# Supplementary material for: Hypoxia is regulating enzymatic wood decomposition and intracellular carbohydrate metabolism in filamentous white rot fungus
Source: Biotechnol Biofuels. 2020 Feb 24;13:26. doi: 10.1186/s13068-020-01677-0 (PMC7038570; doi:10.1186/s13068-020-01677-0)
Supplement: Supplementary file 1 — Additional file 1: Table S1. Atmosphere measurements of cultivation ‘Spruce + board Anaerobic’ and ‘Spruce + board aerobic’ at cultivation days 7, 14, 21 and 49. Table S2. Mfuzz center C-values of each cluster on each cultivation. Mfuzz classification of individual genes can be found in Additional file 1: Table S2 and Table S3. Table S3. Complete list of gene models, raw reads and DESeq 2-analysis of all 14 transcriptomes. Mfuzz cluster information of all 12,017 differentially expressed genes. Table S4. List and annotations of analysed 330 genes of primary metabolism and CAZy genes. Log2 fold change between ‘Spruce + board Anaerobic’ and ‘Spruce + board aerobic’—cultivations and promoter region analysis data of 11 different binding motif of common transcription factors. Mfuzz clusters and target/signal peptides of all studied core metabolism and CAZy genes. Annotation based on BlastP homology. [file 13068_2020_1677_MOESM1_ESM.xlsx]

## Sheet: Cultivation atmosphere
Table S1: Atmopshere from cultivations "spruce+board aerobic" and "spruce+board anaerobic" on different time points.
aerobic	Co2 %	O2 %	N2 %	CH4 %	C2H4 %	N2O %		anaerobic	Co2 %	O2 %	N2 %	CH4 %	C2H4 %	N2O %
day 7	0.337521	21.0529	77.632	0.000206954	0	6.03202e-05		day 7	28.1889	1.17459	69.6059	0.000495408	0	6.64022e-05
stdev	0.107903	0.0695542	0.0669252	2.86153e-06	0	8.95311e-07		stdev	3.96587	0.198025	3.74305	6.23924e-05	0	4.38252e-06
day 14	0.133989	21.1898	77.9743	0.000198158	0	5.96322e-05		day 14	46.0379	1.25711	51.4425	0.00037001	0	5.85445e-05
stdev	0.0432121	0.0370209	0.0907316	3.15696e-06	0	4.1557e-07		stdev	2.6435	0.120839	2.56167	6.04629e-05	0	4.99085e-06
day 21	0.224324	21.0474	77.8099	0.000220124	0	5.97866e-05		day 21	49.2514	1.31717	49.8902	0.000317528	0	5.37409e-05
stdev	0.146884	0.0744205	0.236847	5.64003e-06	0	5.74391e-07		stdev	6.14105	0.454255	6.01637	6.48092e-05	0	1.97598e-06
								day 49	51.4166	1.81982	44.3295	0.000696712	0	5.50089e-05
								stdev	3.62277	0.371462	3.49463	0.00041183	0	5.87305e-07
lab air / day 0	0.0671769	21.2173	78.4774	0.000222193	0	6.253e-05

## Sheet: MFUZZ c-values
Table S2: Mfuzz centre C- values of each cluster on each cultivation. Mfuzz classification of individual genes can be found in Additional file 1.xls Table S2 and Table S3. Red= elevated expression, Green = reduced expression
C-values indicate the expression of a set of genes in relation to other cultivation conditions. E.g. genes in cluster 20 are expressed more in Anaerobic_1-3 conditions (Cells M23 N23 O23) than any other culture condition. Red color = induced, green =repressed
clusters	Malt_1	Malt_2	Malt_3	Spruce_2W_1	Spruce_2W_2	Spruce_2W_3	Spruce_4W_1	Spruce_4W_2	Aerob_1	Aerob_2	Aerob_3	Anaerob_1	Anaerob_2	Anaerob_3
1	0.586931	0.522107	0.644775	-0.209554	0.363978	-0.134512	0.465783	0.943164	-1.35589	-1.4572	-1.60477	-0.106073	0.480677	0.860576
2	-1.32112	-1.10714	-1.08035	-0.298169	-0.179446	-0.423745	-0.403252	-0.343589	0.597176	0.613508	0.794177	1.01643	0.97451	1.16101
3	-0.0407711	-0.143712	0.00469271	0.605555	1.10984	0.61238	1.17885	1.6757	-0.638076	-0.780386	-0.882924	-1.3139	-0.85815	-0.529087
4	1.25829	1.22615	1.10687	0.249092	-0.365787	0.314603	-0.169151	-0.302142	-1.14501	-1.06805	-1.18428	0.0615687	0.0655538	-0.0476994
5	0.286943	0.214123	0.209501	0.415389	0.372705	0.459373	0.422807	0.383168	0.783605	0.774265	0.691811	-1.4869	-1.68995	-1.83684
6	1.09729	0.973855	1.05128	0.250435	0.362854	0.374249	0.559767	0.870812	-0.65353	-0.741626	-0.965841	-1.28288	-1.0629	-0.833774
7	-1.20391	-1.1177	-1.08457	0.983805	0.645676	0.816519	0.338112	0.255137	-0.784674	-0.92206	-0.619458	0.839695	0.90948	0.943957
8	0.190323	0.199968	0.150723	-0.261331	-0.0680344	-0.133393	-0.0286497	-0.0514022	1.30817	1.37688	1.20981	-1.10888	-1.22865	-1.55554
9	-0.692322	-0.561993	-0.590031	0.113599	-0.612298	0.0241195	-0.936592	-1.19538	-0.152418	-0.0969908	0.162071	1.7369	1.46735	1.33399
10	-1.07667	-1.06388	-1.06372	1.07614	0.94057	0.959399	0.601608	0.639975	0.624668	0.581668	0.697443	-0.903436	-1.00246	-1.0113
11	0.65	0.626542	0.514643	-1.87175	-0.549568	-1.16746	-0.0875624	-0.143496	0.994135	0.999879	0.643137	-0.13322	-0.171586	-0.303699
12	-0.447527	-0.354919	-0.382522	-0.76296	-0.630399	-0.776294	-0.6322	-0.677996	-0.142268	-0.0957598	-0.0874443	1.68	1.69738	1.61291
13	0.190251	0.0898142	0.0283096	1.3697	0.327567	1.35253	-0.0282289	-0.401947	0.136156	0.187317	0.290917	-0.711413	-1.13712	-1.69385
14	0.258067	0.32589	0.275162	-0.891492	-1.12699	-0.852252	-1.1414	-1.29352	0.107435	0.20349	0.192746	1.46549	1.30278	1.1746
15	-0.222145	-0.192198	-0.174846	0.257111	0.209198	0.220427	0.166104	0.27708	-1.37409	-1.40966	-1.3914	0.985477	1.26621	1.38273
16	1.63158	1.57575	1.52159	-0.635304	-0.572781	-0.526285	-0.345497	-0.353503	-0.164541	-0.144087	-0.279212	-0.512639	-0.58933	-0.605741
17	-0.24391	-0.288026	-0.27163	0.723918	0.882186	0.714277	0.941465	0.999825	0.415065	0.387716	0.357898	-1.52146	-1.53934	-1.55799
18	0.590984	0.62008	0.608897	-0.425063	-0.480644	-0.405921	-0.37862	-0.321878	-1.17923	-1.19724	-1.19177	1.07863	1.29434	1.38744
19	0.457491	0.51289	0.43044	0.0162074	-1.13763	0.28667	-1.39931	-1.72351	0.0805402	0.289618	0.251111	1.07055	0.624032	0.240905
20	-0.243056	-0.167561	-0.193638	-0.312079	-0.34877	-0.38234	-0.364467	-0.394333	-0.87807	-0.880265	-0.822199	1.59092	1.7089	1.68695
21	0.211424	0.172378	0.214875	1.06308	0.721536	1.01852	0.628962	0.724324	-1.33841	-1.44639	-1.42498	-0.335504	-0.133463	-0.0763598
22	0.21219	0.130381	0.180218	0.874515	0.915796	0.893356	0.997055	1.13715	-0.307467	-0.392832	-0.408442	-1.4641	-1.38306	-1.38476
23	0.913056	0.808407	0.827402	-1.04245	0.142695	-0.700027	0.915336	1.24102	-0.1285	-0.234205	-0.569228	-0.908692	-0.668911	-0.595908
24	-0.987735	-0.939166	-0.927055	1.80968	0.884309	1.50242	0.151217	-0.142501	-0.301019	-0.341103	-0.0337798	-0.00551277	-0.26395	-0.405798
25	-0.560432	-0.541874	-0.559824	0.436062	0.475784	0.418412	0.379701	0.381539	1.09807	1.15636	1.14522	-1.12951	-1.2649	-1.4346
26	0.2355	0.297427	0.271232	-1.19649	-1.08073	-0.97593	-0.992849	-1.09677	1.05506	1.15757	0.996972	0.624046	0.421689	0.283277
27	-0.435726	-0.31353	-0.345564	-0.471356	-0.959371	-0.522927	-1.18335	-1.31932	0.762351	0.834292	0.951232	1.21396	0.929765	0.859547
28	0.864993	0.918918	0.848872	-0.923142	-0.919315	-0.848235	-0.914138	-0.962294	-0.517305	-0.465622	-0.527743	1.16909	1.1597	1.11621
29	0.533278	0.425277	0.474071	0.314239	0.594518	0.42284	0.810362	0.966513	0.245527	0.155019	0.0306324	-1.75066	-1.63633	-1.58528
30	-0.62381	-0.639658	-0.612875	1.26971	1.13437	1.20655	1.02567	0.998678	-0.145213	-0.194019	-0.120883	-1.09229	-1.08929	-1.11694
31	1.03277	0.959593	0.923298	-0.772624	-0.426624	-0.508231	-0.100549	-0.171121	0.8881	0.944852	0.665102	-1.02593	-1.07574	-1.3329
32	1.17401	1.20323	1.14502	-1.05443	-1.11869	-0.882563	-0.985303	-1.02973	0.433288	0.465091	0.301404	0.315217	0.089246	-0.0557819
33	-0.900834	-0.86965	-0.822989	1.28065	1.1836	1.12352	1.00064	1.11868	-0.67095	-0.841043	-0.662634	-0.460941	-0.280574	-0.197468
34	0.144697	0.138424	0.0899042	0.274269	-0.676074	0.45268	-0.761343	-1.17491	1.02972	1.28593	1.15033	-0.160967	-0.657738	-1.13492
35	-1.37156	-1.26612	-1.26404	0.653898	0.439529	0.390271	-0.0512794	0.110262	1.06897	1.06549	1.19583	-0.299174	-0.393738	-0.278355
36	1.18603	1.06869	1.07961	-0.0345481	-0.00799506	0.0720261	0.270461	0.332497	0.220927	0.190896	0.00851677	-1.41056	-1.44634	-1.53021
37	-1.6982	-1.54832	-1.52676	0.824811	0.64917	0.588695	0.25997	0.345895	0.22462	0.15305	0.403412	0.382853	0.405389	0.535419
38	0.156141	0.232394	0.17496	-0.68694	-0.807716	-0.686268	-0.827974	-0.920382	-0.521133	-0.457862	-0.45238	1.62934	1.61266	1.55516
39	-0.989811	-0.996015	-0.933922	0.457321	1.06137	0.318329	1.2597	1.54513	0.137907	0.0396302	0.0718323	-0.929559	-0.630335	-0.411578
40	-0.6505	-0.666672	-0.531175	0.499071	0.985016	0.324319	0.861176	1.31568	-1.082	-1.2469	-1.20395	-0.0381744	0.516432	0.917683
41	-0.688036	-0.63666	-0.661531	-0.508831	-0.292948	-0.436825	-0.22291	-0.185883	1.45235	1.62374	1.43806	-0.123091	-0.323603	-0.433835
42	-1.04098	-0.903819	-0.869212	-0.00887918	0.106106	-0.186088	-0.0353932	0.0542672	-0.575134	-0.638516	-0.467488	1.3677	1.55474	1.6427
43	-0.631248	-0.580881	-0.510939	-0.894168	0.409477	-0.910697	1.11815	1.45445	-0.0865009	-0.208869	-0.285937	0.138863	0.521365	0.466935
44	0.430355	0.434786	0.350144	-0.94384	-0.687132	-0.746929	-0.598708	-0.700378	1.40406	1.46257	1.22229	-0.264924	-0.537647	-0.824645
45	0.244215	0.301113	0.23515	-1.72913	-0.776928	-1.40249	-0.427283	-0.459338	0.450888	0.440525	0.202126	1.0247	1.01075	0.885708
46	-1.03401	-0.928656	-0.927473	1.04825	-0.0741648	0.819666	-0.953655	-1.19496	0.476852	0.54384	0.851464	0.788153	0.316101	0.268584
47	-0.151986	-0.125423	2.67426	-0.311571	-0.367008	-0.305985	-0.135389	-0.231176	0.0357128	0.0257715	-0.244543	-0.324929	-0.346506	-0.191232
48	0.30148	0.238163	0.261684	-0.7779	0.237217	-0.478078	0.803373	0.888525	0.934366	0.900953	0.604434	-1.30888	-1.19381	-1.41153
49	1.35461	1.36833	1.2851	-0.981808	-0.752252	-0.912683	-0.424413	-0.413925	-0.637183	-0.614712	-0.746888	0.437317	0.521128	0.517383
50	-0.382638	-0.350724	-0.374749	1.07285	-0.207229	0.972542	-0.519202	-0.950203	-0.927521	-0.840256	-0.653892	1.28593	1.03124	0.843853

## Sheet: DESeq2
Table S3: Complete list of gene models, raw reads and DESeq2 -analysis of all 14 transcriptomes. Mfuzz cluster information of all 12,017 differentially expressed genes.
																																		DESeq2	DESeq2	DESeq2	DESeq2	DESeq2	DESeq2	DESeq2	DESeq2	DESeq2	DESeq2	DESeq2	DESeq2	DESeq2	DESeq2	DESeq2	DESeq2
						raw counts	raw counts	raw counts	raw counts	raw counts	raw counts	raw counts	raw counts	raw counts	raw counts	raw counts	raw counts	raw counts	raw counts	VST transformed counts	VST transformed counts	VST transformed counts	VST transformed counts	VST transformed counts	VST transformed counts	VST transformed counts	VST transformed counts	VST transformed counts	VST transformed counts	VST transformed counts	VST transformed counts	VST transformed counts	VST transformed counts	ME_vs_2ww	ME_vs_2ww	ME_vs_2ww	ME_vs_2ww	ME_vs_2ww	ME_vs_2ww	ME_vs_4ww	ME_vs_4ww	ME_vs_4ww	ME_vs_4ww	ME_vs_4ww	ME_vs_4ww	ME_vs_Ae	ME_vs_Ae	ME_vs_Ae	ME_vs_Ae
gene_id	chr	start	end	len	strand	ME1	ME2	ME3	2W Wood_1	2W Wood_2	2W Wood_3	4W Wood_1	4W Wood_2	Ae1	Ae2	Ae3	An1	An2	An3	ME1	ME2	ME3	2W Wood_1	2W Wood_2	2W Wood_3	4W Wood_1	4W Wood_2	Ae1	Ae2	Ae3	An1	An2	An3	baseMean.1_vs_2	log2FoldChange.1_vs_2	lfcSE.1_vs_2	stat.1_vs_2	pvalue.1_vs_2	padj.1_vs_2	baseMean.1_vs_3	log2FoldChange.1_vs_3	lfcSE.1_vs_3	stat.1_vs_3	pvalue.1_vs_3	padj.1_vs_3	baseMean.1_vs_4	log2FoldChange.1_vs_4	lfcSE.1_vs_4	stat.1_vs_4
plus.g12415	mod-unitig63_Pr-genome.0.50	9406	12945	3539	+	290	390	496	100	138	206	233	337	573	672	558	142	144	126	8.22	8.27	8.35	7.98	7.8	7.75	7.87	7.98	8.49	8.65	8.56	7.64	7.59	7.47	269.6	-0.45	0.14	-3.14	0.00167	0.00323	269.6	-0.36	0.15	-2.35	0.0189	0.032	269.6	0.29	0.13	2.19
plus.g12416	mod-unitig63_Pr-genome.0.50	13741	14390	649	+	5456	7079	7188	1970	2422	8921	5861	2428	2109	5404	2702	4356	4741	3932	12.44	12.44	12.19	12.26	11.91	13.17	12.5	10.82	10.36	11.65	10.82	12.56	12.61	12.41	4670.34	0.18	0.39	0.47	0.641	0.699	4670.34	-0.46	0.44	-1.05	0.293	0.367	4670.34	-1.29	0.39	-3.3
plus.g12417	mod-unitig63_Pr-genome.0.50	14931	15657	726	+	25	22	35	18	18	45	28	38	77	125	62	40	30	25	4.83	4.34	4.69	5.58	4.98	5.63	4.94	4.96	5.67	6.27	5.48	5.87	5.41	5.24	38.16	0.87	0.35	2.52	0.0118	0.0198	38.16	0.36	0.37	0.97	0.334	0.411	38.16	1.31	0.32	4.15
plus.g12418	mod-unitig63_Pr-genome.0.50	15889	16540	651	+	18	27	31	10	7	30	42	32	623	1594	4075	69	53	66	4.41	4.6	4.54	4.8	3.81	5.09	5.48	4.74	8.61	9.89	11.41	6.62	6.19	6.56	322.09	0.17	0.63	0.27	0.785	0.829	322.09	0.69	0.68	1.03	0.304	0.379	322.09	5.81	0.6	9.67
minus.g12289	mod-unitig63_Pr-genome.0.50	17231	19060	1829	-	357	434	592	60	259	280	599	675	944	1222	690	119	100	97	8.52	8.42	8.6	7.25	8.7	8.19	9.22	8.98	9.2	9.51	8.86	7.39	7.07	7.1	374.09	-0.34	0.28	-1.22	0.223	0.282	374.09	0.58	0.31	1.89	0.0583	0.0885	374.09	0.7	0.27	2.54
plus.g12420	mod-unitig63_Pr-genome.0.50	19552	23306	3754	+	134	82	128	77	147	141	228	556	135	175	129	10	17	21	7.12	6.07	6.43	7.6	7.89	7.21	7.84	8.7	6.44	6.74	6.48	4.07	4.67	5.01	130.86	1	0.32	3.14	0.00171	0.00329	130.86	1.73	0.35	5.01	5.49e-07	1.85e-06	130.86	-0.04	0.32	-0.13
minus.g12291	mod-unitig63_Pr-genome.0.50	23708	25163	1455	-	262	292	362	54	98	170	195	251	692	691	695	408	360	231	8.07	7.86	7.9	7.1	7.31	7.48	7.61	7.56	8.76	8.69	8.87	9.15	8.9	8.34	302.84	-0.63	0.21	-2.96	0.00309	0.00569	302.84	-0.36	0.23	-1.58	0.114	0.162	302.84	0.83	0.2	4.21
plus.g12422	mod-unitig63_Pr-genome.0.50	26820	28259	1439	+	1196	1603	1773	698	1164	1656	1617	2047	1640	1535	1347	996	1002	772	10.25	10.3	10.18	10.76	10.86	10.74	10.65	10.57	10	9.84	9.82	10.43	10.37	10.07	1331.52	0.54	0.13	4.26	2.03e-05	5.08e-05	1331.52	0.36	0.14	2.58	0.00999	0.0178	1331.52	-0.36	0.13	-2.8
plus.g12423	mod-unitig63_Pr-genome.0.50	29097	31599	2502	+	1573	1656	2271	660	1488	1764	1743	4267	1510	1413	1146	451	698	1116	10.65	10.35	10.53	10.68	11.21	10.83	10.75	11.63	9.88	9.72	9.59	9.29	9.85	10.6	1480.68	0.41	0.3	1.38	0.167	0.219	1480.68	0.73	0.33	2.22	0.0263	0.043	1480.68	-0.77	0.3	-2.61
minus.g12294	mod-unitig63_Pr-genome.0.50	32056	33961	1905	-	264	295	304	125	166	302	165	307	531	317	389	16	13	14	8.08	7.87	7.65	8.29	8.06	8.3	7.38	7.85	8.38	7.58	8.04	4.65	4.33	4.49	200.9	0.35	0.24	1.46	0.145	0.193	200.9	-0.24	0.26	-0.93	0.351	0.428	200.9	0.16	0.23	0.69
minus.g12295	mod-unitig63_Pr-genome.0.50	34435	36315	1880	-	509	604	697	409	430	799	832	1121	512	531	510	154	133	108	9.02	8.9	8.84	9.99	9.42	9.69	9.69	9.7	8.33	8.32	8.43	7.75	7.48	7.26	509.84	0.8	0.17	4.67	2.97e-06	8.17e-06	509.84	0.78	0.19	4.12	3.76e-05	0.0001	509.84	-0.56	0.17	-3.31
plus.g12426	mod-unitig63_Pr-genome.0.50	36571	37767	1196	+	231	320	360	194	353	481	755	825	767	682	623	244	242	162	7.89	7.99	7.89	8.92	9.14	8.96	9.55	9.26	8.91	8.67	8.71	8.41	8.33	7.83	414.18	1.09	0.18	6.22	5.02e-10	2.01e-09	414.18	1.49	0.19	7.8	5.96e-15	4.2e-14	414.18	0.85	0.17	4.92
plus.g12427	mod-unitig63_Pr-genome.0.50	38023	39173	1150	+	274	315	352	115	134	312	250	301	585	494	490	142	107	91	8.14	7.97	7.86	8.18	7.76	8.34	7.97	7.82	8.52	8.21	8.37	7.64	7.17	7.01	249.63	0.13	0.21	0.61	0.539	0.606	249.63	-0.1	0.23	-0.42	0.672	0.732	249.63	0.38	0.2	1.93
minus.g12298	mod-unitig63_Pr-genome.0.50	39366	40973	1607	-	6950	9624	10571	1750	3418	4133	4883	5137	11642	12515	11056	22895	22228	18263	12.79	12.88	12.75	12.09	12.41	12.06	12.24	11.9	12.82	12.86	12.85	14.95	14.84	14.63	10893.2	-0.61	0.15	-4.12	3.77e-05	9.15e-05	10893.2	-0.73	0.17	-4.4	1.08e-05	3.09e-05	10893.2	0.04	0.15	0.25
plus.g12429	mod-unitig63_Pr-genome.0.50	40895	42307	1412	+	1268	1633	1868	342	553	704	1042	1304	1469	1280	1482	1174	1398	1510	10.34	10.33	10.25	9.74	9.79	9.51	10.01	9.92	9.84	9.58	9.96	10.67	10.85	11.03	1176.03	-0.63	0.15	-4.09	4.3e-05	0.000104	1176.03	-0.34	0.17	-2.01	0.0448	0.0697	1176.03	-0.51	0.15	-3.37
plus.g12435	mod-unitig63_Pr-genome.0.50	71376	71733	357	+	97	112	120	23	46	67	141	186	433	488	581	34	19	18	6.67	6.51	6.34	5.91	6.25	6.17	7.16	7.14	8.09	8.19	8.61	5.64	4.81	4.81	127.59	-0.38	0.25	-1.51	0.131	0.177	127.59	0.65	0.25	2.58	0.00997	0.0177	127.59	1.84	0.22	8.29
plus.g12436	mod-unitig63_Pr-genome.0.50	72187	73361	1174	+	1076	1195	1255	328	402	847	844	982	827	1047	588	800	710	369	10.1	9.88	9.68	9.68	9.33	9.78	9.71	9.51	9.01	9.29	8.63	10.11	9.87	9.01	773.05	-0.29	0.26	-1.09	0.276	0.341	773.05	-0.28	0.29	-0.95	0.341	0.417	773.05	-0.89	0.26	-3.39
minus.g12309	mod-unitig63_Pr-genome.0.50	73437	75888	2451	-	7292	10084	12144	38558	49056	49946	27441	50637	12817	6438	9260	1182	1204	1117	12.86	12.95	12.95	16.55	16.25	15.65	14.73	15.2	12.96	11.9	12.6	10.68	10.63	10.6	24011.6	3.25	0.26	12.37	3.66e-35	5.41e-34	24011.6	2.04	0.29	6.95	3.53e-12	1.99e-11	24011.6	-0.37	0.26	-1.39
plus.g12438	mod-unitig63_Pr-genome.0.50	77059	78639	1580	+	714	965	1092	268	396	609	489	641	1387	1156	1211	860	756	541	9.51	9.57	9.48	9.39	9.31	9.3	8.93	8.9	9.76	9.43	9.67	10.22	9.96	9.56	740.82	-0.19	0.17	-1.1	0.272	0.337	740.82	-0.61	0.19	-3.17	0.00153	0.00317	740.82	0.1	0.17	0.62
minus.g12311	mod-unitig63_Pr-genome.0.50	78833	81262	2429	-	506	595	767	388	607	811	782	1104	877	580	829	686	830	624	9.02	8.88	8.97	9.92	9.92	9.71	9.6	9.68	9.1	8.44	9.12	9.89	10.1	9.76	727.95	0.9	0.19	4.75	2.01e-06	5.66e-06	727.95	0.69	0.21	3.29	0.00102	0.00218	727.95	-0.04	0.19	-0.19
plus.g12440	mod-unitig63_Pr-genome.0.50	81641	84514	2873	+	1766	2185	2841	340	546	749	1284	2143	1678	1501	1415	1080	1351	1154	10.81	10.75	10.86	9.73	9.77	9.6	10.31	10.64	10.03	9.81	9.89	10.55	10.8	10.65	1318.56	-1.11	0.14	-8.03	9.73e-16	6.04e-15	1318.56	-0.32	0.15	-2.13	0.0328	0.0527	1318.56	-0.89	0.13	-6.65
plus.g12441	mod-unitig63_Pr-genome.0.50	85627	86184	557	+	4940	6384	6001	11	74	57	76	102	118	354	130	69238	78896	54660	12.3	12.29	11.93	4.92	6.92	5.95	6.29	6.3	6.26	7.74	6.49	16.55	16.67	16.21	20718.6	-5.95	0.39	-15.09	1.87e-51	4.33e-50	20718.6	-5.8	0.43	-13.51	1.39e-41	3.31e-40	20718.6	-5.14	0.38	-13.54
plus.g12442	mod-unitig63_Pr-genome.0.50	86732	88248	1516	+	747	1008	1314	496	620	963	924	1063	1539	1620	1285	1648	1770	1420	9.57	9.63	9.75	10.27	9.95	9.96	9.84	9.63	9.91	9.92	9.75	11.15	11.19	10.95	1191.33	0.41	0.14	2.89	0.00388	0.00704	1191.33	0.08	0.16	0.53	0.595	0.663	1191.33	0.21	0.14	1.48
plus.g12443	mod-unitig63_Pr-genome.0.50	88597	89575	978	+	1416	1875	2097	1398	1629	2398	1921	2433	2391	2652	3052	3948	3551	3369	10.49	10.53	10.42	11.76	11.34	11.27	10.89	10.82	10.54	10.62	11	12.41	12.19	12.19	2602.29	0.99	0.17	5.77	7.85e-09	2.83e-08	2602.29	0.38	0.19	1.96	0.0495	0.0764	2602.29	0.25	0.17	1.48
plus.g12444	mod-unitig63_Pr-genome.0.50	89949	91619	1670	+	101	133	165	94	202	127	216	257	151	150	115	161	212	175	6.72	6.75	6.79	7.89	8.34	7.07	7.76	7.6	6.6	6.53	6.32	7.82	8.14	7.94	172.09	1.1	0.27	4.17	3.11e-05	7.63e-05	172.09	0.94	0.29	3.22	0.00127	0.00266	172.09	-0.27	0.26	-1.03
minus.g12317	mod-unitig63_Pr-genome.0.50	92020	93007	987	-	1578	1968	2209	329	736	875	1577	2054	1533	1601	1129	1919	2413	1698	10.65	10.59	10.49	9.68	10.2	9.82	10.61	10.57	9.9	9.9	9.57	11.37	11.64	11.2	1529.01	-0.66	0.18	-3.77	0.000166	0.00037	1529.01	0.01	0.19	0.06	0.953	0.967	1529.01	-0.78	0.17	-4.52
plus.g12446	mod-unitig63_Pr-genome.0.50	93274	97187	3913	+	1960	1895	2627	525	928	1335	1892	3663	1781	1712	1244	465	731	940	10.96	10.54	10.74	10.35	10.53	10.43	10.87	11.41	10.12	9.99	9.71	9.33	9.92	10.35	1414.48	-0.32	0.24	-1.31	0.191	0.246	1414.48	0.4	0.27	1.5	0.134	0.187	1414.48	-0.81	0.24	-3.35
minus.g12319	mod-unitig63_Pr-genome.0.50	97344	99658	2314	-	937	1063	1420	393	927	1014	1775	3148	970	928	642	281	471	539	9.9	9.71	9.86	9.94	10.53	10.04	10.78	11.19	9.24	9.11	8.76	8.61	9.28	9.55	974.26	0.37	0.25	1.49	0.135	0.182	974.26	1.17	0.27	4.29	1.79e-05	5.01e-05	974.26	-0.77	0.24	-3.15
minus.g12320	mod-unitig63_Pr-genome.0.50	100273	103272	2999	-	2348	3071	3738	755	1222	1796	1974	3034	2830	3107	2791	1801	2121	2237	11.22	11.24	11.25	10.88	10.93	10.86	10.93	11.14	10.78	10.85	10.87	11.28	11.45	11.6	2211.82	-0.35	0.12	-2.98	0.00289	0.00535	2211.82	-0.2	0.13	-1.53	0.127	0.177	2211.82	-0.4	0.12	-3.47
minus.g12321	mod-unitig63_Pr-genome.0.50	103655	106611	2956	-	425	494	700	340	651	722	998	1601	741	744	579	398	411	424	8.77	8.61	8.84	9.73	10.02	9.55	9.95	10.22	8.86	8.8	8.61	9.11	9.09	9.21	646.1	1.04	0.16	6.41	1.48e-10	6.26e-10	646.1	1.35	0.18	7.6	2.94e-14	1.97e-13	646.1	0.02	0.16	0.1
plus.g12450	mod-unitig63_Pr-genome.0.50	107348	109665	2317	+	3082	4005	4896	595	1079	1529	1571	2731	1599	2301	1299	1625	2024	2011	11.61	11.62	11.64	10.53	10.75	10.63	10.6	10.99	9.96	10.42	9.77	11.13	11.38	11.45	2053.41	-0.98	0.18	-5.33	9.81e-08	3.19e-07	2053.41	-0.81	0.2	-3.98	6.97e-05	0.000179	2053.41	-1.54	0.18	-8.42
minus.g12323	mod-unitig63_Pr-genome.0.50	109928	116459	6531	-	6181	6512	9101	1268	3318	3278	3693	7451	3368	3396	2125	2615	3382	5006	12.62	12.32	12.53	11.62	12.37	11.73	11.84	12.43	11.03	10.98	10.48	11.82	12.12	12.76	4204.12	-0.55	0.28	-1.98	0.0475	0.0705	4204.12	-0.33	0.31	-1.07	0.284	0.357	4204.12	-1.63	0.28	-5.92
plus.g12452	mod-unitig63_Pr-genome.0.50	117242	117790	548	+	38	35	67	0	9	13	6	16	15	14	18	69	58	74	5.38	4.93	5.55	0.63	4.11	4.03	3.13	3.89	3.61	3.49	3.9	6.62	6.31	6.72	32.81	-1.75	0.42	-4.17	3.11e-05	7.62e-05	32.81	-1.95	0.43	-4.5	6.66e-06	1.96e-05	32.81	-1.86	0.35	-5.27
plus.g12453	mod-unitig63_Pr-genome.0.50	119959	120720	761	+	2031	2894	2967	1	13	7	13	8	61	53	71	9238	8849	9969	11.01	11.15	10.92	2.35	4.57	3.33	3.98	3.13	5.36	5.11	5.66	13.64	13.51	13.76	3191.51	-7.51	0.35	-21.57	3.25e-103	2.06e-101	3191.51	-7.72	0.35	-21.76	5.44e-105	5.99e-103	3191.51	-5.72	0.21	-27.44
minus.g12325	mod-unitig63_Pr-genome.0.50	121755	122756	1001	-	563	839	955	92	157	245	679	702	1244	1819	1376	254	315	249	9.17	9.37	9.29	7.86	7.98	8	9.4	9.03	9.6	10.08	9.85	8.47	8.71	8.45	547.27	-1.33	0.18	-7.4	1.4e-13	7.51e-13	547.27	-0.05	0.19	-0.28	0.776	0.822	547.27	0.58	0.17	3.45
minus.g12326	mod-unitig63_Pr-genome.0.50	123396	124946	1550	-	10894	14734	18956	7564	9072	11837	14104	20686	8065	8218	8111	8731	10821	9176	13.44	13.5	13.59	14.2	13.82	13.58	13.77	13.9	12.29	12.25	12.41	13.56	13.8	13.64	11721.1	0.38	0.16	2.32	0.0203	0.0323	11721.1	0.33	0.18	1.81	0.0709	0.105	11721.1	-1.19	0.16	-7.32
minus.g12327	mod-unitig63_Pr-genome.0.50	125148	127286	2138	-	14202	18865	20004	1931	2056	4864	1750	4513	4603	8237	4432	4814	4026	4254	13.82	13.85	13.67	12.23	11.68	12.29	10.76	11.71	11.48	12.26	11.54	12.7	12.37	12.53	6357.89	-1.68	0.27	-6.26	3.82e-10	1.55e-09	6357.89	-2.45	0.3	-8.19	2.52e-16	1.95e-15	6357.89	-1.96	0.27	-7.34
minus.g12328	mod-unitig63_Pr-genome.0.50	127435	131151	3716	-	45	52	78	43	36	62	36	57	100	83	49	23	27	25	5.61	5.45	5.75	6.78	5.92	6.07	5.27	5.5	6.03	5.71	5.16	5.12	5.27	5.24	49.26	0.68	0.3	2.29	0.0219	0.0347	49.26	-0.23	0.33	-0.68	0.495	0.57	49.26	0.07	0.29	0.24
plus.g12458	mod-unitig63_Pr-genome.0.50	131941	132812	871	+	100	134	142	8	8	11	19	12	37	57	38	35	35	23	6.71	6.76	6.58	4.52	3.97	3.84	4.44	3.56	4.7	5.21	4.83	5.68	5.62	5.13	41.4	-2.81	0.36	-7.82	5.26e-15	3.11e-14	41.4	-2.85	0.36	-7.88	3.22e-15	2.32e-14	41.4	-1.84	0.27	-6.85
plus.g12459	mod-unitig63_Pr-genome.0.50	133097	133846	749	+	301	376	431	67	124	168	213	241	346	408	386	316	241	247	8.27	8.22	8.15	7.41	7.65	7.46	7.74	7.51	7.77	7.94	8.03	8.78	8.32	8.43	258.62	-0.71	0.18	-3.99	6.62e-05	0.000156	258.62	-0.59	0.19	-3.15	0.00163	0.00336	258.62	-0.3	0.16	-1.82
minus.g12330	mod-unitig63_Pr-genome.0.50	134151	137099	2948	-	1169	1151	1649	626	1248	1543	1910	3499	1569	1518	1193	136	214	214	10.22	9.82	10.07	10.61	10.96	10.64	10.89	11.34	9.93	9.82	9.65	7.58	8.15	8.23	1158.95	0.7	0.2	3.42	0.00062	0.00128	1158.95	1.08	0.23	4.79	1.69e-06	5.4e-06	1158.95	-0.24	0.2	-1.19
plus.g12461	mod-unitig63_Pr-genome.0.50	137393	138214	821	+	232	299	371	257	266	718	494	475	294	324	349	422	315	268	7.9	7.89	7.94	9.33	8.74	9.54	8.94	8.47	7.54	7.61	7.89	9.19	8.71	8.55	381.04	1.33	0.24	5.6	2.18e-08	7.55e-08	381.04	0.82	0.26	3.09	0.002	0.00406	381.04	-0.23	0.24	-0.94
minus.g12332	mod-unitig63_Pr-genome.0.50	138524	139976	1452	-	16952	23579	21870	2126	3915	4748	4730	7600	9018	7865	11623	159361	155582	123574	14.07	14.17	13.8	12.37	12.61	12.26	12.19	12.46	12.45	12.19	12.93	17.75	17.64	17.39	49376	-1.6	0.2	-7.83	4.9e-15	2.9e-14	49376	-1.68	0.23	-7.38	1.61e-13	1.02e-12	49376	-1.46	0.2	-7.17
minus.g12333	mod-unitig63_Pr-genome.0.50	140788	141554	766	-	2374	3283	3697	699	403	1885	586	578	5117	5799	6013	7487	5863	4783	11.24	11.33	11.24	10.77	9.33	10.93	9.19	8.75	11.64	11.75	11.98	13.34	12.92	12.7	3434.21	-0.76	0.31	-2.46	0.0141	0.0232	3434.21	-2.25	0.35	-6.46	1.02e-10	5.05e-10	3434.21	0.52	0.31	1.67
plus.g12463	mod-unitig63_Pr-genome.0.50	143477	145628	2151	+	2989	4113	4728	10805	8224	30124	14252	17810	5928	3663	4604	6717	6475	5053	11.57	11.66	11.59	14.71	13.68	14.92	13.78	13.69	11.85	11.09	11.59	13.18	13.06	12.78	10103.2	2.9	0.27	10.6	2.83e-26	2.95e-25	10103.2	2.11	0.3	6.92	4.66e-12	2.6e-11	10103.2	-0.06	0.27	-0.23
minus.g12335	mod-unitig63_Pr-genome.0.50	145849	146525	676	-	117	181	203	50	109	130	212	294	183	181	188	162	197	199	6.93	7.18	7.08	6.99	7.46	7.1	7.73	7.79	6.87	6.79	7.01	7.83	8.04	8.13	168.51	0.14	0.19	0.75	0.455	0.524	168.51	0.7	0.19	3.67	0.000243	0.000575	168.51	-0.18	0.17	-1.05
plus.g12465	mod-unitig63_Pr-genome.0.50	147115	149520	2405	+	576	676	824	223	307	684	487	717	625	564	503	544	499	475	9.2	9.06	9.08	9.12	8.94	9.47	8.92	9.06	8.61	8.4	8.41	9.56	9.37	9.37	538.75	0.09	0.16	0.55	0.581	0.644	538.75	-0.12	0.18	-0.67	0.505	0.579	538.75	-0.64	0.16	-4.01
plus.g12466	mod-unitig63_Pr-genome.0.50	149715	151145	1430	+	104	121	139	46	100	89	142	216	226	267	141	74	92	97	6.77	6.61	6.55	6.88	7.34	6.57	7.17	7.35	7.17	7.34	6.61	6.72	6.96	7.1	122.04	0.32	0.25	1.25	0.21	0.268	122.04	0.63	0.27	2.32	0.0204	0.0343	122.04	0.44	0.24	1.79
plus.g12467	mod-unitig63_Pr-genome.0.50	151538	155201	3663	+	141	194	226	2140	1906	4711	1174	1883	1632	1396	1375	76	87	99	7.19	7.28	7.23	12.38	11.57	12.25	10.19	10.45	9.99	9.7	9.85	6.76	6.88	7.13	1381.19	4.87	0.21	22.75	1.33e-114	1.08e-112	1381.19	3.09	0.24	13.01	1.1e-38	2.37e-37	1381.19	2.63	0.21	12.24
minus.g12339	mod-unitig63_Pr-genome.0.50	155290	155651	361	-	77	95	125	56	116	126	143	216	103	86	82	104	98	90	6.35	6.28	6.4	7.15	7.55	7.06	7.18	7.35	6.07	5.76	5.86	7.2	7.05	7	111.23	0.95	0.2	4.67	3.04e-06	8.36e-06	111.23	0.95	0.21	4.41	1.04e-05	2.98e-05	111.23	-0.46	0.2	-2.28
plus.g12469	mod-unitig63_Pr-genome.0.50	156038	160923	4885	+	1046	1245	1525	145	366	526	785	1286	1245	1572	878	864	1232	1277	10.06	9.94	9.96	8.51	9.19	9.09	9.61	9.9	9.6	9.87	9.21	10.22	10.67	10.79	938.01	-1.02	0.23	-4.46	8.39e-06	2.19e-05	938.01	-0.22	0.25	-0.89	0.373	0.451	938.01	-0.4	0.22	-1.78
minus.g12341	mod-unitig63_Pr-genome.0.50	161192	165517	4325	-	2682	3456	4436	1162	2147	1690	1637	6157	2246	1739	1613	5443	7918	13720	11.41	11.41	11.5	11.5	11.74	10.77	10.66	12.16	10.45	10.02	10.08	12.88	13.35	14.22	4503.75	-0.05	0.37	-0.13	0.895	0.92	4503.75	0.15	0.41	0.38	0.706	0.763	4503.75	-1.23	0.37	-3.35
minus.g12342	mod-unitig63_Pr-genome.0.50	165630	167284	1654	-	527	612	816	239	452	287	402	1558	128	80	106	385	581	868	9.07	8.92	9.06	9.22	9.5	8.23	8.65	10.18	6.37	5.66	6.21	9.06	9.59	10.24	529.22	0.05	0.39	0.14	0.89	0.917	529.22	0.57	0.43	1.34	0.181	0.241	529.22	-2.91	0.39	-7.44
minus.g12343	mod-unitig63_Pr-genome.0.50	169457	170387	930	-	157	212	237	17	30	26	47	47	316	271	393	889	762	676	7.35	7.4	7.3	5.5	5.67	4.9	5.63	5.24	7.64	7.36	8.06	10.27	9.98	9.88	319.17	-2.06	0.27	-7.51	5.7e-14	3.13e-13	319.17	-1.96	0.28	-6.97	3.12e-12	1.77e-11	319.17	0.37	0.22	1.64
minus.g12344	mod-unitig63_Pr-genome.0.50	170660	172640	1980	-	217	306	334	96	97	262	130	195	324	423	350	439	435	432	7.81	7.93	7.79	7.92	7.3	8.09	7.04	7.21	7.68	7.99	7.89	9.25	9.17	9.23	291.46	-0.03	0.2	-0.13	0.894	0.92	291.46	-0.72	0.22	-3.29	0.000994	0.00213	291.46	0.02	0.19	0.1
plus.g12474	mod-unitig63_Pr-genome.0.50	181520	182252	732	+	158	244	301	57	156	110	182	203	207	212	217	391	387	313	7.36	7.6	7.64	7.18	7.97	6.87	7.52	7.26	7.04	7.01	7.21	9.09	9	8.77	233.29	-0.13	0.25	-0.51	0.607	0.669	233.29	-0.15	0.27	-0.54	0.586	0.656	233.29	-0.45	0.24	-1.88
plus.g12475	mod-unitig63_Pr-genome.0.50	182662	183937	1275	+	169	156	186	152	186	270	205	322	272	219	266	78	66	55	7.45	6.97	6.96	8.57	8.22	8.14	7.69	7.92	7.43	7.06	7.5	6.79	6.49	6.31	182.68	1.19	0.22	5.47	4.56e-08	1.53e-07	182.68	0.68	0.24	2.83	0.00465	0.0088	182.68	0.21	0.21	0.95
minus.g12348	mod-unitig63_Pr-genome.0.50	184066	186019	1953	-	1606	2128	2171	715	652	1646	1181	1449	1145	1254	952	2084	2507	2253	10.68	10.71	10.47	10.8	10.02	10.73	10.19	10.07	9.48	9.55	9.32	11.49	11.69	11.61	1633.78	-0.06	0.19	-0.33	0.74	0.789	1633.78	-0.48	0.21	-2.27	0.0229	0.0381	1633.78	-1.17	0.19	-6.1
plus.g12477	mod-unitig63_Pr-genome.0.50	186149	186776	627	+	122	158	174	14	9	59	32	17	122	264	154	374	271	160	6.99	6.99	6.86	5.24	4.11	6	5.12	3.96	6.3	7.32	6.73	9.02	8.49	7.81	139.06	-1.64	0.43	-3.81	0.000142	0.000318	139.06	-2.38	0.48	-4.97	6.54e-07	2.19e-06	139.06	-0.1	0.4	-0.26
minus.g12349	mod-unitig63_Pr-genome.0.50	186931	187624	693	-	82	104	119	37	50	83	92	81	72	92	96	126	138	118	6.43	6.4	6.33	6.57	6.37	6.47	6.56	5.98	5.58	5.85	6.07	7.47	7.53	7.38	95.28	0.08	0.22	0.36	0.722	0.773	95.28	-0.11	0.24	-0.46	0.649	0.711	95.28	-0.56	0.21	-2.64
plus.g12479	mod-unitig63_Pr-genome.0.50	187748	188667	919	+	981	1253	1466	256	223	650	340	359	1265	1608	1920	2146	1911	1594	9.97	9.95	9.9	9.32	8.48	9.4	8.41	8.07	9.62	9.9	10.33	11.53	11.3	11.11	1137.07	-0.81	0.25	-3.31	0.000938	0.00188	1137.07	-1.68	0.27	-6.12	9.29e-10	4.22e-09	1137.07	0.04	0.24	0.18
minus.g12351	mod-unitig63_Pr-genome.0.50	189049	189638	589	-	536	725	816	200	463	675	706	731	2157	2761	2090	3777	3603	2766	9.1	9.16	9.06	8.97	9.53	9.45	9.45	9.09	10.39	10.68	10.45	12.35	12.21	11.91	1642.58	0.24	0.19	1.26	0.209	0.267	1642.58	0.18	0.21	0.85	0.395	0.472	1642.58	1.41	0.18	7.63
plus.g12481	mod-unitig63_Pr-genome.0.50	190202	192964	2762	+	241	325	405	283	480	429	292	562	596	680	520	160	142	212	7.95	8.01	8.06	9.47	9.58	8.8	8.19	8.71	8.55	8.67	8.46	7.81	7.57	8.22	371.72	1.31	0.23	5.6	2.12e-08	7.35e-08	371.72	0.47	0.26	1.8	0.0714	0.106	371.72	0.55	0.23	2.38
plus.g12482	mod-unitig63_Pr-genome.0.50	193226	194644	1418	+	104	110	131	65	169	147	293	507	252	234	244	28	34	37	6.77	6.48	6.47	7.36	8.09	7.27	8.19	8.57	7.32	7.15	7.38	5.38	5.58	5.77	151.35	1.07	0.24	4.41	1.02e-05	2.63e-05	151.35	1.84	0.26	7.11	1.14e-12	6.72e-12	151.35	0.73	0.24	3.08
plus.g12483	mod-unitig63_Pr-genome.0.50	195028	199380	4352	+	30	45	64	8	22	32	32	58	38	42	27	4	5	1	5.07	5.26	5.48	4.52	5.25	5.17	5.12	5.52	4.73	4.81	4.4	3.06	3.24	1.95	25.01	-0.25	0.33	-0.76	0.45	0.519	25.01	0.05	0.34	0.16	0.874	0.904	25.01	-0.69	0.31	-2.25
plus.g12484	mod-unitig63_Pr-genome.0.50	202062	202887	825	+	67	111	117	115	115	210	154	202	623	620	719	92	54	47	6.15	6.49	6.31	8.18	7.54	7.78	7.28	7.26	8.61	8.54	8.92	7.02	6.21	6.09	194.23	1.54	0.25	6.11	9.88e-10	3.88e-09	194.23	0.96	0.28	3.46	0.000548	0.00122	194.23	2.4	0.24	9.82
minus.g12356	mod-unitig63_Pr-genome.0.50	204863	206886	2023	-	583	766	911	329	293	884	603	759	891	1009	882	1162	1290	1306	9.22	9.24	9.22	9.68	8.87	9.84	9.23	9.14	9.12	9.23	9.21	10.65	10.73	10.83	857.31	0.3	0.2	1.45	0.147	0.196	857.31	-0.04	0.23	-0.17	0.865	0.897	857.31	-0.04	0.2	-0.17
minus.g12358	mod-unitig63_Pr-genome.0.50	212078	212422	344	-	79	108	125	14	24	66	67	61	98	126	134	336	284	289	6.38	6.46	6.4	5.24	5.37	6.15	6.12	5.59	6	6.28	6.53	8.87	8.56	8.66	140.26	-0.72	0.27	-2.69	0.00716	0.0124	140.26	-0.56	0.28	-2.03	0.0425	0.0665	140.26	-0.13	0.24	-0.54
plus.g12488	mod-unitig63_Pr-genome.0.50	212531	213865	1334	+	350	448	531	130	211	284	345	394	530	662	678	1123	1025	835	8.49	8.47	8.45	8.35	8.4	8.21	8.43	8.21	8.38	8.63	8.84	10.6	10.4	10.18	562.48	-0.15	0.17	-0.85	0.395	0.464	562.48	-0.15	0.19	-0.79	0.431	0.51	562.48	0.16	0.17	0.95
plus.g12489	mod-unitig63_Pr-genome.0.50	214682	220203	5521	+	515	628	823	394	738	872	958	1708	625	624	677	1424	1512	1568	9.04	8.95	9.07	9.94	10.2	9.82	9.89	10.31	8.61	8.55	8.83	10.94	10.96	11.09	1011.87	0.97	0.16	6.01	1.87e-09	7.18e-09	1011.87	1.09	0.18	6.14	8.39e-10	3.84e-09	1011.87	-0.36	0.16	-2.21
minus.g12361	mod-unitig63_Pr-genome.0.50	220643	221357	714	-	359	421	506	186	292	390	286	406	1048	1271	1422	1073	892	897	8.52	8.38	8.38	8.86	8.87	8.66	8.16	8.25	9.35	9.57	9.9	10.54	10.2	10.28	656.99	0.37	0.18	2.11	0.0346	0.0528	656.99	-0.22	0.19	-1.14	0.254	0.325	656.99	1.2	0.17	7.06
minus.g12362	mod-unitig63_Pr-genome.0.50	221720	222535	815	-	147	178	163	17	16	21	21	34	133	205	146	24	15	17	7.25	7.16	6.77	5.5	4.83	4.62	4.57	4.82	6.42	6.96	6.65	5.18	4.51	4.73	64.95	-2.2	0.31	-7.18	7.14e-13	3.64e-12	64.95	-2.47	0.33	-7.59	3.15e-14	2.1e-13	64.95	-0.38	0.25	-1.53
plus.g12492	mod-unitig63_Pr-genome.0.50	223754	224822	1068	+	52	61	75	12	11	22	38	46	163	169	105	50	41	30	5.81	5.67	5.7	5.04	4.36	4.68	5.34	5.21	6.71	6.69	6.2	6.17	5.83	5.48	52	-1.11	0.32	-3.5	0.000464	0.000973	52	-0.47	0.3	-1.56	0.118	0.167	52	0.86	0.25	3.5
minus.g12364	mod-unitig63_Pr-genome.0.50	224919	225489	570	-	920	1357	1556	454	610	1021	753	743	1244	1447	1571	4192	3889	3175	9.87	10.06	9.99	10.14	9.93	10.05	9.55	9.11	9.6	9.75	10.04	12.5	12.32	12.11	1818.88	0.06	0.18	0.36	0.716	0.768	1818.88	-0.63	0.2	-3.23	0.00125	0.00263	1818.88	-0.17	0.17	-0.96
minus.g12365	mod-unitig63_Pr-genome.0.50	225846	228002	2156	-	361	407	473	103	146	300	1279	2564	481	382	336	27	24	21	8.53	8.33	8.28	8.02	7.88	8.29	10.31	10.89	8.24	7.85	7.83	5.33	5.11	5.01	414.77	-0.31	0.21	-1.44	0.151	0.201	414.77	2.24	0.23	9.82	9.4e-23	1.06e-21	414.77	-0.4	0.21	-1.93
minus.g12366	mod-unitig63_Pr-genome.0.50	230288	232351	2063	-	3763	4180	4498	1726	2875	2686	1875	2427	3505	4339	2919	1085	783	567	11.9	11.68	11.52	12.07	12.16	11.44	10.86	10.82	11.09	11.33	10.93	10.55	10.01	9.63	2525.26	0.21	0.24	0.87	0.387	0.456	2525.26	-0.86	0.27	-3.16	0.00156	0.00323	2525.26	-0.58	0.24	-2.35
minus.g12367	mod-unitig63_Pr-genome.0.50	232850	237749	4899	-	3845	4991	6315	885	1882	2387	2969	4873	2867	3006	2572	2019	2797	3221	11.93	11.94	12.01	11.11	11.55	11.27	11.52	11.82	10.8	10.8	10.75	11.45	11.85	12.13	3026.87	-0.64	0.18	-3.47	0.000517	0.00108	3026.87	-0.28	0.2	-1.37	0.17	0.229	3026.87	-1.17	0.18	-6.4
minus.g12368	mod-unitig63_Pr-genome.0.50	238158	239050	892	-	584	718	799	331	396	736	649	627	1140	1578	1463	1108	1222	1083	9.22	9.15	9.03	9.69	9.31	9.57	9.33	8.87	9.48	9.88	9.94	10.58	10.66	10.56	876.04	0.4	0.18	2.21	0.0273	0.0426	876.04	-0.02	0.2	-0.08	0.939	0.957	876.04	0.64	0.18	3.65
plus.g12499	mod-unitig63_Pr-genome.0.50	239271	241150	1879	+	536	646	798	275	609	707	1117	1758	674	754	618	321	523	594	9.1	8.99	9.03	9.42	9.93	9.52	10.11	10.35	8.72	8.82	8.7	8.8	9.43	9.69	685.63	0.6	0.21	2.79	0.00522	0.00927	685.63	1.19	0.24	5.04	4.59e-07	1.57e-06	685.63	-0.29	0.21	-1.38
minus.g12370	mod-unitig63_Pr-genome.0.50	241589	245792	4203	-	1004	1448	1513	133	121	333	174	237	736	653	787	2176	2746	4035	10	10.15	9.95	8.38	7.61	8.44	7.45	7.48	8.85	8.61	9.05	11.55	11.82	12.45	1282.13	-1.84	0.26	-7.19	6.71e-13	3.43e-12	1282.13	-2.56	0.29	-8.96	3.38e-19	3.11e-18	1282.13	-1.19	0.25	-4.73
minus.g12371	mod-unitig63_Pr-genome.0.50	246452	246941	489	-	43	68	65	3	4	14	12	14	27	38	22	55	69	115	5.55	5.82	5.5	3.37	3.2	4.12	3.89	3.73	4.3	4.68	4.14	6.3	6.55	7.35	40.74	-2.13	0.43	-4.93	8.33e-07	2.45e-06	40.74	-2.02	0.43	-4.7	2.61e-06	8.12e-06	40.74	-1.34	0.34	-3.94
minus.g12372	mod-unitig63_Pr-genome.0.50	247049	247694	645	-	146	204	218	46	61	110	93	152	185	154	253	254	297	390	7.24	7.35	7.18	6.88	6.65	6.87	6.57	6.85	6.88	6.56	7.43	8.47	8.62	9.09	188.5	-0.47	0.26	-1.83	0.0675	0.0968	188.5	-0.54	0.28	-1.96	0.0494	0.0764	188.5	-0.26	0.24	-1.08
plus.g12502	mod-unitig63_Pr-genome.0.50	248463	249653	1190	+	243	367	486	162	417	267	290	666	985	854	1034	506	651	1419	7.97	8.18	8.32	8.67	9.38	8.12	8.18	8.96	9.27	9	9.44	9.46	9.75	10.95	593.62	0.64	0.37	1.74	0.0818	0.115	593.62	0.46	0.41	1.11	0.266	0.338	593.62	1.07	0.37	2.91
minus.g12374	mod-unitig63_Pr-genome.0.50	252887	254453	1566	-	104	139	186	62	99	183	195	307	366	365	397	48	52	55	6.77	6.81	6.96	7.3	7.33	7.58	7.61	7.85	7.85	7.78	8.07	6.12	6.16	6.31	155.57	0.58	0.19	3.15	0.00166	0.00319	155.57	0.9	0.19	4.65	3.32e-06	1.02e-05	155.57	1.07	0.17	6.21
minus.g12375	mod-unitig63_Pr-genome.0.50	254639	255678	1039	-	505	524	551	183	138	303	206	220	670	775	719	256	192	187	9.01	8.69	8.5	8.84	7.8	8.3	7.69	7.38	8.71	8.86	8.92	8.48	8	8.04	347.25	-0.39	0.25	-1.56	0.119	0.163	347.25	-1.21	0.28	-4.38	1.17e-05	3.34e-05	347.25	0.08	0.24	0.34
plus.g12505	mod-unitig63_Pr-genome.0.50	255889	257306	1417	+	220	294	317	117	175	385	407	691	545	475	538	67	49	31	7.83	7.87	7.71	8.2	8.14	8.65	8.66	9.01	8.42	8.16	8.5	6.58	6.08	5.53	265.95	0.55	0.23	2.45	0.0144	0.0237	265.95	1.05	0.25	4.24	2.23e-05	6.14e-05	265.95	0.57	0.22	2.56
plus.g12507	mod-unitig63_Pr-genome.0.50	258244	258671	427	+	1047	1294	1461	263	177	916	278	297	1512	1740	1736	880	675	424	10.06	9.99	9.9	9.36	8.15	9.89	8.12	7.8	9.88	10.02	10.19	10.25	9.8	9.21	802.51	-0.68	0.34	-2.02	0.0438	0.0655	802.51	-1.99	0.38	-5.31	1.12e-07	4.08e-07	802.51	0.05	0.33	0.14
minus.g12378	mod-unitig63_Pr-genome.0.50	259077	259502	425	-	974	1354	1344	303	350	624	851	705	1022	967	913	3748	3026	2031	9.96	10.06	9.78	9.56	9.13	9.34	9.72	9.04	9.32	9.17	9.26	12.34	11.96	11.46	1431.99	-0.58	0.24	-2.46	0.0138	0.0227	1431.99	-0.51	0.26	-1.96	0.0499	0.077	1431.99	-0.68	0.23	-2.91
plus.g12509	mod-unitig63_Pr-genome.0.50	259788	260753	965	+	327	495	610	114	381	352	705	836	1133	1044	911	228	191	154	8.39	8.61	8.65	8.16	9.25	8.52	9.45	9.28	9.47	9.28	9.26	8.31	7.99	7.76	457.31	0.17	0.24	0.69	0.492	0.561	457.31	0.81	0.27	3.04	0.00238	0.00477	457.31	0.78	0.24	3.28
plus.g12510	mod-unitig63_Pr-genome.0.50	261198	264397	3199	+	2799	3208	4292	1109	2978	2517	4366	8554	2837	2649	2007	1040	1550	1880	11.48	11.3	11.45	11.43	12.21	11.34	12.08	12.63	10.79	10.62	10.39	10.49	11	11.35	2834.14	0.3	0.26	1.15	0.25	0.312	2834.14	0.96	0.29	3.25	0.00115	0.00244	2834.14	-0.79	0.26	-3
minus.g12381	mod-unitig63_Pr-genome.0.50	264641	267903	3262	-	257	299	361	78	108	277	220	233	282	348	273	146	103	83	8.05	7.89	7.9	7.62	7.45	8.17	7.79	7.46	7.48	7.71	7.54	7.68	7.12	6.89	199.3	-0.15	0.24	-0.63	0.528	0.596	199.3	-0.32	0.26	-1.23	0.219	0.285	199.3	-0.37	0.23	-1.6
plus.g12512	mod-unitig63_Pr-genome.0.50	268009	269797	1788	+	357	419	546	165	150	432	291	362	840	962	870	183	213	180	8.52	8.37	8.49	8.69	7.92	8.81	8.18	8.08	9.04	9.17	9.19	8	8.15	7.98	368.36	0.07	0.2	0.32	0.748	0.796	368.36	-0.33	0.22	-1.46	0.145	0.199	368.36	0.68	0.2	3.43
minus.g12383	mod-unitig63_Pr-genome.0.50	270494	275171	4677	-	11778	14300	18119	3248	8464	8291	11406	26345	11624	10986	11868	6195	10574	18194	13.55	13.45	13.53	12.98	13.72	13.06	13.46	14.25	12.82	12.67	12.96	13.06	13.77	14.62	11809	-0.21	0.32	-0.66	0.509	0.577	11809	0.39	0.36	1.09	0.277	0.35	11809	-0.68	0.32	-2.1
plus.g12515	mod-unitig63_Pr-genome.0.50	273549	274641	1092	+	178	206	244	40	103	117	88	137	434	444	333	142	134	159	7.52	7.36	7.34	6.68	7.38	6.95	6.49	6.71	8.09	8.06	7.82	7.64	7.49	7.81	173.13	-0.37	0.2	-1.82	0.0682	0.0977	173.13	-0.81	0.22	-3.72	0.000202	0.000481	173.13	0.59	0.18	3.26
minus.g12384	mod-unitig63_Pr-genome.0.50	275312	277461	2149	-	318	384	378	25	34	50	55	113	216	260	188	252	269	208	8.35	8.25	7.96	6.03	5.84	5.77	5.84	6.44	7.1	7.3	7.01	8.46	8.48	8.19	184.45	-2.38	0.23	-10.29	7.82e-25	7.64e-24	184.45	-2.04	0.23	-8.75	2.17e-18	1.91e-17	184.45	-1.06	0.19	-5.51
minus.g12385	mod-unitig63_Pr-genome.0.50	278097	278782	685	-	274	369	401	412	450	885	650	555	923	1133	1041	415	324	249	8.14	8.19	8.05	10.01	9.49	9.84	9.34	8.69	9.17	9.4	9.45	9.17	8.75	8.45	559.02	1.67	0.23	7.38	1.61e-13	8.62e-13	559.02	0.92	0.25	3.68	0.000235	0.000557	559.02	1.22	0.22	5.44
minus.g12387	mod-unitig63_Pr-genome.0.50	280276	281511	1235	-	672	924	1081	228	493	527	820	843	691	748	770	1169	1065	894	9.42	9.51	9.47	9.16	9.62	9.1	9.67	9.29	8.76	8.81	9.02	10.66	10.46	10.28	792.18	-0.16	0.18	-0.85	0.397	0.466	792.18	0.03	0.2	0.13	0.895	0.921	792.18	-0.6	0.18	-3.33
minus.g12388	mod-unitig63_Pr-genome.0.50	281791	283675	1884	-	82	123	107	31	32	90	134	123	113	127	74	40	21	17	6.43	6.64	6.19	6.32	5.75	6.58	7.08	6.56	6.2	6.29	5.72	5.87	4.94	4.73	71.13	-0.16	0.32	-0.51	0.608	0.67	71.13	0.42	0.33	1.24	0.213	0.279	71.13	-0.35	0.3	-1.14
plus.g12520	mod-unitig63_Pr-genome.0.50	283900	284865	965	+	114	125	125	37	73	151	129	146	238	271	284	147	125	93	6.89	6.66	6.4	6.57	6.9	7.31	7.03	6.8	7.24	7.36	7.59	7.69	7.39	7.05	135.06	0.34	0.25	1.37	0.172	0.225	135.06	0.26	0.27	0.99	0.321	0.398	135.06	0.76	0.23	3.25
plus.g12521	mod-unitig63_Pr-genome.0.50	285375	289256	3881	+	107	125	155	50	76	156	192	307	206	174	137	35	42	20	6.81	6.66	6.7	6.99	6.95	7.36	7.59	7.85	7.03	6.73	6.57	5.68	5.87	4.94	113.29	0.42	0.23	1.8	0.0712	0.102	113.29	1.02	0.24	4.21	2.55e-05	6.96e-05	113.29	0.07	0.22	0.33
plus.g12522	mod-unitig63_Pr-genome.0.50	289562	293657	4095	+	373	370	493	70	175	234	444	550	708	831	609	30	22	23	8.58	8.2	8.34	7.47	8.14	7.93	8.79	8.68	8.79	8.96	8.68	5.47	5	5.13	283.93	-0.49	0.2	-2.52	0.0119	0.0198	283.93	0.36	0.21	1.71	0.0879	0.128	283.93	0.44	0.19	2.35
plus.g12523	mod-unitig63_Pr-genome.0.50	294454	298267	3813	+	145	157	167	20	58	58	127	166	398	390	329	27	32	11	7.23	6.98	6.81	5.72	6.58	5.97	7.01	6.98	7.97	7.88	7.8	5.33	5.5	4.19	115.99	-0.88	0.26	-3.34	0.000829	0.00168	115.99	-0.02	0.27	-0.08	0.939	0.956	115.99	0.88	0.24	3.74
minus.g12392	mod-unitig63_Pr-genome.0.50	299046	299791	745	-	674	886	930	124	158	319	853	836	276	697	319	377	605	568	9.43	9.45	9.25	8.28	7.99	8.38	9.73	9.28	7.45	8.7	7.76	9.03	9.64	9.63	517.38	-1.15	0.29	-3.93	8.57e-05	0.000199	517.38	0.14	0.32	0.44	0.662	0.724	517.38	-1.3	0.29	-4.51
minus.g12393	mod-unitig63_Pr-genome.0.50	301558	302785	1227	-	335	394	475	136	213	289	352	347	440	492	562	434	559	473	8.42	8.29	8.29	8.41	8.42	8.23	8.46	8.02	8.11	8.21	8.57	9.23	9.53	9.36	390.98	0.02	0.18	0.11	0.909	0.933	390.98	-0.08	0.2	-0.4	0.686	0.745	390.98	-0.03	0.18	-0.15
plus.g12526	mod-unitig63_Pr-genome.0.50	303086	303712	626	+	767	1049	991	414	434	1061	735	825	998	1171	1250	311	324	307	9.61	9.69	9.34	10.01	9.44	10.1	9.51	9.26	9.28	9.45	9.71	8.76	8.75	8.74	702.6	0.32	0.2	1.65	0.0988	0.137	702.6	-0.16	0.22	-0.74	0.457	0.534	702.6	-0.06	0.19	-0.32
minus.g12395	mod-unitig63_Pr-genome.0.50	303999	305279	1280	-	772	954	1118	244	393	496	503	775	482	464	506	392	539	636	9.62	9.55	9.51	9.25	9.3	9.01	8.97	9.17	8.24	8.12	8.42	9.09	9.48	9.79	580.37	-0.38	0.19	-2.03	0.0421	0.0632	580.37	-0.49	0.2	-2.39	0.0169	0.0287	580.37	-1.3	0.18	-7.09
plus.g12528	mod-unitig63_Pr-genome.0.50	305540	307412	1872	+	1436	1961	2505	669	1243	1117	1376	2266	1424	1493	1345	1553	1979	2452	10.51	10.59	10.68	10.7	10.95	10.17	10.41	10.72	9.79	9.8	9.82	11.07	11.35	11.73	1663.64	0.05	0.21	0.23	0.822	0.861	1663.64	-0.02	0.24	-0.09	0.929	0.949	1663.64	-0.79	0.21	-3.7
plus.g12529	mod-unitig63_Pr-genome.0.50	308034	310609	2575	+	467	672	702	1640	3054	2296	4541	9956	4524	4456	3696	271	233	205	8.9	9.05	8.85	11.99	12.25	11.21	12.13	12.85	11.46	11.37	11.27	8.56	8.28	8.17	2395.44	2.93	0.25	11.61	3.81e-31	4.9e-30	2395.44	3.57	0.28	12.73	3.99e-37	8.13e-36	2395.44	2.42	0.25	9.61
plus.g12530	mod-unitig63_Pr-genome.0.50	310862	313411	2549	+	408	449	583	217	505	427	802	1756	664	613	522	42	64	65	8.71	8.47	8.58	9.08	9.66	8.79	9.64	10.35	8.7	8.52	8.46	5.93	6.45	6.54	456.02	0.63	0.25	2.53	0.0116	0.0193	456.02	1.44	0.28	5.22	1.79e-07	6.37e-07	456.02	-0.03	0.25	-0.1
minus.g12399	mod-unitig63_Pr-genome.0.50	313635	314141	506	-	209	282	310	63	68	139	104	110	265	266	339	883	1251	794	7.75	7.81	7.68	7.32	6.8	7.19	6.73	6.4	7.39	7.33	7.84	10.26	10.69	10.11	410.5	-0.64	0.23	-2.81	0.00502	0.00894	410.5	-1.19	0.25	-4.74	2.18e-06	6.86e-06	410.5	-0.21	0.22	-0.97
minus.g12400	mod-unitig63_Pr-genome.0.50	314417	316800	2383	-	136	186	243	29	44	92	100	111	248	255	197	104	87	85	7.14	7.22	7.33	6.23	6.19	6.61	6.67	6.42	7.3	7.27	7.08	7.2	6.88	6.92	119.6	-0.87	0.21	-4.22	2.47e-05	6.13e-05	119.6	-0.71	0.21	-3.35	0.000816	0.00177	119.6	-0.02	0.18	-0.11
plus.g12533	mod-unitig63_Pr-genome.0.50	318437	321264	2827	+	448	498	657	87	276	260	390	530	598	482	415	65	77	70	8.84	8.62	8.75	7.78	8.79	8.08	8.6	8.63	8.55	8.18	8.13	6.54	6.71	6.65	300.04	-0.45	0.23	-1.97	0.0487	0.0721	300.04	-0.13	0.25	-0.5	0.617	0.683	300.04	-0.44	0.23	-1.96
minus.g12402	mod-unitig63_Pr-genome.0.50	321521	323520	1999	-	3509	4460	5320	1232	1592	2933	3801	4511	3735	3778	3014	5962	5684	4260	11.8	11.77	11.76	11.58	11.31	11.56	11.88	11.71	11.18	11.13	10.98	13.01	12.87	12.53	3891.01	-0.29	0.15	-1.92	0.0554	0.081	3891.01	0.02	0.17	0.1	0.92	0.941	3891.01	-0.68	0.15	-4.52
plus.g12535	mod-unitig63_Pr-genome.0.50	323699	324210	511	+	475	660	766	136	175	519	389	367	1312	1283	1667	1281	1082	773	8.92	9.02	8.97	8.41	8.14	9.07	8.6	8.1	9.68	9.58	10.13	10.79	10.48	10.07	733.49	-0.37	0.26	-1.39	0.163	0.215	733.49	-0.6	0.29	-2.04	0.041	0.0643	733.49	0.84	0.26	3.22
plus.g12536	mod-unitig63_Pr-genome.0.50	324993	325281	288	+	9	6	8	15	41	37	78	96	67	71	69	3	2	2	3.59	2.9	3	5.33	6.09	5.36	6.33	6.21	5.48	5.5	5.62	2.78	2.4	2.44	31.98	2.87	0.4	7.16	7.95e-13	4.05e-12	31.98	3.52	0.4	8.71	3.17e-18	2.76e-17	31.98	2.76	0.38	7.18
plus.g12537	mod-unitig63_Pr-genome.0.50	325459	326318	859	+	32	51	52	149	267	284	489	794	3423	1983	3770	12	11	4	5.15	5.43	5.21	8.55	8.74	8.21	8.93	9.21	11.06	10.21	11.3	4.29	4.12	3.06	580.84	3.31	0.3	10.93	7.94e-28	8.86e-27	580.84	3.86	0.33	11.76	6.37e-32	1.08e-30	580.84	5.71	0.3	19.18
minus.g12405	mod-unitig63_Pr-genome.0.50	326596	327664	1068	-	406	505	593	423	650	1091	1023	1388	1536	1136	1668	510	353	312	8.7	8.64	8.61	10.04	10.02	10.14	9.99	10.01	9.9	9.41	10.13	9.47	8.87	8.77	771.14	1.42	0.21	6.62	3.7e-11	1.65e-10	771.14	1.35	0.24	5.67	1.42e-08	5.65e-08	771.14	1.19	0.21	5.6
minus.g12406	mod-unitig63_Pr-genome.0.50	328186	329646	1460	-	7697	11319	13833	2067	4492	4538	6571	9840	10526	10599	8919	6623	8860	7139	12.93	13.12	13.14	12.33	12.8	12.19	12.67	12.83	12.68	12.62	12.54	13.16	13.51	13.27	7572.18	-0.6	0.17	-3.45	0.000568	0.00117	7572.18	-0.31	0.19	-1.62	0.106	0.151	7572.18	-0.45	0.17	-2.6
minus.g12407	mod-unitig63_Pr-genome.0.50	330140	331531	1391	-	3576	5096	6347	1175	2320	2610	2336	2611	4689	4773	4506	9729	13810	12828	11.83	11.97	12.01	11.51	11.85	11.4	11.18	10.92	11.51	11.47	11.56	13.71	14.15	14.12	5965.23	-0.34	0.17	-2.02	0.043	0.0643	5965.23	-0.88	0.19	-4.74	2.16e-06	6.8e-06	5965.23	-0.42	0.17	-2.55
plus.g12541	mod-unitig63_Pr-genome.0.50	332198	333419	1221	+	7690	11118	13076	1713	2077	3535	2820	3820	10773	11711	12506	21326	18618	16703	12.93	13.09	13.06	12.06	11.69	11.83	11.45	11.47	12.71	12.77	13.03	14.85	14.58	14.5	10076.2	-1.16	0.15	-7.67	1.7e-14	9.74e-14	10076.2	-1.57	0.17	-9.3	1.45e-20	1.45e-19	10076.2	-0.19	0.15	-1.24
plus.g12542	mod-unitig63_Pr-genome.0.50	333720	334956	1236	+	210	260	320	120	94	289	166	175	964	1181	1015	100	114	61	7.76	7.69	7.72	8.24	7.25	8.23	7.39	7.05	9.23	9.46	9.41	7.14	7.26	6.45	287.06	0.25	0.26	0.97	0.333	0.401	287.06	-0.5	0.29	-1.75	0.081	0.119	287.06	1.65	0.25	6.58
minus.g12410	mod-unitig63_Pr-genome.0.50	335314	336079	765	-	1961	2827	3732	184	604	528	778	1208	1061	1002	1052	370	511	571	10.96	11.12	11.25	8.85	9.91	9.1	9.59	9.81	9.37	9.22	9.47	9.01	9.4	9.64	1014.7	-1.74	0.25	-6.99	2.82e-12	1.38e-11	1014.7	-1.4	0.28	-5.07	3.96e-07	1.36e-06	1014.7	-1.75	0.25	-7.07
plus.g12544	mod-unitig63_Pr-genome.0.50	337321	338017	696	+	669	799	914	339	395	691	784	802	1183	1642	1400	2278	1691	1138	9.42	9.3	9.23	9.72	9.3	9.48	9.6	9.22	9.53	9.93	9.88	11.62	11.12	10.63	1075.52	0.2	0.24	0.83	0.408	0.478	1075.52	0.11	0.26	0.42	0.671	0.732	1075.52	0.47	0.24	2.02
minus.g12412	mod-unitig63_Pr-genome.0.50	337834	338591	757	-	25	42	44	66	49	164	44	42	122	114	137	118	98	82	4.83	5.17	4.99	7.39	6.34	7.43	5.54	5.09	6.3	6.15	6.57	7.38	7.05	6.87	86.72	2.21	0.3	7.24	4.42e-13	2.29e-12	86.72	0.35	0.35	0.99	0.322	0.399	86.72	1.41	0.3	4.7
plus.g12545	mod-unitig63_Pr-genome.0.50	340241	342145	1904	+	2284	3346	3791	402	711	827	1136	1614	1548	1400	1540	2474	2616	2517	11.18	11.36	11.27	9.97	10.15	9.74	10.14	10.23	9.91	9.71	10.01	11.74	11.75	11.77	1850.02	-1.31	0.14	-9.41	4.99e-21	4.04e-20	1850.02	-1.09	0.15	-7.09	1.35e-12	7.91e-12	1850.02	-1.39	0.14	-10.15
minus.g12414	mod-unitig63_Pr-genome.0.50	342367	342738	371	-	311	539	590	226	183	337	271	292	576	534	902	1790	1604	1600	8.32	8.73	8.6	9.14	8.2	8.45	8.08	7.78	8.5	8.32	9.24	11.27	11.05	11.12	778.05	0.09	0.27	0.31	0.754	0.801	778.05	-0.62	0.3	-2.04	0.0417	0.0653	778.05	0.18	0.27	0.68
minus.g12415	mod-unitig63_Pr-genome.0.50	343830	346615	2785	-	619	800	942	214	311	471	566	858	552	459	456	1015	1163	1078	9.3	9.3	9.27	9.06	8.96	8.93	9.14	9.32	8.44	8.11	8.27	10.46	10.58	10.55	709.28	-0.31	0.13	-2.35	0.0186	0.0298	709.28	-0.06	0.14	-0.41	0.68	0.74	709.28	-1.02	0.13	-7.96
plus.g12548	mod-unitig63_Pr-genome.0.50	347027	347947	920	+	167	234	300	37	75	72	162	214	232	294	295	177	164	152	7.43	7.54	7.63	6.57	6.94	6.27	7.35	7.34	7.2	7.47	7.65	7.95	7.78	7.74	167.21	-0.95	0.21	-4.56	5.2e-06	1.39e-05	167.21	-0.2	0.21	-0.94	0.346	0.423	167.21	-0.09	0.19	-0.49
plus.g12549	mod-unitig63_Pr-genome.0.50	350477	355840	5363	+	507	600	965	663	837	1306	929	1903	785	846	766	1374	1786	2663	9.02	8.89	9.3	10.69	10.38	10.4	9.85	10.47	8.94	8.98	9.01	10.89	11.2	11.85	1265.78	1.41	0.24	5.77	7.77e-09	2.81e-08	1265.78	1.1	0.27	4.07	4.74e-05	0.000125	1265.78	-0.1	0.24	-0.42
plus.g12550	mod-unitig63_Pr-genome.0.50	356930	357356	426	+	3	6	5	3	15	12	5	28	8	8	3	3	2	8	2.52	2.9	2.57	3.37	4.75	3.94	2.95	4.57	2.96	2.91	2.19	2.78	2.4	3.81	7.86	1.89	0.67	2.84	0.00452	0.00811	7.86	1.71	0.7	2.44	0.0147	0.0254	7.86	0.08	0.68	0.12
minus.g12418	mod-unitig63_Pr-genome.0.50	360995	361955	960	-	34	69	69	84	119	116	78	126	164	108	249	34	32	70	5.23	5.84	5.58	7.73	7.59	6.94	6.33	6.59	6.71	6.07	7.41	5.64	5.5	6.65	95.79	1.91	0.37	5.13	2.97e-07	9.15e-07	95.79	0.92	0.41	2.22	0.0262	0.0428	95.79	1.29	0.37	3.49
plus.g12552	mod-unitig63_Pr-genome.0.50	363631	365933	2302	+	600	803	1167	1458	2141	1950	1108	2683	5111	2549	6022	1052	1298	2246	9.26	9.31	9.58	11.83	11.74	10.98	10.1	10.96	11.63	10.57	11.98	10.51	10.74	11.61	2080.66	2.14	0.36	5.92	3.26e-09	1.22e-08	2080.66	1.19	0.4	2.96	0.00306	0.00599	2080.66	2.09	0.36	5.78
minus.g12420	mod-unitig63_Pr-genome.0.50	368785	369334	549	-	54	55	77	15	28	28	14	16	80	82	79	7	9	13	5.86	5.53	5.73	5.33	5.57	5	4.07	3.89	5.72	5.69	5.8	3.65	3.89	4.39	33.97	-0.44	0.29	-1.54	0.124	0.168	33.97	-1.91	0.36	-5.35	9.01e-08	3.31e-07	33.97	0.03	0.25	0.14
plus.g12553	mod-unitig63_Pr-genome.0.50	370108	374568	4460	+	300	440	604	518	621	761	506	875	2525	2114	2461	266	321	438	8.27	8.44	8.63	10.33	9.95	9.62	8.98	9.35	10.62	10.3	10.69	8.53	8.73	9.25	794.59	1.54	0.24	6.53	6.37e-11	2.78e-10	794.59	0.72	0.26	2.75	0.00602	0.0112	794.59	2.08	0.23	8.93
minus.g12422	mod-unitig63_Pr-genome.0.50	375134	377547	2413	-	440	676	820	230	459	409	682	799	1327	1240	1329	1197	1498	1762	8.82	9.06	9.07	9.17	9.52	8.73	9.4	9.22	9.69	9.53	9.8	10.69	10.95	11.26	930.36	0.18	0.21	0.86	0.389	0.458	930.36	0.33	0.24	1.39	0.165	0.223	930.36	0.69	0.21	3.29
minus.g12423	mod-unitig63_Pr-genome.0.50	377809	379070	1261	-	1890	2457	2785	271	416	550	469	368	2773	2653	2937	2850	2581	2028	10.91	10.91	10.83	9.4	9.38	9.16	8.87	8.11	10.75	10.63	10.94	11.94	11.73	11.46	1694.14	-1.57	0.2	-7.78	7.2e-15	4.2e-14	1694.14	-2.34	0.23	-10.42	2.01e-25	2.59e-24	1694.14	-0.1	0.2	-0.53
minus.g12424	mod-unitig63_Pr-genome.0.50	381141	381655	514	-	45	45	77	6	7	19	9	12	39	36	35	202	193	195	5.61	5.26	5.73	4.16	3.81	4.5	3.56	3.56	4.77	4.61	4.72	8.14	8.01	8.1	76.25	-1.45	0.33	-4.4	1.06e-05	2.75e-05	76.25	-2.24	0.38	-5.95	2.73e-09	1.17e-08	76.25	-0.92	0.25	-3.69
minus.g12425	mod-unitig63_Pr-genome.0.50	382123	382777	654	-	263	355	399	148	170	270	396	306	533	751	772	663	648	548	8.08	8.14	8.04	8.54	8.1	8.14	8.63	7.84	8.39	8.81	9.02	9.84	9.74	9.58	440.37	0.18	0.23	0.76	0.445	0.514	440.37	0.2	0.25	0.78	0.433	0.511	440.37	0.68	0.23	3.01
plus.g12557	mod-unitig63_Pr-genome.0.50	383029	384529	1500	+	457	605	793	253	386	640	805	889	1209	1184	1334	925	946	879	8.87	8.9	9.02	9.3	9.27	9.37	9.64	9.37	9.56	9.46	9.81	10.32	10.29	10.26	778.97	0.39	0.14	2.74	0.00621	0.0109	778.97	0.58	0.15	3.78	0.000159	0.000388	778.97	0.69	0.14	5.02
minus.g12427	mod-unitig63_Pr-genome.0.50	384555	385011	456	-	84	138	156	75	195	120	352	425	146	198	185	68	77	91	6.47	6.8	6.71	7.57	8.29	6.99	8.46	8.31	6.55	6.92	6.99	6.6	6.71	7.01	159.49	1.05	0.28	3.69	0.000223	0.000489	159.49	1.73	0.31	5.59	2.28e-08	8.9e-08	159.49	0.16	0.28	0.58
minus.g12428	mod-unitig63_Pr-genome.0.50	385056	385595	539	-	17	33	43	118	167	158	226	328	304	280	419	133	115	177	4.34	4.85	4.96	8.21	8.07	7.38	7.82	7.94	7.59	7.4	8.15	7.55	7.27	7.96	176.89	3.27	0.31	10.52	7.29e-26	7.47e-25	176.89	3.23	0.34	9.64	5.47e-22	5.9e-21	176.89	3.1	0.31	10.11
plus.g12559	mod-unitig63_Pr-genome.0.50	386350	387674	1324	+	4436	6667	8137	5448	8342	5662	7881	16829	3358	3673	3635	922	1328	1638	12.14	12.35	12.37	13.73	13.7	12.51	12.93	13.61	11.03	11.09	11.25	10.32	10.78	11.15	5712.36	1.11	0.3	3.74	0.000188	0.000415	5712.36	1	0.33	3.02	0.00249	0.00496	5712.36	-1.15	0.3	-3.89
plus.g12560	mod-unitig63_Pr-genome.0.50	389413	391568	2155	+	73	113	167	38	60	123	136	126	251	292	211	55	63	31	6.27	6.52	6.81	6.61	6.62	7.02	7.1	6.59	7.31	7.46	7.17	6.3	6.43	5.53	106.36	0.23	0.26	0.88	0.379	0.448	106.36	0.31	0.28	1.12	0.262	0.333	106.36	0.78	0.25	3.16
minus.g12431	mod-unitig63_Pr-genome.0.50	391830	396505	4675	-	632	697	901	98	105	349	212	288	288	296	196	59	76	67	9.33	9.1	9.2	7.95	7.41	8.5	7.73	7.76	7.51	7.48	7.07	6.4	6.69	6.59	266.49	-1.18	0.24	-4.9	9.44e-07	2.76e-06	266.49	-1.47	0.27	-5.53	3.25e-08	1.25e-07	266.49	-1.86	0.24	-7.8
minus.g12432	mod-unitig63_Pr-genome.0.50	396837	399271	2434	-	89	95	103	7	38	26	73	113	109	123	99	25	17	26	6.55	6.28	6.13	4.35	5.99	4.9	6.23	6.44	6.15	6.25	6.11	5.23	4.67	5.29	56.63	-1.1	0.32	-3.47	0.000519	0.00108	56.63	0.02	0.31	0.06	0.954	0.969	56.63	-0.16	0.28	-0.56
minus.g12433	mod-unitig63_Pr-genome.0.50	399669	402083	2414	-	37	41	40	139	135	424	495	524	181	231	158	5	3	2	5.35	5.14	4.86	8.45	7.77	8.78	8.94	8.61	6.85	7.13	6.77	3.29	2.74	2.44	167.22	3.36	0.29	11.57	5.95e-31	7.6e-30	167.22	3.75	0.31	11.92	9.29e-33	1.63e-31	167.22	1.88	0.29	6.47
minus.g12434	mod-unitig63_Pr-genome.0.50	403018	405463	2445	-	15	9	8	1222	1453	3704	3158	2740	1228	1766	1186	16	6	8	4.19	3.31	3	11.57	11.18	11.9	11.61	10.99	9.58	10.04	9.64	4.65	3.43	3.81	1214.49	8.3	0.36	22.81	3.57e-115	2.92e-113	1214.49	8.04	0.39	20.7	3.45e-95	3.18e-93	1214.49	6.5	0.36	17.86
minus.g12435	mod-unitig63_Pr-genome.0.50	406037	408508	2471	-	124	180	204	501	391	1150	725	797	829	923	694	158	138	117	7.01	7.17	7.09	10.29	9.29	10.22	9.49	9.21	9.02	9.11	8.87	7.79	7.53	7.37	489.52	2.91	0.24	12.06	1.73e-33	2.43e-32	489.52	2.27	0.27	8.51	1.8e-17	1.49e-16	489.52	1.92	0.24	7.97
minus.g12436	mod-unitig63_Pr-genome.0.50	409985	410747	762	-	106	112	152	44	48	114	72	79	238	244	226	209	153	108	6.79	6.51	6.67	6.81	6.31	6.92	6.22	5.94	7.24	7.21	7.27	8.19	7.68	7.26	129.43	0.05	0.26	0.19	0.85	0.885	129.43	-0.59	0.28	-2.1	0.0361	0.0574	129.43	0.59	0.24	2.46
plus.g12566	mod-unitig63_Pr-genome.0.50	410820	411919	1099	+	3296	4063	5355	1838	2434	4403	3114	2989	11621	10607	11931	13221	10071	7885	11.71	11.64	11.77	12.16	11.92	12.15	11.59	11.12	12.82	12.62	12.96	14.16	13.7	13.42	6591.74	0.37	0.2	1.85	0.0649	0.0936	6591.74	-0.33	0.22	-1.48	0.139	0.192	6591.74	1.1	0.2	5.46
plus.g12567	mod-unitig63_Pr-genome.0.50	412223	412944	721	+	192	240	245	133	127	400	265	196	423	380	430	206	155	87	7.63	7.58	7.35	8.38	7.68	8.7	8.05	7.21	8.06	7.84	8.18	8.17	7.7	6.95	234.42	0.79	0.32	2.51	0.0122	0.0203	234.42	0.17	0.35	0.48	0.635	0.698	234.42	0.51	0.31	1.63
minus.g12439	mod-unitig63_Pr-genome.0.50	412992	416498	3506	-	1463	1642	2186	363	482	848	937	1490	1001	983	789	304	264	250	10.54	10.33	10.48	9.82	9.59	9.78	9.86	10.11	9.29	9.2	9.05	8.72	8.45	8.45	830.29	-0.72	0.14	-5.01	5.5e-07	1.65e-06	830.29	-0.46	0.16	-2.91	0.00357	0.00692	830.29	-1.27	0.14	-8.96
plus.g12569	mod-unitig63_Pr-genome.0.50	416686	418040	1354	+	645	849	906	84	180	233	260	288	683	703	750	1361	1112	908	9.36	9.39	9.21	7.73	8.18	7.93	8.02	7.76	8.74	8.72	8.98	10.88	10.52	10.3	647.62	-1.36	0.19	-7.1	1.23e-12	6.18e-12	647.62	-1.43	0.21	-6.84	8.04e-12	4.39e-11	647.62	-0.51	0.18	-2.78
plus.g12570	mod-unitig63_Pr-genome.0.50	418521	420329	1808	+	145	200	195	796	1517	1912	725	1881	2290	1442	1516	220	168	191	7.23	7.32	7.02	10.95	11.24	10.95	9.49	10.45	10.48	9.75	9.99	8.26	7.81	8.07	928.13	3.85	0.26	14.83	9.86e-50	2.21e-48	928.13	2.85	0.29	9.88	4.97e-23	5.67e-22	928.13	2.91	0.26	11.21
minus.g12441	mod-unitig63_Pr-genome.0.50	420476	421607	1131	-	172	271	310	41	84	145	126	135	299	407	328	161	144	149	7.48	7.75	7.68	6.71	7.1	7.25	7	6.69	7.56	7.94	7.8	7.82	7.59	7.71	176.09	-0.58	0.2	-2.96	0.00308	0.00568	176.09	-0.81	0.21	-3.81	0.000137	0.000338	176.09	0.13	0.18	0.73
plus.g12572	mod-unitig63_Pr-genome.0.50	421789	422621	832	+	232	294	319	59	101	134	195	204	239	286	235	686	598	401	7.9	7.87	7.72	7.23	7.36	7.14	7.61	7.27	7.24	7.43	7.32	9.89	9.63	9.13	302.24	-0.59	0.22	-2.75	0.0059	0.0104	302.24	-0.38	0.23	-1.67	0.0956	0.138	302.24	-0.5	0.2	-2.44
minus.g12442	mod-unitig63_Pr-genome.0.50	423017	424561	1544	-	541	713	853	187	305	510	603	759	807	984	801	1157	1208	882	9.11	9.14	9.13	8.87	8.93	9.05	9.23	9.14	8.98	9.2	9.07	10.64	10.64	10.26	738.28	-0.17	0.15	-1.14	0.253	0.316	738.28	0.06	0.16	0.39	0.697	0.755	738.28	-0.04	0.14	-0.26
plus.g12574	mod-unitig63_Pr-genome.0.50	425284	429622	4338	+	477	579	701	161	338	356	533	1083	804	831	475	294	364	422	8.93	8.84	8.84	8.66	9.08	8.53	9.05	9.65	8.97	8.96	8.33	8.68	8.91	9.2	486.69	-0.1	0.24	-0.4	0.688	0.742	486.69	0.51	0.26	1.96	0.0504	0.0777	486.69	-0.09	0.23	-0.38
minus.g12444	mod-unitig63_Pr-genome.0.50	429745	430083	338	-	346	426	435	82	48	286	160	95	169	194	166	1295	1334	1162	8.47	8.4	8.16	7.69	6.31	8.22	7.33	6.2	6.76	6.89	6.83	10.81	10.78	10.66	518.78	-0.73	0.35	-2.08	0.038	0.0575	518.78	-1.47	0.39	-3.74	0.000183	0.00044	518.78	-1.52	0.35	-4.35
minus.g12445	mod-unitig63_Pr-genome.0.50	430551	432695	2144	-	72	73	95	19	18	40	29	46	171	186	135	3391	4682	3677	6.25	5.91	6.02	5.65	4.98	5.47	4.99	5.21	6.77	6.83	6.55	12.19	12.59	12.32	1188.01	-0.71	0.25	-2.81	0.00492	0.00876	1188.01	-0.99	0.27	-3.72	0.000197	0.00047	1188.01	0.68	0.2	3.34
minus.g12446	mod-unitig63_Pr-genome.0.50	433910	435180	1270	-	724	943	1077	230	289	550	580	719	843	1023	954	609	571	474	9.53	9.54	9.46	9.17	8.85	9.16	9.17	9.07	9.04	9.25	9.33	9.72	9.56	9.37	636.03	-0.44	0.15	-2.95	0.00317	0.00583	636.03	-0.39	0.16	-2.37	0.0176	0.0299	636.03	-0.3	0.15	-2.04
minus.g12447	mod-unitig63_Pr-genome.0.50	435664	438072	2408	-	233	246	290	106	318	251	476	786	456	439	374	81	87	90	7.91	7.61	7.59	8.06	8.99	8.03	8.89	9.19	8.16	8.04	7.98	6.84	6.88	7	274.76	0.73	0.24	3.01	0.00265	0.00493	274.76	1.34	0.27	5.05	4.44e-07	1.52e-06	274.76	0.36	0.24	1.5
minus.g12448	mod-unitig63_Pr-genome.0.50	438081	438539	458	-	10	4	17	6	15	21	22	38	17	19	23	2	7	9	3.71	2.54	3.81	4.16	4.75	4.62	4.63	4.96	3.75	3.83	4.2	2.44	3.6	3.95	14.03	1.3	0.48	2.72	0.00644	0.0112	14.03	1.58	0.49	3.22	0.00128	0.00268	14.03	0.59	0.46	1.28
plus.g12579	mod-unitig63_Pr-genome.0.50	438800	441151	2351	+	809	1063	1252	553	859	1332	1350	2101	1597	1548	1425	604	747	773	9.69	9.71	9.68	10.43	10.42	10.43	10.39	10.61	9.96	9.85	9.9	9.71	9.95	10.07	1088.41	0.73	0.13	5.83	5.52e-09	2.03e-08	1088.41	0.81	0.14	5.85	4.91e-09	2.06e-08	1088.41	0.21	0.12	1.71
minus.g12450	mod-unitig63_Pr-genome.0.50	441556	442806	1250	-	585	645	726	2039	2001	4340	1729	1890	1608	1437	1276	666	529	355	9.22	8.99	8.9	12.31	11.64	12.13	10.74	10.46	9.97	9.74	9.74	9.85	9.45	8.95	1588.18	3	0.23	12.87	7.06e-38	1.14e-36	1588.18	1.56	0.26	5.99	2.08e-09	9.04e-09	1588.18	0.78	0.23	3.33
plus.g12581	mod-unitig63_Pr-genome.0.50	443102	443916	814	+	514	645	721	201	400	320	848	1084	1833	2216	1592	455	405	253	9.04	8.99	8.89	8.97	9.32	8.38	9.72	9.66	10.16	10.37	10.06	9.3	9.07	8.47	688.65	-0.03	0.24	-0.14	0.888	0.915	688.65	0.71	0.27	2.64	0.00827	0.015	688.65	1.22	0.24	5.08
plus.g12582	mod-unitig63_Pr-genome.0.50	444651	446718	2067	+	431	459	562	31	29	67	84	120	1047	1044	900	71	73	47	8.79	8.5	8.53	6.32	5.62	6.17	6.43	6.52	9.35	9.28	9.24	6.66	6.63	6.09	261.52	-2.59	0.21	-12.13	7.71e-34	1.1e-32	261.52	-2.16	0.21	-10.08	6.71e-24	7.97e-23	261.52	0.69	0.17	3.99
plus.g12583	mod-unitig63_Pr-genome.0.50	449222	450066	844	+	591	775	881	367	375	623	435	448	964	1125	1181	1987	1552	984	9.24	9.25	9.17	9.84	9.23	9.34	8.76	8.39	9.23	9.39	9.63	11.42	11	10.42	922.08	0.27	0.25	1.07	0.283	0.348	922.08	-0.63	0.28	-2.29	0.0219	0.0365	922.08	0.21	0.25	0.84
minus.g12454	mod-unitig63_Pr-genome.0.50	450326	453224	2898	-	2768	3233	3783	522	1003	1472	1824	3131	2321	2646	1874	660	787	863	11.46	11.31	11.27	10.35	10.64	10.57	10.82	11.18	10.5	10.62	10.3	9.84	10.02	10.23	1697.62	-0.82	0.16	-5.01	5.57e-07	1.67e-06	1697.62	-0.34	0.18	-1.85	0.0642	0.0965	1697.62	-0.87	0.16	-5.36
plus.g12585	mod-unitig63_Pr-genome.0.50	453991	455986	1995	+	2933	3863	4999	551	1310	1477	1959	3232	1785	1792	1445	587	935	899	11.54	11.57	11.67	10.42	11.03	10.58	10.92	11.23	10.12	10.06	9.92	9.67	10.27	10.29	1786.54	-0.89	0.2	-4.41	1.05e-05	2.72e-05	1786.54	-0.51	0.22	-2.27	0.0232	0.0384	1786.54	-1.55	0.2	-7.71
plus.g12586	mod-unitig63_Pr-genome.0.50	456495	461836	5341	+	1447	1409	1898	844	1371	2623	2465	4736	1728	1659	1241	354	503	630	10.53	10.11	10.28	11.04	11.09	11.4	11.25	11.78	10.07	9.95	9.7	8.94	9.38	9.78	1547.45	0.87	0.23	3.83	0.000129	0.000291	1547.45	1.22	0.25	4.81	1.48e-06	4.76e-06	1547.45	-0.4	0.23	-1.75
plus.g12587	mod-unitig63_Pr-genome.0.50	462236	464021	1785	+	23	24	34	17	14	37	56	67	84	100	72	15	13	1	4.72	4.45	4.65	5.5	4.66	5.36	5.87	5.72	5.79	5.97	5.68	4.57	4.33	1.95	33.66	0.65	0.36	1.8	0.0713	0.102	33.66	1.27	0.37	3.45	0.000551	0.00123	33.66	1.3	0.33	3.94
minus.g12458	mod-unitig63_Pr-genome.0.50	464307	467587	3280	-	1084	1425	1840	348	982	839	1675	2981	1103	1428	892	459	513	651	10.11	10.13	10.23	9.76	10.61	9.76	10.7	11.11	9.43	9.73	9.23	9.32	9.41	9.82	1065.9	-0.05	0.25	-0.21	0.831	0.868	1065.9	0.75	0.27	2.76	0.0058	0.0108	1065.9	-0.68	0.25	-2.76
minus.g12459	mod-unitig63_Pr-genome.0.50	467921	470611	2690	-	2649	3060	3533	3199	2908	8010	3697	4752	7369	7246	6252	508	494	528	11.4	11.23	11.17	12.96	12.18	13.01	11.84	11.78	12.16	12.07	12.03	9.46	9.35	9.52	3612.56	1.49	0.2	7.58	3.44e-14	1.93e-13	3612.56	0.54	0.22	2.46	0.0139	0.0241	3612.56	0.82	0.2	4.17
minus.g12460	mod-unitig63_Pr-genome.0.50	471070	471821	751	-	21	17	17	7	27	19	46	65	175	214	154	7	11	8	4.61	4.02	3.81	4.35	5.52	4.5	5.6	5.68	6.81	7.02	6.73	3.65	4.12	3.81	42.4	0.84	0.37	2.26	0.0235	0.0371	42.4	1.63	0.36	4.49	7.19e-06	2.11e-05	42.4	2.9	0.32	9.04
minus.g12461	mod-unitig63_Pr-genome.0.50	473758	474540	782	-	29	32	49	9	10	25	34	56	56	71	46	15	9	12	5.02	4.81	5.13	4.67	4.24	4.85	5.2	5.48	5.24	5.5	5.08	4.57	3.89	4.29	27.34	-0.41	0.34	-1.18	0.239	0.3	27.34	0.38	0.33	1.17	0.242	0.312	27.34	0.31	0.29	1.09
minus.g12462	mod-unitig63_Pr-genome.0.50	476205	476936	731	-	54	64	68	21	36	35	44	67	139	160	110	52	42	33	5.86	5.73	5.57	5.79	5.92	5.29	5.54	5.72	6.48	6.62	6.26	6.23	5.87	5.61	58.3	-0.06	0.27	-0.24	0.811	0.852	58.3	-0.08	0.28	-0.29	0.774	0.82	58.3	0.78	0.24	3.28
minus.g12463	mod-unitig63_Pr-genome.0.50	478375	480666	2291	-	1574	1966	2479	644	938	2850	1834	2137	1334	2965	1124	1046	1386	1306	10.65	10.59	10.66	10.65	10.55	11.52	10.83	10.63	9.7	10.79	9.56	10.5	10.84	10.83	1615.41	0.34	0.31	1.1	0.271	0.336	1615.41	0.1	0.34	0.28	0.777	0.822	1615.41	-0.5	0.31	-1.63
plus.g12591	mod-unitig63_Pr-genome.0.50	486119	487023	904	+	46	84	58	266	243	404	477	483	164	194	189	8	14	12	5.64	6.11	5.35	9.38	8.61	8.71	8.89	8.5	6.71	6.89	7.02	3.8	4.42	4.29	202.51	3.25	0.27	11.96	5.49e-33	7.62e-32	202.51	3.02	0.3	10.15	3.33e-24	4.01e-23	202.51	1.18	0.27	4.31
plus.g12592	mod-unitig63_Pr-genome.0.50	489399	489784	385	+	23	28	35	2	3	2	4	6	32	31	14	1	0	0	4.72	4.64	4.69	2.96	2.92	2.21	2.74	2.85	4.52	4.42	3.62	1.95	0.63	0.63	9.82	-2.57	0.62	-4.14	3.47e-05	8.46e-05	9.82	-2.36	0.59	-4	6.46e-05	0.000167	9.82	-0.5	0.41	-1.21
plus.g12593	mod-unitig63_Pr-genome.0.50	490357	491115	758	+	31	49	58	1	5	11	15	15	33	49	32	5	7	1	5.11	5.37	5.35	2.35	3.44	3.84	4.15	3.81	4.55	5.01	4.61	3.29	3.6	1.95	17.43	-2.08	0.46	-4.55	5.37e-06	1.44e-05	17.43	-1.47	0.42	-3.5	0.000461	0.00104	17.43	-0.6	0.33	-1.79
plus.g12594	mod-unitig63_Pr-genome.0.50	491635	492002	367	+	48	46	80	55	74	125	109	92	107	171	103	50	53	28	5.7	5.29	5.79	7.13	6.92	7.04	6.79	6.15	6.12	6.71	6.17	6.17	6.19	5.39	79.38	1.47	0.29	5.14	2.79e-07	8.63e-07	79.38	0.93	0.31	2.97	0.00298	0.00586	79.38	0.78	0.28	2.8
minus.g12465	mod-unitig63_Pr-genome.0.50	492079	492836	757	-	59	51	75	18	18	58	45	33	107	136	126	34	22	10	5.98	5.43	5.7	5.58	4.98	5.97	5.57	4.78	6.12	6.39	6.45	5.64	5	4.07	48.04	-0.13	0.37	-0.36	0.72	0.771	48.04	-0.52	0.4	-1.32	0.188	0.25	48.04	0.63	0.34	1.87
plus.g12595	mod-unitig63_Pr-genome.0.50	493125	493630	505	+	169	217	223	142	111	316	163	148	338	418	400	148	87	97	7.45	7.44	7.21	8.48	7.49	8.36	7.36	6.82	7.74	7.97	8.08	7.7	6.88	7.1	199.55	0.8	0.28	2.91	0.0036	0.00657	199.55	-0.26	0.31	-0.84	0.399	0.477	199.55	0.57	0.27	2.1
plus.g12596	mod-unitig63_Pr-genome.0.50	493771	495880	2109	+	518	715	758	63	126	147	311	390	443	550	357	270	322	207	9.05	9.14	8.96	7.32	7.67	7.27	8.28	8.19	8.12	8.37	7.92	8.55	8.74	8.18	329.43	-1.63	0.2	-8.23	1.86e-16	1.2e-15	329.43	-0.82	0.21	-3.93	8.46e-05	0.000215	329.43	-0.91	0.18	-4.91
plus.g12597	mod-unitig63_Pr-genome.0.50	498273	498593	320	+	128	182	198	0	1	41	28	5	19	72	4	29	31	34	7.06	7.19	7.05	0.63	2.04	5.5	4.94	2.68	3.88	5.52	2.41	5.43	5.46	5.65	47.32	-2.66	1.05	-2.54	0.011	0.0184	47.32	-2.56	1.11	-2.3	0.0215	0.0358	47.32	-2.39	1.04	-2.31
minus.g12467	mod-unitig63_Pr-genome.0.50	500936	503206	2270	-	933	991	1386	457	571	1631	1884	2637	732	919	600	569	894	1449	9.89	9.61	9.82	10.15	9.83	10.72	10.87	10.93	8.84	9.1	8.66	9.62	10.21	10.98	1110.83	0.5	0.3	1.68	0.0926	0.129	1110.83	1.11	0.33	3.35	0.000805	0.00175	1110.83	-0.9	0.3	-3.01
plus.g12599	mod-unitig63_Pr-genome.0.50	503722	505498	1776	+	534	610	767	1110	1723	1982	2870	2961	1255	1026	981	642	718	518	9.09	8.91	8.97	11.43	11.42	11	11.47	11.1	9.61	9.26	9.37	9.8	9.89	9.5	1335.69	2.3	0.18	12.61	1.77e-36	2.73e-35	1335.69	2.3	0.2	11.36	6.53e-30	1.03e-28	1335.69	0.43	0.18	2.33
plus.g12600	mod-unitig63_Pr-genome.0.50	505819	508526	2707	+	838	1062	1280	1371	1160	3036	2323	2427	2580	2268	2491	2059	2561	2405	9.74	9.71	9.71	11.74	10.85	11.61	11.17	10.82	10.65	10.4	10.71	11.48	11.72	11.71	2084	1.73	0.21	8.1	5.39e-16	3.4e-15	2084	1.28	0.24	5.39	6.95e-08	2.58e-07	2084	0.87	0.21	4.09
minus.g12469	mod-unitig63_Pr-genome.0.50	511433	512551	1118	-	380	496	695	441	876	1055	459	445	355	331	312	43	46	62	8.61	8.61	8.83	10.1	10.45	10.09	8.84	8.38	7.81	7.64	7.73	5.96	5.99	6.48	458.82	1.54	0.18	8.42	3.77e-17	2.52e-16	458.82	-0.07	0.21	-0.33	0.743	0.794	458.82	-0.97	0.19	-5.23
minus.g12470	mod-unitig63_Pr-genome.0.50	514007	515023	1016	-	4604	5344	5797	845	1380	2197	3720	3921	1927	1937	2291	1449	1251	965	12.19	12.03	11.88	11.04	11.1	11.15	11.85	11.51	10.23	10.17	10.58	10.97	10.69	10.39	2476.36	-0.94	0.18	-5.13	2.97e-07	9.14e-07	2476.36	-0.36	0.2	-1.74	0.081	0.119	2476.36	-1.7	0.18	-9.27
minus.g12471	mod-unitig63_Pr-genome.0.50	516054	517100	1046	-	3713	4632	5199	9553	14488	19700	16178	12456	4318	5489	4667	4854	4980	3349	11.88	11.83	11.73	14.54	14.49	14.31	13.97	13.17	11.39	11.67	11.61	12.71	12.68	12.18	9296.53	2.62	0.21	12.53	5.1e-36	7.76e-35	9296.53	1.8	0.23	7.7	1.38e-14	9.52e-14	9296.53	-0.25	0.21	-1.19
minus.g12472	mod-unitig63_Pr-genome.0.50	517540	519037	1497	-	355	432	536	264	513	553	1002	1047	412	502	393	272	260	182	8.51	8.42	8.46	9.37	9.68	9.16	9.96	9.61	8.02	8.24	8.06	8.57	8.43	8	474.84	0.96	0.19	5	5.79e-07	1.73e-06	474.84	1.33	0.21	6.32	2.55e-10	1.21e-09	474.84	-0.36	0.19	-1.87
plus.g12605	mod-unitig63_Pr-genome.0.50	519132	520800	1668	+	467	602	780	258	533	592	941	1539	842	732	631	204	284	255	8.9	8.89	9	9.33	9.73	9.26	9.87	10.16	9.04	8.77	8.73	8.15	8.56	8.48	572.67	0.53	0.18	2.93	0.00335	0.00615	572.67	1.09	0.2	5.53	3.22e-08	1.24e-07	572.67	-0.08	0.18	-0.43
minus.g12474	mod-unitig63_Pr-genome.0.50	521318	522133	815	-	197	218	256	26	28	46	147	149	919	2069	860	42	49	26	7.67	7.44	7.41	6.08	5.57	5.66	7.21	6.83	9.17	10.27	9.18	5.93	6.08	5.29	248.93	-1.77	0.33	-5.37	7.86e-08	2.58e-07	248.93	-0.48	0.34	-1.42	0.157	0.213	248.93	2.12	0.3	7.1
plus.g12607	mod-unitig63_Pr-genome.0.50	522474	523582	1108	+	1826	2196	2446	447	780	1241	2033	1914	1860	2481	1867	727	564	429	10.86	10.75	10.64	10.12	10.28	10.33	10.98	10.47	10.18	10.53	10.29	9.98	9.54	9.22	1318.37	-0.51	0.2	-2.47	0.0136	0.0224	1318.37	-0.01	0.23	-0.04	0.968	0.98	1318.37	-0.41	0.2	-2.03
minus.g12476	mod-unitig63_Pr-genome.0.50	523746	525440	1694	-	715	925	1107	376	577	921	918	1203	886	816	623	1739	2244	1858	9.51	9.51	9.5	9.87	9.85	9.9	9.83	9.81	9.11	8.93	8.71	11.23	11.53	11.33	1154.65	0.37	0.14	2.66	0.00777	0.0134	1154.65	0.31	0.15	2.06	0.0395	0.0622	1154.65	-0.58	0.14	-4.25
plus.g12609	mod-unitig63_Pr-genome.0.50	525560	526070	510	+	372	373	441	135	227	438	572	494	371	425	372	490	403	249	8.57	8.21	8.18	8.4	8.51	8.83	9.15	8.53	7.87	8	7.98	9.41	9.06	8.45	380.29	0.27	0.25	1.07	0.286	0.352	380.29	0.54	0.28	1.96	0.0502	0.0775	380.29	-0.38	0.25	-1.54
minus.g12478	mod-unitig63_Pr-genome.0.50	526340	527620	1280	-	340	386	498	180	212	425	285	395	654	706	689	713	659	512	8.45	8.26	8.36	8.82	8.41	8.79	8.16	8.21	8.68	8.72	8.86	9.95	9.77	9.48	472.95	0.33	0.17	1.93	0.053	0.0779	472.95	-0.17	0.19	-0.91	0.362	0.439	472.95	0.4	0.16	2.45
plus.g12611	mod-unitig63_Pr-genome.0.50	527865	529607	1742	+	406	522	599	165	233	392	313	340	615	691	580	453	365	259	8.7	8.69	8.62	8.69	8.55	8.67	8.29	7.99	8.59	8.69	8.61	9.3	8.92	8.5	400.45	-0.03	0.19	-0.17	0.865	0.897	400.45	-0.52	0.21	-2.48	0.0131	0.0227	400.45	-0.04	0.19	-0.2
plus.g12612	mod-unitig63_Pr-genome.0.50	530089	531309	1220	+	8	10	13	3	2	11	5	7	31	49	33	23	17	9	3.46	3.42	3.5	3.37	2.55	3.84	2.95	3	4.48	5.01	4.65	5.12	4.67	3.95	13.83	-0.06	0.54	-0.11	0.91	0.933	13.83	-0.63	0.58	-1.09	0.278	0.35	13.83	1.49	0.43	3.47
plus.g12613	mod-unitig63_Pr-genome.0.50	531725	535439	3714	+	1175	1477	1797	625	894	1383	1220	1860	1801	1884	1386	607	858	877	10.23	10.18	10.2	10.6	10.48	10.48	10.24	10.43	10.13	10.13	9.86	9.72	10.15	10.25	1204.62	0.32	0.16	2.03	0.0427	0.0639	1204.62	0.14	0.17	0.79	0.429	0.507	1204.62	-0.15	0.16	-0.98
minus.g12482	mod-unitig63_Pr-genome.0.50	535880	537347	1467	-	3141	3423	4463	1687	3296	5004	7217	10546	4326	4356	3753	791	1200	1528	11.64	11.39	11.51	12.04	12.36	12.33	12.8	12.93	11.39	11.34	11.3	10.1	10.63	11.05	3637.63	0.73	0.21	3.53	0.000416	0.000876	3637.63	1.34	0.23	5.83	5.61e-09	2.34e-08	3637.63	-0.17	0.21	-0.84
plus.g12615	mod-unitig63_Pr-genome.0.50	537725	538734	1009	+	92	107	112	26	46	46	33	36	112	150	103	383	341	315	6.59	6.44	6.25	6.08	6.25	5.66	5.16	4.89	6.18	6.53	6.17	9.06	8.82	8.78	152.71	-0.45	0.24	-1.91	0.0555	0.0812	152.71	-1.48	0.27	-5.39	6.98e-08	2.59e-07	152.71	-0.13	0.21	-0.61
plus.g12616	mod-unitig63_Pr-genome.0.50	538991	540822	1831	+	657	821	1142	386	601	711	742	1242	1229	1239	1119	757	1121	1137	9.39	9.34	9.55	9.91	9.91	9.52	9.53	9.85	9.58	9.53	9.55	10.03	10.53	10.63	907.78	0.36	0.19	1.95	0.0516	0.076	907.78	0.27	0.2	1.32	0.186	0.247	907.78	0.13	0.18	0.7
minus.g12484	mod-unitig63_Pr-genome.0.50	541853	543332	1479	-	11191	14697	20373	1247	2080	2940	4048	4830	10075	10963	11125	3263	4097	4639	13.47	13.49	13.7	11.6	11.69	11.57	11.97	11.81	12.61	12.67	12.86	12.14	12.4	12.65	6411.81	-1.93	0.15	-12.58	2.64e-36	4.07e-35	6411.81	-1.66	0.17	-9.74	2.07e-22	2.29e-21	6411.81	-0.84	0.15	-5.49
plus.g12618	mod-unitig63_Pr-genome.0.50	544782	548602	3820	+	4353	5141	6460	780	1624	2015	2790	3230	8661	8429	5980	593	631	813	12.11	11.98	12.04	10.92	11.34	11.02	11.43	11.23	12.4	12.29	11.97	9.68	9.7	10.14	2971	-0.94	0.18	-5.21	1.89e-07	5.94e-07	2971	-0.71	0.2	-3.56	0.000378	0.000865	2971	0.18	0.18	1.03
minus.g12487	mod-unitig63_Pr-genome.0.50	554292	556079	1787	-	909	1133	1335	56	89	137	174	204	610	681	455	1006	917	783	9.86	9.8	9.77	7.15	7.18	7.17	7.45	7.27	8.58	8.67	8.26	10.44	10.24	10.09	585.72	-2.66	0.17	-15.28	1.02e-52	2.44e-51	585.72	-2.46	0.18	-13.5	1.61e-41	3.82e-40	585.72	-1.3	0.15	-8.45
plus.g12622	mod-unitig63_Pr-genome.0.50	557426	559570	2144	+	1172	1428	1661	614	656	1262	642	788	855	887	777	1557	1815	1624	10.22	10.13	10.08	10.58	10.03	10.35	9.32	9.2	9.06	9.05	9.03	11.07	11.23	11.14	1204.2	0.19	0.15	1.29	0.198	0.255	1204.2	-0.89	0.16	-5.46	4.83e-08	1.82e-07	1204.2	-1.1	0.14	-7.6
plus.g12623	mod-unitig63_Pr-genome.0.50	559893	561482	1589	+	182	290	394	264	383	572	577	766	742	666	656	124	92	83	7.56	7.85	8.02	9.37	9.26	9.21	9.16	9.16	8.86	8.64	8.79	7.45	6.96	6.89	383.38	1.46	0.17	8.34	7.17e-17	4.73e-16	383.38	1.34	0.19	6.99	2.69e-12	1.53e-11	383.38	0.94	0.17	5.48
minus.g12490	mod-unitig63_Pr-genome.0.50	562400	566236	3836	-	896	1253	1636	1567	2182	3345	2638	4898	1536	1386	1405	483	672	1070	9.84	9.95	10.06	11.93	11.76	11.75	11.35	11.83	9.9	9.69	9.88	9.39	9.79	10.54	1841.11	1.86	0.24	7.6	3.04e-14	1.71e-13	1841.11	1.65	0.27	6.05	1.49e-09	6.59e-09	1841.11	-0.12	0.24	-0.5
minus.g12491	mod-unitig63_Pr-genome.0.50	566594	568991	2397	-	544	728	908	287	245	629	241	384	1222	1393	1328	769	730	600	9.12	9.16	9.22	9.49	8.62	9.35	7.92	8.17	9.57	9.7	9.8	10.06	9.91	9.71	665.94	0.03	0.21	0.13	0.895	0.921	665.94	-1.12	0.23	-4.84	1.29e-06	4.15e-06	665.94	0.53	0.2	2.6
plus.g12626	mod-unitig63_Pr-genome.0.50	570035	571226	1191	+	107	118	165	26	86	40	127	237	124	95	102	25	31	19	6.81	6.58	6.79	6.08	7.13	5.47	7.01	7.48	6.32	5.89	6.16	5.23	5.46	4.88	82.6	-0.35	0.34	-1.03	0.304	0.371	82.6	0.54	0.36	1.48	0.138	0.191	82.6	-0.61	0.33	-1.83
minus.g12493	mod-unitig63_Pr-genome.0.50	572470	573603	1133	-	735	1024	1384	429	405	792	601	905	1960	2026	1951	4842	5432	5378	9.55	9.65	9.82	10.06	9.34	9.68	9.22	9.4	10.25	10.24	10.35	12.71	12.81	12.87	2234.15	0.04	0.17	0.21	0.831	0.868	2234.15	-0.37	0.19	-1.89	0.0586	0.0889	2234.15	0.6	0.17	3.5
plus.g12628	mod-unitig63_Pr-genome.0.50	573797	574587	790	+	1907	2583	3482	7690	10418	13166	13698	13807	6514	5375	6389	9598	8117	6487	10.92	10.99	11.15	14.22	14.02	13.73	13.73	13.32	11.98	11.64	12.06	13.69	13.38	13.14	8840.94	2.97	0.2	14.9	3.31e-50	7.45e-49	8840.94	2.5	0.22	11.26	2.06e-29	3.16e-28	8840.94	0.88	0.2	4.42
minus.g12495	mod-unitig63_Pr-genome.0.50	575802	576411	609	-	1396	2099	2528	1192	735	6760	1913	1489	368	803	389	1882	2640	4254	10.47	10.69	10.69	11.54	10.2	12.77	10.89	10.11	7.86	8.91	8.04	11.35	11.77	12.53	2268.8	1.19	0.55	2.15	0.0315	0.0486	2268.8	-0.06	0.61	-0.1	0.917	0.939	2268.8	-2.19	0.55	-3.96
minus.g12496	mod-unitig63_Pr-genome.0.50	576513	578761	2248	-	524	870	1017	764	1058	3021	1989	1716	381	672	361	1283	1936	3914	9.07	9.42	9.38	10.89	10.72	11.61	10.94	10.32	7.91	8.65	7.93	10.79	11.32	12.41	1603.46	1.81	0.36	4.99	5.9e-07	1.76e-06	1603.46	1.34	0.4	3.35	0.000821	0.00178	1603.46	-1.08	0.36	-2.97
minus.g12498	mod-unitig63_Pr-genome.0.50	585309	585678	369	-	31	39	45	1	4	5	6	4	32	39	42	23	22	40	5.11	5.07	5.02	2.35	3.2	2.99	3.13	2.49	4.52	4.71	4.96	5.12	5	5.87	21.55	-2.51	0.52	-4.84	1.27e-06	3.66e-06	21.55	-2.71	0.53	-5.15	2.65e-07	9.28e-07	21.55	-0.36	0.33	-1.08
minus.g12499	mod-unitig63_Pr-genome.0.50	588798	590956	2158	-	1074	1380	1641	1483	1810	7356	3786	6247	747	1236	514	10299	15473	12481	10.1	10.08	10.07	11.85	11.49	12.89	11.87	12.18	8.87	9.53	8.44	13.8	14.32	14.08	5660.28	2.1	0.32	6.47	9.86e-11	4.24e-10	5660.28	1.92	0.36	5.33	9.86e-08	3.61e-07	5660.28	-1.06	0.33	-3.25
plus.g12632	mod-unitig63_Pr-genome.0.50	591953	592776	823	+	956	1355	1653	987	621	2524	1280	1166	1405	1419	1506	3229	2880	2162	9.93	10.06	10.08	11.26	9.95	11.35	10.31	9.76	9.78	9.72	9.98	12.12	11.89	11.55	1804.75	0.95	0.29	3.23	0.00124	0.00243	1804.75	0.04	0.33	0.12	0.902	0.927	1804.75	-0.19	0.29	-0.65
minus.g12501	mod-unitig63_Pr-genome.0.50	593149	594044	895	-	1625	1978	2296	912	1105	1868	1393	1897	2615	2639	2528	4299	3288	2456	10.69	10.6	10.55	11.15	10.78	10.91	10.43	10.46	10.67	10.62	10.73	12.54	12.08	11.74	2285.61	0.34	0.19	1.79	0.0741	0.105	2285.61	-0.17	0.21	-0.79	0.427	0.505	2285.61	0.06	0.19	0.3
plus.g12634	mod-unitig63_Pr-genome.0.50	594286	596366	2080	+	322	411	522	99	133	273	298	306	630	704	605	647	596	456	8.37	8.35	8.42	7.96	7.75	8.15	8.22	7.84	8.62	8.72	8.67	9.81	9.62	9.31	412.64	-0.41	0.18	-2.27	0.0233	0.0367	412.64	-0.34	0.2	-1.74	0.0819	0.12	412.64	0.29	0.17	1.71
plus.g12635	mod-unitig63_Pr-genome.0.50	596543	598444	1901	+	746	1214	1226	149	252	341	312	356	1314	1532	1263	1329	1183	767	9.57	9.9	9.65	8.55	8.66	8.47	8.28	8.06	9.68	9.83	9.73	10.84	10.61	10.06	802.52	-1.15	0.2	-5.77	8e-09	2.88e-08	802.52	-1.54	0.22	-6.94	3.81e-12	2.14e-11	802.52	0.04	0.19	0.18
plus.g12636	mod-unitig63_Pr-genome.0.50	600603	602007	1404	+	2673	3724	4236	1320	1166	3299	2529	2157	3447	4297	3605	225	157	138	11.41	11.51	11.43	11.68	10.86	11.73	11.29	10.65	11.07	11.32	11.24	8.29	7.71	7.6	2061.24	0.02	0.25	0.1	0.923	0.945	2061.24	-0.45	0.28	-1.59	0.111	0.157	2061.24	-0.24	0.25	-0.95
plus.g12637	mod-unitig63_Pr-genome.0.50	602552	605826	3274	+	773	939	1203	512	1592	1043	1663	3362	1009	1151	900	652	855	1020	9.62	9.53	9.62	10.32	11.31	10.08	10.69	11.28	9.3	9.42	9.24	9.82	10.14	10.47	1191.52	1.07	0.28	3.76	0.000169	0.000375	1191.52	1.41	0.32	4.45	8.45e-06	2.46e-05	1191.52	-0.27	0.28	-0.94
minus.g12505	mod-unitig63_Pr-genome.0.50	606441	610117	3676	-	14706	17079	23440	4186	8528	11496	11758	22983	11992	10121	10071	3306	4754	7357	13.87	13.71	13.9	13.35	13.73	13.53	13.51	14.06	12.86	12.55	12.72	12.16	12.61	13.32	10669.1	-0.28	0.25	-1.1	0.27	0.334	10669.1	-0.02	0.28	-0.08	0.938	0.956	10669.1	-1.1	0.25	-4.32
plus.g12639	mod-unitig63_Pr-genome.0.50	613267	614416	1149	+	478	619	646	73	112	202	81	197	511	576	529	118	105	146	8.93	8.93	8.73	7.53	7.5	7.72	6.38	7.22	8.33	8.43	8.48	7.38	7.14	7.68	264.59	-1.28	0.21	-5.97	2.42e-09	9.22e-09	264.59	-2.01	0.24	-8.4	4.38e-17	3.55e-16	264.59	-0.45	0.2	-2.24
minus.g12508	mod-unitig63_Pr-genome.0.50	615519	616046	527	-	612	817	1062	300	305	709	441	498	1765	1505	1772	773	727	546	9.29	9.33	9.44	9.55	8.93	9.52	8.78	8.54	10.1	9.81	10.22	10.06	9.91	9.57	763.06	0	0.2	0.02	0.983	0.994	763.06	-0.69	0.22	-3.08	0.00209	0.00423	763.06	0.7	0.2	3.52
plus.g12642	mod-unitig63_Pr-genome.0.50	616267	617428	1161	+	726	964	1103	455	543	919	1001	1124	1129	943	1200	6545	5580	4329	9.53	9.57	9.5	10.15	9.76	9.89	9.96	9.71	9.46	9.14	9.65	13.14	12.84	12.55	2245.82	0.41	0.19	2.11	0.035	0.0532	2245.82	0.3	0.21	1.42	0.155	0.211	2245.82	-0.1	0.19	-0.52
plus.g12643	mod-unitig63_Pr-genome.0.50	617632	619655	2023	+	4477	5764	6463	2882	2414	5950	6608	7799	1685	1875	1869	5055	5120	6123	12.15	12.14	12.04	12.81	11.91	12.58	12.68	12.5	10.04	10.13	10.29	12.77	12.72	13.05	4884.46	0.37	0.21	1.78	0.0753	0.107	4884.46	0.47	0.23	2.06	0.0396	0.0624	4884.46	-1.95	0.21	-9.46
minus.g12511	mod-unitig63_Pr-genome.0.50	619808	621241	1433	-	395	529	565	369	508	670	355	598	754	752	902	384	299	320	8.66	8.71	8.54	9.85	9.66	9.44	8.47	8.8	8.88	8.81	9.24	9.06	8.63	8.8	520.25	1.02	0.19	5.51	3.64e-08	1.23e-07	520.25	0.01	0.21	0.06	0.954	0.968	520.25	0.36	0.18	1.95
minus.g12513	mod-unitig63_Pr-genome.0.50	622362	626956	4594	-	737	808	1045	339	569	894	813	1736	1112	995	765	113	126	190	9.56	9.31	9.42	9.72	9.83	9.85	9.66	10.33	9.44	9.21	9.01	7.31	7.4	8.06	657.54	0.37	0.22	1.66	0.0974	0.135	657.54	0.6	0.25	2.42	0.0157	0.0269	657.54	-0.2	0.22	-0.9
plus.g12648	mod-unitig63_Pr-genome.0.50	627514	628134	620	+	32	40	44	13	37	14	66	57	61	102	72	14	14	5	5.15	5.1	4.99	5.14	5.95	4.12	6.09	5.5	5.36	5.99	5.68	4.48	4.42	3.29	35.51	0.16	0.42	0.38	0.705	0.757	35.51	0.78	0.44	1.77	0.0771	0.114	35.51	0.65	0.39	1.66
plus.g12649	mod-unitig63_Pr-genome.0.50	628551	629284	733	+	50	76	89	6	23	67	55	62	464	546	394	12	11	8	5.75	5.97	5.93	4.16	5.31	6.17	5.84	5.61	8.19	8.36	8.06	4.29	4.12	3.81	93.43	-0.37	0.32	-1.14	0.255	0.317	93.43	-0.17	0.33	-0.5	0.618	0.684	93.43	2.36	0.28	8.33
minus.g12515	mod-unitig63_Pr-genome.0.50	629556	630771	1215	-	946	1332	1466	455	504	1134	837	1058	1564	1604	1833	1127	959	787	9.91	10.03	9.9	10.15	9.65	10.2	9.7	9.62	9.93	9.9	10.26	10.61	10.31	10.1	1052.91	0.07	0.19	0.36	0.722	0.773	1052.91	-0.29	0.21	-1.38	0.167	0.225	1052.91	0.09	0.19	0.48
minus.g12516	mod-unitig63_Pr-genome.0.50	631558	633713	2155	-	2653	3370	4292	1005	1431	2395	1351	2172	2694	2819	2094	5003	5793	5766	11.4	11.37	11.45	11.29	11.16	11.27	10.39	10.66	10.71	10.71	10.46	12.76	12.9	12.97	3258.72	-0.17	0.13	-1.3	0.193	0.249	3258.72	-0.88	0.14	-6.13	8.85e-10	4.03e-09	3258.72	-0.77	0.13	-6.08
plus.g12652	mod-unitig63_Pr-genome.0.50	634425	635295	870	+	288	458	594	44	137	88	282	428	541	592	603	209	210	263	8.21	8.5	8.61	6.81	7.79	6.55	8.14	8.32	8.41	8.47	8.67	8.19	8.13	8.52	291.08	-1.3	0.27	-4.84	1.27e-06	3.66e-06	291.08	-0.22	0.29	-0.75	0.454	0.531	291.08	0.07	0.26	0.27
plus.g12653	mod-unitig63_Pr-genome.0.50	635680	636794	1114	+	302	418	463	91	176	191	229	333	547	688	679	109	69	96	8.28	8.37	8.25	7.84	8.15	7.64	7.84	7.97	8.42	8.69	8.84	7.26	6.55	7.09	263.64	-0.42	0.2	-2.03	0.0419	0.0629	263.64	-0.4	0.22	-1.79	0.0739	0.109	263.64	0.36	0.19	1.85
plus.g12654	mod-unitig63_Pr-genome.0.50	637749	639693	1944	+	1257	1528	1918	197	506	600	951	1396	897	1003	1045	2036	2780	3611	10.32	10.23	10.29	8.95	9.66	9.28	9.88	10.02	9.13	9.23	9.46	11.46	11.84	12.29	1496.61	-0.95	0.22	-4.23	2.31e-05	5.74e-05	1496.61	-0.33	0.25	-1.32	0.186	0.248	1496.61	-1	0.22	-4.51
minus.g12520	mod-unitig63_Pr-genome.0.50	640239	641952	1713	-	1966	2477	3046	1681	2895	3896	5250	9383	1478	1271	1332	1872	2453	2286	10.97	10.93	10.96	12.03	12.17	11.97	12.34	12.76	9.85	9.57	9.8	11.34	11.66	11.63	3031.09	1.11	0.15	7.21	5.72e-13	2.94e-12	3031.09	1.61	0.17	9.44	3.81e-21	3.92e-20	3031.09	-1.2	0.15	-7.79
plus.g12656	mod-unitig63_Pr-genome.0.50	642189	643947	1758	+	432	486	570	415	604	981	766	1056	639	646	579	384	404	377	8.79	8.59	8.55	10.02	9.91	9.99	9.57	9.62	8.64	8.6	8.61	9.06	9.06	9.04	606.55	1.34	0.12	11.57	5.76e-31	7.36e-30	606.55	0.96	0.13	7.57	3.7e-14	2.46e-13	606.55	-0.02	0.12	-0.21
minus.g12522	mod-unitig63_Pr-genome.0.50	644090	647040	2950	-	374	484	543	88	148	223	150	216	706	800	711	643	711	546	8.58	8.58	8.48	7.79	7.9	7.87	7.24	7.35	8.79	8.9	8.9	9.8	9.88	9.57	434.19	-0.69	0.15	-4.78	1.71e-06	4.86e-06	434.19	-1.26	0.16	-7.87	3.64e-15	2.61e-14	434.19	0.32	0.13	2.44
plus.g12658	mod-unitig63_Pr-genome.0.50	647207	648583	1376	+	423	574	637	79	100	165	151	161	483	545	426	2054	1387	996	8.76	8.82	8.71	7.64	7.34	7.44	7.25	6.94	8.24	8.35	8.17	11.47	10.84	10.44	646.05	-1.3	0.24	-5.37	7.84e-08	2.57e-07	646.05	-1.67	0.27	-6.28	3.45e-10	1.63e-09	646.05	-0.51	0.23	-2.2
minus.g12524	mod-unitig63_Pr-genome.0.50	648756	651437	2681	-	976	1902	2354	967	745	3476	1289	551	1502	1621	1793	4093	4112	5762	9.96	10.55	10.59	11.23	10.22	11.81	10.32	8.68	9.87	9.92	10.23	12.47	12.4	12.97	2502.78	0.82	0.38	2.14	0.0327	0.0501	2502.78	-0.65	0.43	-1.51	0.13	0.181	2502.78	-0.37	0.38	-0.96
minus.g12525	mod-unitig63_Pr-genome.0.50	652781	653464	683	-	541	966	1089	1257	1226	3309	812	962	551	763	646	4018	5970	9795	9.11	9.57	9.48	11.61	10.93	11.74	9.66	9.48	8.43	8.83	8.77	12.44	12.94	13.73	2875.48	2.05	0.29	6.96	3.33e-12	1.62e-11	2875.48	0.18	0.33	0.53	0.594	0.662	2875.48	-0.71	0.3	-2.4
minus.g12526	mod-unitig63_Pr-genome.0.50	655325	657069	1744	-	21	27	47	32	32	80	50	50	145	161	178	86	82	98	4.61	4.6	5.07	6.37	5.75	6.42	5.71	5.33	6.54	6.63	6.93	6.93	6.8	7.12	74.31	1.51	0.28	5.32	1.01e-07	3.29e-07	74.31	0.79	0.31	2.55	0.0107	0.0189	74.31	2.02	0.26	7.67
plus.g12662	mod-unitig63_Pr-genome.0.50	658295	660065	1770	+	115	144	184	51	77	103	118	166	273	276	205	42	33	58	6.91	6.86	6.94	7.02	6.97	6.77	6.9	6.98	7.43	7.38	7.13	5.93	5.54	6.38	114.14	0.01	0.21	0.05	0.964	0.978	114.14	0.04	0.22	0.19	0.853	0.887	114.14	0.43	0.19	2.23
minus.g12528	mod-unitig63_Pr-genome.0.50	661652	663409	1757	-	181	318	420	499	554	939	447	853	539	389	455	101	169	250	7.55	7.98	8.11	10.28	9.79	9.92	8.8	9.31	8.4	7.87	8.26	7.16	7.82	8.45	460.89	2.1	0.29	7.27	3.61e-13	1.89e-12	460.89	1.17	0.32	3.64	0.00027	0.000634	460.89	0.29	0.29	1.02
minus.g12530	mod-unitig63_Pr-genome.0.50	666973	668959	1986	-	92	160	178	56	41	113	65	85	167	131	170	80	75	102	6.59	7.01	6.9	7.15	6.09	6.9	6.07	6.05	6.74	6.34	6.87	6.83	6.67	7.18	102.11	-0.08	0.27	-0.3	0.766	0.812	102.11	-0.8	0.3	-2.72	0.00647	0.0119	102.11	-0.19	0.25	-0.73
minus.g12531	mod-unitig63_Pr-genome.0.50	669853	672134	2281	-	2401	3322	3911	1260	1289	2501	2036	3062	2202	2111	2580	833	710	647	11.26	11.35	11.32	11.62	11	11.34	10.98	11.15	10.42	10.3	10.76	10.17	9.87	9.82	1926.86	0.03	0.19	0.16	0.869	0.9	1926.86	-0.24	0.21	-1.16	0.244	0.314	1926.86	-0.8	0.19	-4.33
plus.g12667	mod-unitig63_Pr-genome.0.50	672310	672839	529	+	4020	5245	6492	3318	4119	6654	4520	3799	16725	19014	19874	5259	3688	2654	12	12.01	12.05	13.01	12.68	12.75	12.13	11.46	13.34	13.46	13.7	12.83	12.25	11.85	6584.5	0.8	0.24	3.3	0.000952	0.00191	6584.5	-0.18	0.27	-0.68	0.499	0.574	6584.5	1.48	0.24	6.16
plus.g12668	mod-unitig63_Pr-genome.0.50	673799	675125	1326	+	284	451	595	293	552	553	655	1291	1142	1396	1039	337	391	710	8.19	8.48	8.61	9.52	9.78	9.16	9.35	9.91	9.48	9.7	9.45	8.87	9.02	9.95	643.76	1.07	0.28	3.84	0.000124	0.00028	643.76	1.21	0.31	3.93	8.41e-05	0.000214	643.76	1.11	0.28	4
minus.g12534	mod-unitig63_Pr-genome.0.50	675769	678482	2713	-	214	279	330	72	157	156	306	438	330	290	280	133	132	164	7.79	7.79	7.77	7.51	7.98	7.36	8.26	8.36	7.7	7.45	7.57	7.55	7.47	7.85	215.6	-0.15	0.19	-0.76	0.445	0.514	215.6	0.53	0.2	2.62	0.00872	0.0157	215.6	-0.21	0.18	-1.13
plus.g12670	mod-unitig63_Pr-genome.0.50	678728	682008	3280	+	788	969	1246	157	195	430	368	586	849	961	728	415	474	452	9.65	9.58	9.67	8.62	8.29	8.8	8.52	8.77	9.05	9.17	8.94	9.17	9.29	9.3	551.87	-1.04	0.16	-6.64	3.17e-11	1.42e-10	551.87	-0.98	0.17	-5.74	9.34e-09	3.8e-08	551.87	-0.58	0.15	-3.86
minus.g12536	mod-unitig63_Pr-genome.0.50	682318	683597	1279	-	456	695	754	46	136	137	153	226	254	272	283	1823	1703	1684	8.87	9.1	8.95	6.88	7.78	7.17	7.27	7.41	7.33	7.36	7.59	11.3	11.13	11.19	706.96	-1.65	0.2	-8.36	6.08e-17	4.03e-16	706.96	-1.64	0.21	-7.74	1.01e-14	7.06e-14	706.96	-1.55	0.19	-8.4
minus.g12537	mod-unitig63_Pr-genome.0.50	684271	685722	1451	-	131	174	227	114	283	311	156	291	541	504	578	162	227	306	7.09	7.12	7.24	8.16	8.82	8.34	7.3	7.77	8.41	8.24	8.61	7.83	8.24	8.74	272.29	1.33	0.25	5.26	1.44e-07	4.59e-07	272.29	0.41	0.28	1.46	0.144	0.198	272.29	1.28	0.25	5.15
plus.g12673	mod-unitig63_Pr-genome.0.50	686565	686961	396	+	18	24	20	45	14	51	9	4	6	15	1	142	140	73	4.41	4.45	4	6.85	4.66	5.8	3.56	2.49	2.69	3.56	1.56	7.64	7.55	6.71	53.14	1.81	0.52	3.47	0.000527	0.0011	53.14	-1.4	0.65	-2.16	0.0305	0.0492	53.14	-1.78	0.58	-3.1
minus.g12538	mod-unitig63_Pr-genome.0.50	687090	688262	1172	-	601	786	990	116	237	394	501	664	271	258	297	235	316	250	9.26	9.27	9.34	8.19	8.57	8.68	8.96	8.95	7.42	7.29	7.66	8.36	8.71	8.45	395.75	-0.79	0.17	-4.69	2.74e-06	7.59e-06	395.75	-0.34	0.18	-1.86	0.0624	0.0942	395.75	-1.84	0.17	-11.1
minus.g12539	mod-unitig63_Pr-genome.0.50	688793	691778	2985	-	2212	2427	3212	732	2051	1484	2734	5575	3520	3416	3095	593	815	1135	11.14	10.9	11.03	10.83	11.67	10.58	11.4	12.01	11.1	10.99	11.02	9.68	10.07	10.62	2103.77	0.08	0.29	0.29	0.774	0.819	2103.77	0.7	0.32	2.21	0.027	0.044	2103.77	0.01	0.29	0.03
plus.g12676	mod-unitig63_Pr-genome.0.50	693623	694619	996	+	3642	4849	5905	5188	6203	10445	8371	9031	6176	5922	7420	6600	5840	5192	11.86	11.89	11.91	13.66	13.27	13.4	13.02	12.71	11.91	11.78	12.28	13.15	12.91	12.82	6872.35	1.56	0.17	8.95	3.44e-19	2.54e-18	6872.35	0.98	0.19	5.05	4.43e-07	1.51e-06	6872.35	0.12	0.17	0.68
minus.g12541	mod-unitig63_Pr-genome.0.50	694817	697027	2210	-	2190	2688	2927	1442	1448	2501	2422	3205	2418	2562	2010	3569	3204	2800	11.12	11.04	10.9	11.81	11.17	11.34	11.23	11.22	10.56	10.57	10.4	12.27	12.04	11.92	2634.93	0.44	0.17	2.5	0.0125	0.0207	2634.93	0.2	0.19	1.01	0.312	0.388	2634.93	-0.51	0.17	-2.93
plus.g12678	mod-unitig63_Pr-genome.0.50	697798	698261	463	+	96	127	150	47	89	110	132	205	49	50	42	214	180	162	6.65	6.68	6.66	6.91	7.18	6.87	7.06	7.28	5.07	5.03	4.96	8.22	7.91	7.83	128.23	0.33	0.2	1.68	0.0939	0.131	128.23	0.52	0.21	2.54	0.0111	0.0196	128.23	-1.73	0.21	-8.18
plus.g12679	mod-unitig63_Pr-genome.0.50	698380	701149	2769	+	706	869	1192	161	376	366	599	856	747	749	734	2581	2903	3011	9.49	9.42	9.61	8.66	9.23	8.57	9.22	9.32	8.87	8.81	8.95	11.8	11.9	12.03	1267.59	-0.66	0.18	-3.75	0.000179	0.000398	1267.59	-0.24	0.19	-1.25	0.211	0.276	1267.59	-0.63	0.17	-3.7
minus.g12543	mod-unitig63_Pr-genome.0.50	701217	702050	833	-	424	523	629	145	140	244	208	250	303	333	360	341	277	280	8.76	8.69	8.69	8.51	7.82	7.99	7.71	7.56	7.58	7.65	7.93	8.89	8.52	8.61	309.19	-0.6	0.19	-3.1	0.00193	0.00368	309.19	-1.09	0.21	-5.11	3.31e-07	1.14e-06	309.19	-0.99	0.19	-5.3
minus.g12544	mod-unitig63_Pr-genome.0.50	702426	705650	3224	-	1146	1401	1788	290	639	807	1764	2715	1609	1461	1073	212	246	196	10.19	10.11	10.19	9.5	9.99	9.71	10.77	10.98	9.97	9.77	9.49	8.21	8.35	8.1	945.12	-0.41	0.17	-2.4	0.0166	0.0269	945.12	0.71	0.19	3.79	0.000151	0.000369	945.12	-0.41	0.17	-2.4
plus.g12682	mod-unitig63_Pr-genome.0.50	706100	707386	1286	+	287	347	392	32	39	121	114	98	564	644	550	369	214	165	8.2	8.1	8.01	6.37	6.03	7	6.86	6.24	8.47	8.59	8.54	9	8.15	7.86	242.35	-1.58	0.31	-5.11	3.18e-07	9.76e-07	242.35	-1.54	0.33	-4.6	4.15e-06	1.26e-05	242.35	0.42	0.29	1.46
minus.g12545	mod-unitig63_Pr-genome.0.50	707572	710988	3416	-	1221	1481	1582	572	712	1198	1004	1298	2730	3064	2358	937	684	477	10.28	10.19	10.01	10.48	10.15	10.28	9.96	9.91	10.73	10.83	10.63	10.34	9.82	9.38	1223.75	0.14	0.21	0.67	0.504	0.572	1223.75	-0.22	0.24	-0.96	0.339	0.416	1223.75	0.57	0.21	2.7
minus.g12546	mod-unitig63_Pr-genome.0.50	711377	712175	798	-	2	0	4	44	74	110	233	199	24	33	33	8	2	2	2.2	0.63	2.39	6.81	6.92	6.87	7.87	7.23	4.16	4.5	4.65	3.8	2.4	2.44	56.89	5.85	0.56	10.35	4.26e-25	4.2e-24	56.89	6.56	0.57	11.44	2.77e-30	4.36e-29	56.89	3.28	0.58	5.7
minus.g12547	mod-unitig63_Pr-genome.0.50	712978	717144	4166	-	1274	1476	1951	235	261	636	511	665	1062	1156	778	236	267	210	10.34	10.18	10.32	9.2	8.71	9.36	8.99	8.95	9.37	9.43	9.03	8.36	8.47	8.2	658.2	-1.16	0.18	-6.31	2.77e-10	1.14e-09	658.2	-1.31	0.2	-6.43	1.25e-10	6.12e-10	658.2	-0.99	0.18	-5.5
minus.g12548	mod-unitig63_Pr-genome.0.50	717434	720521	3087	-	70	99	125	30	30	76	67	69	132	149	154	554	593	622	6.21	6.33	6.4	6.28	5.67	6.35	6.12	5.76	6.41	6.52	6.73	9.59	9.62	9.76	230.81	-0.19	0.22	-0.87	0.386	0.455	230.81	-0.4	0.23	-1.69	0.0903	0.131	230.81	0.24	0.2	1.23
plus.g12687	mod-unitig63_Pr-genome.0.50	721341	723060	1719	+	7	14	16	60	25	125	340	380	2	4	0	0	0	0	3.32	3.8	3.74	7.25	5.42	7.04	8.41	8.15	1.88	2.32	0.63	0.63	0.63	0.63	69.15	3.38	0.46	7.4	1.35e-13	7.27e-13	69.15	4.87	0.48	10.05	9.33e-24	1.1e-22	69.15	-2.66	0.66	-4.05
plus.g12688	mod-unitig63_Pr-genome.0.50	724478	725568	1090	+	218	297	362	161	276	267	416	478	518	468	581	368	364	353	7.81	7.88	7.9	8.66	8.79	8.12	8.7	8.48	8.34	8.14	8.61	9	8.91	8.95	359.83	0.68	0.2	3.45	0.00056	0.00116	359.83	0.73	0.21	3.4	0.000675	0.00149	359.83	0.51	0.19	2.68
minus.g12551	mod-unitig63_Pr-genome.0.50	725875	726715	840	-	4593	6887	10202	3469	4918	6438	6156	8674	5767	5381	7054	6640	7935	7300	12.19	12.4	12.7	13.08	12.93	12.7	12.57	12.65	11.81	11.64	12.21	13.16	13.35	13.31	6684.73	0.46	0.19	2.5	0.0125	0.0207	6684.73	0.17	0.21	0.81	0.42	0.498	6684.73	-0.54	0.19	-2.9
minus.g12552	mod-unitig63_Pr-genome.0.50	727530	728536	1006	-	337	402	576	238	434	457	678	861	550	595	453	633	716	549	8.43	8.31	8.56	9.22	9.44	8.89	9.4	9.32	8.43	8.48	8.26	9.78	9.89	9.58	548.13	0.76	0.17	4.43	9.47e-06	2.46e-05	548.13	0.92	0.19	4.94	7.81e-07	2.59e-06	548.13	-0.05	0.17	-0.29
plus.g12691	mod-unitig63_Pr-genome.0.50	729054	732379	3325	+	1736	2066	2554	497	1231	1220	1529	2797	2571	2277	1933	663	914	1082	10.79	10.66	10.7	10.28	10.94	10.3	10.57	11.02	10.64	10.41	10.34	9.84	10.24	10.55	1496.7	-0.18	0.23	-0.79	0.43	0.5	1496.7	0.09	0.25	0.36	0.721	0.776	1496.7	-0.25	0.23	-1.1
minus.g12554	mod-unitig63_Pr-genome.0.50	733189	736718	3529	-	1378	1813	2663	1183	2259	2597	2323	5016	2753	2544	2255	1133	1732	2891	10.46	10.48	10.76	11.52	11.81	11.39	11.17	11.86	10.74	10.56	10.56	10.61	11.16	11.97	2312.79	1.01	0.29	3.5	0.000468	0.000981	2312.79	0.97	0.32	3.04	0.00235	0.00471	2312.79	0.05	0.29	0.19
plus.g12693	mod-unitig63_Pr-genome.0.50	738182	739099	917	+	163	288	363	187	303	364	551	588	231	362	367	761	778	617	7.4	7.84	7.9	8.87	8.92	8.56	9.1	8.78	7.2	7.77	7.96	10.04	10.01	9.75	462	1.06	0.22	4.72	2.37e-06	6.61e-06	462	1.21	0.25	4.93	8.36e-07	2.76e-06	462	-0.06	0.22	-0.27
plus.g12694	mod-unitig63_Pr-genome.0.50	739823	742106	2283	+	0	0	3	1	1	3	3	1	3	2	17	0	0	0	0.63	0.63	2.18	2.35	2.04	2.53	2.49	1.61	2.14	1.86	3.84	0.63	0.63	0.63	1.95	1.37	1.15	1.18	0.236	0.297	1.95	0.99	1.19	0.83	0.408	0.485	1.95	2.28	1.08	2.12
minus.g12557	mod-unitig63_Pr-genome.0.50	743767	749650	5883	-	3181	3741	5082	923	1514	2902	3075	5588	2001	1817	1347	477	568	829	11.66	11.52	11.69	11.17	11.24	11.55	11.57	12.02	10.28	10.08	9.82	9.37	9.55	10.17	2153.11	-0.3	0.22	-1.34	0.18	0.234	2153.11	0.18	0.25	0.74	0.462	0.539	2153.11	-1.55	0.22	-6.98
plus.g12696	mod-unitig63_Pr-genome.0.50	755614	757578	1964	+	69	80	90	8327	9660	13622	4491	6570	1188	673	632	31	22	17	6.19	6.04	5.95	14.34	13.91	13.78	12.12	12.25	9.53	8.65	8.73	5.52	5	4.73	4378.42	7.97	0.27	29.95	3.98e-197	1.03e-194	4378.42	6.13	0.29	20.88	7.97e-97	7.51e-95	4378.42	3	0.27	11.22
plus.g12697	mod-unitig63_Pr-genome.0.50	759817	764372	4555	+	5332	6120	7839	2777	3103	7146	3724	6748	3196	3066	2279	2481	3336	3070	12.41	12.23	12.32	12.75	12.27	12.85	11.85	12.29	10.96	10.83	10.58	11.74	12.1	12.06	4331.76	0.32	0.19	1.68	0.0925	0.129	4331.76	-0.23	0.22	-1.08	0.279	0.352	4331.76	-1.52	0.19	-7.85
plus.g12698	mod-unitig63_Pr-genome.0.50	764630	767108	2478	+	719	970	1142	190	316	396	959	967	1107	1368	872	1751	1550	1349	9.52	9.58	9.55	8.89	8.98	8.69	9.89	9.49	9.43	9.67	9.2	11.24	11	10.87	978.67	-0.69	0.18	-3.84	0.000124	0.000282	978.67	0.16	0.2	0.81	0.42	0.498	978.67	-0.1	0.18	-0.57
minus.g12561	mod-unitig63_Pr-genome.0.50	767291	769557	2266	-	231	321	366	52	97	97	146	159	259	257	175	1036	880	657	7.89	7.99	7.92	7.05	7.3	6.69	7.2	6.92	7.36	7.28	6.91	10.49	10.18	9.84	378.82	-0.92	0.23	-4.03	5.53e-05	0.000131	378.82	-0.88	0.25	-3.56	0.000365	0.000838	378.82	-0.75	0.22	-3.45
plus.g12700	mod-unitig63_Pr-genome.0.50	769797	772309	2512	+	995	1335	1708	230	460	656	1106	1642	913	1004	775	663	773	711	9.99	10.04	10.12	9.17	9.52	9.41	10.1	10.25	9.16	9.23	9.03	9.84	10	9.95	861.88	-0.67	0.13	-5.08	3.87e-07	1.18e-06	861.88	0.13	0.14	0.9	0.37	0.448	861.88	-0.91	0.13	-7.1
minus.g12563	mod-unitig63_Pr-genome.0.50	772630	774955	2325	-	1735	2380	3100	1543	2177	3169	3062	5766	1638	1504	1541	1088	1335	1565	10.79	10.87	10.98	11.91	11.76	11.68	11.57	12.06	10	9.81	10.01	10.56	10.78	11.09	2278.57	0.9	0.18	5.09	3.55e-07	1.09e-06	2278.57	0.95	0.2	4.83	1.36e-06	4.38e-06	2278.57	-0.94	0.18	-5.3
plus.g12702	mod-unitig63_Pr-genome.0.50	775309	780591	5282	+	1202	1197	1872	635	1370	1421	1685	3311	1468	1252	972	236	367	586	10.26	9.88	10.26	10.63	11.09	10.52	10.71	11.26	9.84	9.54	9.35	8.36	8.93	9.67	1189.72	0.62	0.29	2.14	0.0324	0.0497	1189.72	0.86	0.32	2.65	0.00799	0.0145	1189.72	-0.55	0.29	-1.88
plus.g12703	mod-unitig63_Pr-genome.0.50	782308	784233	1925	+	280	388	515	462	533	823	750	557	138	243	201	16	13	16	8.17	8.26	8.4	10.17	9.73	9.74	9.54	8.7	6.47	7.2	7.1	4.65	4.33	4.66	382.27	1.61	0.25	6.31	2.74e-10	1.13e-09	382.27	0.89	0.28	3.15	0.00166	0.00341	382.27	-1.33	0.26	-5.15
minus.g12566	mod-unitig63_Pr-genome.0.50	785152	785670	518	-	702	837	1004	475	329	655	511	410	750	882	1020	1672	1502	1273	9.49	9.37	9.36	10.21	9.04	9.41	8.99	8.26	8.87	9.04	9.42	11.18	10.95	10.79	924.37	0.23	0.28	0.81	0.416	0.485	924.37	-0.73	0.31	-2.34	0.0191	0.0323	924.37	-0.27	0.28	-0.98
plus.g12704	mod-unitig63_Pr-genome.0.50	785852	786906	1054	+	1036	1495	1694	883	927	2115	1427	1380	2070	2353	2419	4136	3995	3201	10.04	10.2	10.11	11.1	10.53	11.09	10.47	10	10.33	10.45	10.66	12.48	12.36	12.12	2238.35	0.81	0.19	4.16	3.23e-05	7.91e-05	2238.35	0.13	0.22	0.61	0.54	0.613	2238.35	0.37	0.19	1.9
plus.g12705	mod-unitig63_Pr-genome.0.50	787457	788458	1001	+	9	22	38	20	33	37	46	56	90	69	66	29	16	33	3.59	4.34	4.8	5.72	5.8	5.36	5.6	5.48	5.88	5.46	5.56	5.43	4.59	5.61	37.62	1.37	0.36	3.84	0.000126	0.000284	37.62	1.28	0.38	3.4	0.000665	0.00147	37.62	1.4	0.34	4.15
minus.g12569	mod-unitig63_Pr-genome.0.50	792033	795538	3505	-	5212	7078	8017	266	488	786	813	1287	1176	1206	860	2914	4010	4233	12.37	12.44	12.35	9.38	9.61	9.67	9.66	9.9	9.52	9.49	9.18	11.98	12.37	12.52	2663.1	-2.82	0.17	-16.26	1.86e-59	5.25e-58	2663.1	-2.6	0.19	-13.56	7.16e-42	1.73e-40	2663.1	-2.98	0.17	-17.42
plus.g12707	mod-unitig63_Pr-genome.0.50	796932	797431	499	+	14189	19962	21732	6607	4755	14738	6285	4909	10124	12868	14439	4167	4002	3047	13.82	13.93	13.79	14	12.89	13.89	12.6	11.83	12.62	12.9	13.24	12.49	12.36	12.05	9439.59	-0.17	0.28	-0.61	0.539	0.606	9439.59	-1.56	0.31	-4.98	6.36e-07	2.13e-06	9439.59	-0.9	0.28	-3.19
minus.g12571	mod-unitig63_Pr-genome.0.50	800107	801340	1233	-	1	5	3	0	0	0	0	0	4	2	11	0	0	0	1.77	2.73	2.18	0.63	0.63	0.63	0.63	0.63	2.35	1.86	3.35	0.63	0.63	0.63	1.28	-2.91	1.31	-2.22	0.0261	0.0408	1.28	-2.98	1.3	-2.28	0.0225	0.0373	1.28	0.62	1.01	0.61
minus.g12572	mod-unitig63_Pr-genome.0.50	802360	802899	539	-	7	7	10	1	3	4	5	5	24	54	32	37	43	53	3.32	3.05	3.23	2.35	2.92	2.78	2.95	2.68	4.16	5.13	4.61	5.76	5.9	6.26	20.63	-0.59	0.62	-0.96	0.335	0.403	20.63	-0.51	0.6	-0.86	0.392	0.469	20.63	1.81	0.43	4.19
minus.g12573	mod-unitig63_Pr-genome.0.50	806909	809545	2636	-	298	371	539	87	180	216	297	425	380	365	277	46	59	47	8.26	8.2	8.47	7.78	8.18	7.82	8.21	8.31	7.9	7.78	7.56	6.06	6.34	6.09	223.17	-0.38	0.18	-2.13	0.0335	0.0513	223.17	-0.05	0.19	-0.27	0.788	0.831	223.17	-0.57	0.17	-3.31
plus.g12711	mod-unitig63_Pr-genome.0.50	809800	813147	3347	+	1415	1873	2248	217	549	583	989	1257	2154	2175	2026	405	316	256	10.49	10.52	10.52	9.08	9.78	9.24	9.94	9.87	10.39	10.34	10.41	9.14	8.71	8.48	972.46	-1.11	0.2	-5.6	2.19e-08	7.58e-08	972.46	-0.61	0.22	-2.78	0.00543	0.0101	972.46	-0.13	0.19	-0.68
plus.g12712	mod-unitig63_Pr-genome.0.50	813649	815232	1583	+	199	301	369	158	425	369	613	906	971	1168	986	35	48	54	7.68	7.9	7.93	8.63	9.41	8.58	9.25	9.4	9.24	9.45	9.37	5.68	6.05	6.29	396.46	1.09	0.23	4.79	1.65e-06	4.7e-06	396.46	1.48	0.25	5.96	2.5e-09	1.08e-08	396.46	1.52	0.22	6.8
plus.g12713	mod-unitig63_Pr-genome.0.50	815589	817479	1890	+	509	678	836	188	397	546	888	1516	668	584	552	187	329	398	9.02	9.06	9.1	8.88	9.31	9.15	9.78	10.14	8.71	8.45	8.54	8.03	8.77	9.12	545.29	0.06	0.23	0.27	0.787	0.831	545.29	0.91	0.26	3.51	0.000454	0.00103	545.29	-0.49	0.23	-2.11
plus.g12714	mod-unitig63_Pr-genome.0.50	817597	818281	684	+	126	238	272	275	462	407	512	921	319	241	372	117	169	315	7.04	7.57	7.49	9.42	9.53	8.72	8.99	9.42	7.65	7.19	7.98	7.36	7.82	8.78	352.27	1.87	0.34	5.57	2.51e-08	8.63e-08	352.27	1.82	0.37	4.91	9.17e-07	3.01e-06	352.27	0.26	0.34	0.76
minus.g12578	mod-unitig63_Pr-genome.0.50	820616	821024	408	-	4	8	14	55	38	268	191	91	45	88	59	130	182	311	2.77	3.19	3.59	7.13	5.99	8.13	7.59	6.14	4.95	5.79	5.41	7.51	7.92	8.76	122.87	4.39	0.54	8.14	3.96e-16	2.51e-15	122.87	4.07	0.58	6.98	2.85e-12	1.62e-11	122.87	2.45	0.54	4.53
minus.g12579	mod-unitig63_Pr-genome.0.50	821924	825898	3974	-	1247	1988	2358	762	961	2210	1532	2457	1652	2108	1971	1415	1875	3132	10.31	10.61	10.59	10.89	10.58	11.16	10.57	10.83	10.01	10.29	10.37	10.93	11.27	12.09	1840.87	0.38	0.26	1.46	0.144	0.192	1840.87	0.2	0.29	0.67	0.501	0.576	1840.87	-0.28	0.26	-1.05
plus.g12717	mod-unitig63_Pr-genome.0.50	826369	828803	2434	+	7845	9992	9949	490	415	6633	3102	1296	740	2351	695	1759	1733	1719	12.96	12.94	12.66	10.25	9.37	12.74	11.58	9.91	8.85	10.45	8.87	11.25	11.16	11.22	3176.11	-1.25	0.75	-1.67	0.0956	0.133	3176.11	-1.73	0.82	-2.11	0.0353	0.0562	3176.11	-3.01	0.75	-4
plus.g12718	mod-unitig63_Pr-genome.0.50	829222	832528	3306	+	9514	11803	13661	2687	2769	7496	4846	5560	6252	6337	5168	3644	4334	4209	13.24	13.18	13.12	12.71	12.11	12.92	12.23	12.01	11.93	11.88	11.76	12.3	12.48	12.51	5947.05	-0.56	0.19	-2.99	0.00275	0.00512	5947.05	-1.05	0.21	-5.03	4.96e-07	1.68e-06	5947.05	-1.32	0.19	-7.04
plus.g12719	mod-unitig63_Pr-genome.0.50	832866	834997	2131	+	1874	2548	2677	1074	2033	2446	3881	7078	2315	1777	1773	4764	6057	4971	10.9	10.97	10.77	11.38	11.66	11.3	11.91	12.36	10.49	10.05	10.22	12.68	12.96	12.75	3449.99	0.58	0.18	3.25	0.00115	0.00228	3449.99	1.27	0.2	6.43	1.29e-10	6.33e-10	3449.99	-0.62	0.18	-3.48
plus.g12720	mod-unitig63_Pr-genome.0.50	836518	838014	1496	+	117	161	227	6	11	21	71	77	117	130	70	41	44	67	6.93	7.01	7.24	4.16	4.36	4.62	6.2	5.91	6.24	6.33	5.64	5.9	5.93	6.59	69.92	-2.77	0.34	-8.26	1.47e-16	9.57e-16	69.92	-1.04	0.29	-3.57	0.000361	0.00083	69.92	-0.99	0.25	-3.89
plus.g12721	mod-unitig63_Pr-genome.0.50	838391	841871	3480	+	497	561	775	404	484	1403	795	1092	529	845	579	219	199	250	8.99	8.79	8.99	9.98	9.59	10.5	9.62	9.67	8.37	8.98	8.61	8.26	8.05	8.45	599.88	1.15	0.23	4.95	7.45e-07	2.2e-06	599.88	0.72	0.26	2.78	0.00542	0.0101	599.88	-0.25	0.23	-1.08
plus.g12722	mod-unitig63_Pr-genome.0.50	842465	843172	707	+	233	370	409	4	11	24	13	17	19	42	16	333	282	203	7.91	8.2	8.07	3.68	4.36	4.8	3.98	3.96	3.88	4.81	3.77	8.85	8.55	8.15	145.12	-3.77	0.35	-10.77	4.62e-27	4.97e-26	145.12	-4.3	0.38	-11.21	3.53e-29	5.38e-28	145.12	-4.01	0.31	-13.06
plus.g12723	mod-unitig63_Pr-genome.0.50	843687	844444	757	+	42	54	49	0	0	0	2	1	1	0	5	12	8	3	5.52	5.5	5.13	0.63	0.63	0.63	2.18	1.61	1.53	0.63	2.6	4.29	3.75	2.79	11.07	-6.17	1.07	-5.77	8.05e-09	2.9e-08	11.07	-4.61	0.8	-5.73	1.03e-08	4.16e-08	11.07	-4.72	0.66	-7.1
minus.g12588	mod-unitig63_Pr-genome.0.50	844644	846069	1425	-	1171	1692	2070	611	856	1429	1968	3133	1547	1259	1546	933	810	760	10.22	10.38	10.4	10.57	10.42	10.53	10.93	11.18	9.91	9.55	10.02	10.34	10.06	10.05	1331.81	0.17	0.16	1.07	0.284	0.35	1331.81	0.72	0.18	4.12	3.84e-05	0.000102	1331.81	-0.49	0.16	-3.12
plus.g12725	mod-unitig63_Pr-genome.0.50	846427	847799	1372	+	33	55	62	6	13	20	25	27	67	73	62	23	29	17	5.19	5.53	5.44	4.16	4.57	4.56	4.79	4.52	5.48	5.54	5.48	5.12	5.37	4.73	31.29	-1.01	0.33	-3.07	0.00217	0.0041	31.29	-0.81	0.32	-2.53	0.0114	0.0201	31.29	0.1	0.26	0.4
plus.g12726	mod-unitig63_Pr-genome.0.50	848104	849034	930	+	11	10	17	3	2	5	9	9	20	28	32	16	34	24	3.82	3.42	3.81	3.37	2.55	2.99	3.56	3.25	3.94	4.29	4.61	4.65	5.58	5.18	15.15	-0.93	0.57	-1.63	0.103	0.142	15.15	-0.36	0.52	-0.69	0.488	0.563	15.15	0.73	0.41	1.77
plus.g12727	mod-unitig63_Pr-genome.0.50	850025	851134	1109	+	41	47	59	217	121	354	75	147	220	192	269	6	6	9	5.48	5.32	5.37	9.08	7.61	8.52	6.27	6.81	7.13	6.87	7.52	3.48	3.43	3.95	132.65	3.18	0.34	9.45	3.38e-21	2.75e-20	132.65	1.22	0.38	3.22	0.00126	0.00266	132.65	1.86	0.34	5.52
minus.g12591	mod-unitig63_Pr-genome.0.50	851273	853557	2284	-	443	704	916	418	816	1042	1207	1833	937	1008	687	190	222	206	8.82	9.12	9.23	10.03	10.35	10.07	10.23	10.41	9.19	9.23	8.85	8.05	8.21	8.17	717.63	1.09	0.17	6.48	9.37e-11	4.03e-10	717.63	1.25	0.19	6.75	1.49e-11	7.96e-11	717.63	0.04	0.17	0.21
plus.g12730	mod-unitig63_Pr-genome.0.50	856902	858725	1823	+	1616	2349	2426	341	329	722	234	317	2177	2964	2269	1639	1150	928	10.68	10.85	10.63	9.73	9.04	9.55	7.87	7.89	10.41	10.78	10.57	11.15	10.57	10.33	1239.08	-1.25	0.23	-5.48	4.21e-08	1.42e-07	1239.08	-2.83	0.26	-10.96	6.06e-28	8.74e-27	1239.08	-0.13	0.23	-0.57
plus.g12731	mod-unitig63_Pr-genome.0.50	859163	859584	421	+	25	45	48	17	13	59	42	31	107	144	108	64	50	54	4.83	5.26	5.1	5.5	4.57	6	5.48	4.7	6.12	6.47	6.23	6.52	6.11	6.29	52.42	0.45	0.34	1.31	0.189	0.245	52.42	0.05	0.37	0.13	0.893	0.92	52.42	1.26	0.31	4.02
minus.g12594	mod-unitig63_Pr-genome.0.50	859689	860594	905	-	823	981	1065	314	421	669	718	710	415	453	516	210	186	171	9.71	9.59	9.44	9.61	9.39	9.44	9.48	9.05	8.03	8.09	8.44	8.2	7.95	7.91	523.02	-0.1	0.18	-0.59	0.552	0.617	523.02	-0.31	0.19	-1.59	0.111	0.157	523.02	-1.39	0.18	-7.92
plus.g12733	mod-unitig63_Pr-genome.0.50	863850	864383	533	+	3	4	9	1	2	5	7	10	33	43	26	98	118	118	2.52	2.54	3.12	2.35	2.55	2.99	3.29	3.36	4.55	4.84	4.35	7.11	7.31	7.38	39.66	-0.02	0.61	-0.04	0.968	0.981	39.66	0.75	0.53	1.41	0.158	0.215	39.66	2.27	0.43	5.28
minus.g12595	mod-unitig63_Pr-genome.0.50	867388	868619	1231	-	250	326	410	102	115	300	193	333	314	352	357	102	88	73	8.01	8.02	8.08	8	7.54	8.29	7.6	7.97	7.63	7.73	7.92	7.17	6.89	6.71	211.58	-0.05	0.21	-0.24	0.808	0.85	211.58	-0.24	0.23	-1.04	0.3	0.375	211.58	-0.27	0.2	-1.33
plus.g12735	mod-unitig63_Pr-genome.0.50	869626	871012	1386	+	72	98	94	207	611	655	873	698	425	331	320	58	56	57	6.25	6.32	6.01	9.02	9.93	9.41	9.76	9.02	8.06	7.64	7.76	6.38	6.26	6.36	333.08	3.33	0.27	12.57	3.2e-36	4.91e-35	333.08	3.26	0.29	11.19	4.64e-29	6.98e-28	333.08	1.66	0.27	6.26
minus.g12597	mod-unitig63_Pr-genome.0.50	871651	873822	2171	-	71	94	116	51	91	107	78	138	179	140	178	32	54	54	6.23	6.26	6.3	7.02	7.21	6.83	6.33	6.72	6.84	6.43	6.93	5.56	6.21	6.29	91.91	0.77	0.24	3.22	0.00127	0.00249	91.91	0.28	0.26	1.09	0.276	0.349	91.91	0.5	0.23	2.16
minus.g12598	mod-unitig63_Pr-genome.0.50	873833	875591	1758	-	871	1174	1303	747	1013	1351	1041	1271	939	790	727	261	449	495	9.8	9.85	9.73	10.86	10.66	10.45	10.01	9.88	9.2	8.88	8.94	8.51	9.22	9.43	904.93	0.87	0.21	4.1	4.14e-05	9.99e-05	904.93	0.15	0.24	0.65	0.513	0.588	904.93	-0.78	0.21	-3.69
plus.g12738	mod-unitig63_Pr-genome.0.50	876569	876944	375	+	52	74	62	7	5	13	18	15	23	46	16	6	2	3	5.81	5.93	5.44	4.35	3.44	4.03	4.38	3.81	4.11	4.92	3.77	3.48	2.4	2.79	20.46	-1.96	0.45	-4.34	1.43e-05	3.64e-05	20.46	-1.79	0.46	-3.91	9.27e-05	0.000234	20.46	-1.49	0.39	-3.88
plus.g12739	mod-unitig63_Pr-genome.0.50	877591	880403	2812	+	240	363	462	460	774	1167	737	1480	1310	1193	1174	193	257	466	7.95	8.17	8.25	10.16	10.27	10.24	9.52	10.1	9.67	9.48	9.62	8.07	8.42	9.34	699.7	2.09	0.27	7.74	1.01e-14	5.84e-14	699.7	1.7	0.3	5.68	1.32e-08	5.27e-08	699.7	1.46	0.27	5.43
minus.g12600	mod-unitig63_Pr-genome.0.50	880960	882327	1367	-	19	29	23	1348	3313	2920	1123	1280	18276	15674	14975	74	84	40	4.48	4.69	4.17	11.71	12.37	11.56	10.12	9.89	13.47	13.19	13.29	6.72	6.83	5.87	3193.83	7.59	0.3	25.3	3.16e-141	3.81e-139	3193.83	5.68	0.33	17.48	1.89e-68	9.71e-67	3193.83	8.97	0.3	29.97
plus.g12741	mod-unitig63_Pr-genome.0.50	885486	885914	428	+	29	35	53	15	44	46	35	59	142	98	74	4	8	11	5.02	4.93	5.23	5.33	6.19	5.66	5.23	5.55	6.51	5.94	5.72	3.06	3.75	4.19	39.42	0.76	0.34	2.27	0.0234	0.0369	39.42	0.36	0.36	0.99	0.323	0.4	39.42	1.08	0.31	3.46
plus.g12742	mod-unitig63_Pr-genome.0.50	886282	887622	1340	+	75	88	103	48	136	106	176	228	369	317	241	17	16	8	6.31	6.17	6.13	6.94	7.78	6.81	7.47	7.43	7.86	7.58	7.36	4.73	4.59	3.81	116.8	1.06	0.28	3.85	0.000118	0.000269	116.8	1.26	0.3	4.26	2.07e-05	5.71e-05	116.8	1.44	0.27	5.41
minus.g12602	mod-unitig63_Pr-genome.0.50	888163	888988	825	-	737	900	1107	682	857	1135	1210	1365	1340	1338	1505	441	375	339	9.56	9.47	9.5	10.73	10.42	10.2	10.23	9.99	9.71	9.64	9.98	9.26	8.96	8.89	916.02	0.95	0.18	5.41	6.36e-08	2.11e-07	916.02	0.6	0.2	3.09	0.00203	0.00413	916.02	0.27	0.17	1.57
plus.g12744	mod-unitig63_Pr-genome.0.50	889274	890491	1217	+	620	901	1053	217	568	378	873	1346	840	807	822	445	512	514	9.31	9.47	9.43	9.08	9.82	8.62	9.76	9.97	9.04	8.91	9.11	9.27	9.4	9.48	662.26	-0.14	0.24	-0.59	0.555	0.621	662.26	0.46	0.27	1.72	0.0855	0.125	662.26	-0.38	0.24	-1.58
minus.g12604	mod-unitig63_Pr-genome.0.50	890611	894504	3893	-	371	413	457	28	134	103	258	432	387	419	330	31	44	45	8.57	8.35	8.23	6.18	7.76	6.77	8.01	8.34	7.93	7.98	7.81	5.52	5.93	6.03	202.63	-1.33	0.29	-4.54	5.5e-06	1.47e-05	202.63	-0.21	0.31	-0.67	0.504	0.579	202.63	-0.49	0.28	-1.73
plus.g12746	mod-unitig63_Pr-genome.0.50	894656	898768	4112	+	1010	1186	1496	204	321	603	516	886	1486	1316	1059	306	367	289	10.01	9.87	9.93	9	9.01	9.29	9	9.37	9.86	9.62	9.47	8.73	8.93	8.66	675.73	-0.83	0.17	-4.99	5.98e-07	1.78e-06	675.73	-0.74	0.18	-4.06	4.95e-05	0.00013	675.73	-0.28	0.16	-1.73
minus.g12606	mod-unitig63_Pr-genome.0.50	898923	900801	1878	-	508	580	787	259	444	796	835	931	1231	1272	1003	1555	1515	1129	9.02	8.84	9.01	9.34	9.47	9.69	9.7	9.44	9.59	9.57	9.4	11.07	10.96	10.62	933.86	0.55	0.17	3.32	0.000889	0.00179	933.86	0.61	0.18	3.35	0.000813	0.00177	933.86	0.56	0.16	3.43
plus.g12748	mod-unitig63_Pr-genome.0.50	900952	902603	1651	+	996	1397	1644	816	982	2299	1611	2048	2203	2348	2282	4405	3907	3197	9.99	10.1	10.07	10.99	10.61	11.21	10.64	10.57	10.42	10.45	10.58	12.57	12.33	12.12	2300.91	0.91	0.17	5.23	1.67e-07	5.28e-07	2300.91	0.55	0.19	2.87	0.00412	0.00789	2300.91	0.43	0.17	2.5
plus.g12749	mod-unitig63_Pr-genome.0.50	903135	904418	1283	+	2592	3434	4199	515	996	1314	1875	2602	1535	1475	1317	3043	4878	4576	11.37	11.4	11.42	10.33	10.63	10.41	10.86	10.92	9.9	9.78	9.79	12.04	12.65	12.63	2554.16	-0.93	0.17	-5.44	5.22e-08	1.74e-07	2554.16	-0.5	0.19	-2.67	0.0076	0.0138	2554.16	-1.57	0.17	-9.23
plus.g12750	mod-unitig63_Pr-genome.0.50	906898	908179	1281	+	251	354	344	155	256	419	286	289	398	555	539	412	280	185	8.01	8.13	7.83	8.6	8.68	8.77	8.16	7.76	7.97	8.38	8.51	9.16	8.54	8.02	329.4	0.69	0.26	2.68	0.00745	0.0129	329.4	-0.02	0.29	-0.07	0.941	0.958	329.4	0.31	0.26	1.2
plus.g12751	mod-unitig63_Pr-genome.0.50	910904	911381	477	+	702	836	871	115	170	240	273	341	358	317	286	576	528	303	9.49	9.36	9.16	8.18	8.1	7.97	8.09	8	7.82	7.58	7.6	9.64	9.45	8.73	412.68	-1.26	0.22	-5.77	8.08e-09	2.91e-08	412.68	-1.3	0.24	-5.39	7.09e-08	2.63e-07	412.68	-1.67	0.21	-7.81
plus.g12752	mod-unitig63_Pr-genome.0.50	911592	912191	599	+	92	113	118	11	31	54	35	46	282	301	190	92	64	45	6.59	6.52	6.32	4.92	5.71	5.88	5.23	5.21	7.48	7.51	7.02	7.02	6.45	6.03	86.8	-0.89	0.3	-3	0.0027	0.00502	86.8	-1.31	0.32	-4.03	5.46e-05	0.000142	86.8	0.89	0.26	3.41
minus.g12610	mod-unitig63_Pr-genome.0.50	911804	912345	541	-	3	4	3	0	1	1	19	27	0	1	2	0	0	0	2.52	2.54	2.18	0.63	2.04	1.78	4.44	4.52	0.63	1.51	1.93	0.63	0.63	0.63	3.68	-1.21	1	-1.2	0.228	0.289	3.68	2.71	0.73	3.71	0.000211	0.000502	3.68	-1.8	0.91	-1.97
minus.g12611	mod-unitig63_Pr-genome.0.50	913382	919359	5977	-	636	796	961	290	420	767	622	746	458	414	357	845	1041	1200	9.34	9.29	9.3	9.5	9.39	9.63	9.27	9.12	8.17	7.96	7.92	10.19	10.42	10.7	729.93	0.2	0.16	1.27	0.203	0.261	729.93	-0.11	0.18	-0.65	0.516	0.59	729.93	-1.3	0.16	-8.11
minus.g12612	mod-unitig63_Pr-genome.0.50	920162	921324	1162	-	325	394	486	201	343	560	631	847	656	554	484	74	84	72	8.38	8.29	8.32	8.97	9.1	9.18	9.29	9.3	8.68	8.38	8.35	6.72	6.83	6.69	371.79	0.77	0.15	5.28	1.32e-07	4.23e-07	371.79	0.97	0.16	6.16	7.16e-10	3.29e-09	371.79	0.15	0.14	1.06
plus.g12755	mod-unitig63_Pr-genome.0.50	921479	922434	955	+	130	131	164	20	24	49	40	36	141	161	99	282	189	142	7.08	6.73	6.78	5.72	5.37	5.74	5.41	4.89	6.5	6.63	6.11	8.62	7.98	7.64	116.54	-1.28	0.3	-4.25	2.16e-05	5.39e-05	116.54	-1.76	0.33	-5.34	9.09e-08	3.33e-07	116.54	-0.44	0.27	-1.64
minus.g12614	mod-unitig63_Pr-genome.0.50	922522	924437	1915	-	116	169	184	42	84	116	113	193	180	176	170	274	335	350	6.92	7.08	6.94	6.75	7.1	6.94	6.84	7.19	6.84	6.75	6.87	8.58	8.8	8.93	187.04	-0.04	0.19	-0.2	0.843	0.879	187.04	0.05	0.2	0.26	0.793	0.835	187.04	-0.17	0.18	-0.94
plus.g12757	mod-unitig63_Pr-genome.0.50	925510	928877	3367	+	675	803	1052	375	535	935	987	1260	1429	1672	1556	135	164	125	9.43	9.31	9.43	9.87	9.74	9.92	9.94	9.87	9.8	9.96	10.03	7.57	7.78	7.46	725.65	0.46	0.13	3.53	0.000413	0.000871	725.65	0.52	0.14	3.64	0.000276	0.000646	725.65	0.55	0.13	4.31
minus.g12616	mod-unitig63_Pr-genome.0.50	928970	930056	1086	-	61	72	89	4	7	34	21	20	283	360	351	84	69	73	6.02	5.9	5.93	3.68	3.81	5.25	4.57	4.15	7.48	7.76	7.89	6.9	6.55	6.71	85.79	-1.45	0.33	-4.37	1.26e-05	3.22e-05	85.79	-1.7	0.35	-4.9	9.78e-07	3.2e-06	85.79	1.81	0.25	7.18
minus.g12617	mod-unitig63_Pr-genome.0.50	930777	932256	1479	-	6075	8302	9988	7417	13391	11007	12580	29124	7433	6954	7671	5806	8860	11874	12.59	12.67	12.67	14.17	14.38	13.47	13.6	14.4	12.17	12.01	12.33	12.97	13.51	14.01	11027.7	1.4	0.28	4.93	8.29e-07	2.44e-06	11027.7	1.39	0.32	4.4	1.06e-05	3.04e-05	11027.7	-0.46	0.28	-1.63
minus.g12618	mod-unitig63_Pr-genome.0.50	932893	935316	2423	-	80	169	182	58	62	194	137	174	504	652	659	43	47	38	6.4	7.08	6.93	7.2	6.67	7.67	7.11	7.04	8.31	8.61	8.79	5.96	6.02	5.8	168.26	0.42	0.27	1.58	0.115	0.156	168.26	0.25	0.29	0.85	0.394	0.472	168.26	1.76	0.25	6.95
plus.g12761	mod-unitig63_Pr-genome.0.50	935389	936773	1384	+	163	234	329	633	435	946	662	739	381	432	548	304	301	358	7.4	7.54	7.76	10.62	9.44	9.94	9.36	9.11	7.91	8.02	8.53	8.72	8.64	8.97	513	2.5	0.27	9.18	4.22e-20	3.29e-19	513	1.66	0.3	5.49	4.04e-08	1.54e-07	513	0.6	0.27	2.21
minus.g12620	mod-unitig63_Pr-genome.0.50	937208	938276	1068	-	478	519	602	2	3	12	12	13	19	20	17	83	75	40	8.93	8.68	8.63	2.96	2.92	3.94	3.89	3.65	3.88	3.89	3.84	6.88	6.67	5.87	116.63	-5.59	0.41	-13.51	1.28e-41	2.32e-40	116.63	-5.25	0.38	-13.71	8.83e-43	2.19e-41	116.63	-5.14	0.3	-16.87
minus.g12621	mod-unitig63_Pr-genome.0.50	938580	939603	1023	-	274	296	333	43	79	147	246	238	208	181	194	61	43	26	8.14	7.88	7.78	6.78	7.01	7.27	7.95	7.49	7.05	6.79	7.05	6.45	5.9	5.29	148.24	-0.89	0.25	-3.58	0.000348	0.000743	148.24	-0.21	0.27	-0.79	0.429	0.507	148.24	-0.98	0.24	-4.09
minus.g12622	mod-unitig63_Pr-genome.0.50	940081	941105	1024	-	482	630	651	31	82	82	153	223	387	417	398	384	302	206	8.95	8.96	8.74	6.32	7.06	6.45	7.27	7.4	7.93	7.97	8.07	9.06	8.65	8.17	284.69	-2.24	0.24	-9.19	4.07e-20	3.18e-19	284.69	-1.55	0.26	-6.07	1.28e-09	5.72e-09	284.69	-0.89	0.22	-3.99
plus.g12763	mod-unitig63_Pr-genome.0.50	941868	942633	765	+	23348	32299	39117	4813	13900	13063	18186	37604	7519	6393	8806	16516	21637	25748	14.54	14.63	14.64	13.55	14.43	13.72	14.14	14.77	12.19	11.89	12.53	14.48	14.8	15.12	19241.8	-0.64	0.26	-2.44	0.0145	0.0238	19241.8	-0.12	0.29	-0.4	0.69	0.749	19241.8	-2.36	0.26	-8.96
plus.g12764	mod-unitig63_Pr-genome.0.50	943121	944539	1418	+	241	343	415	368	420	575	498	538	1475	1637	1762	817	596	602	7.95	8.09	8.1	9.84	9.39	9.22	8.95	8.65	9.85	9.93	10.21	10.14	9.62	9.71	690.7	1.46	0.21	7	2.6e-12	1.28e-11	690.7	0.76	0.23	3.3	0.000952	0.00205	690.7	1.96	0.21	9.53
plus.g12765	mod-unitig63_Pr-genome.0.50	944913	945963	1050	+	188	254	235	17	55	48	90	138	273	314	234	98	77	42	7.6	7.66	7.29	5.5	6.5	5.72	6.53	6.72	7.43	7.57	7.32	7.11	6.71	5.94	123	-1.57	0.3	-5.28	1.32e-07	4.23e-07	123	-0.91	0.31	-2.93	0.00337	0.00656	123	-0.08	0.27	-0.3
plus.g12766	mod-unitig63_Pr-genome.0.50	946800	947923	1123	+	102	157	185	13	21	21	75	93	124	164	92	39	47	26	6.74	6.98	6.95	5.14	5.19	4.62	6.27	6.17	6.32	6.65	6.01	5.83	6.02	5.29	68.99	-2.02	0.3	-6.81	9.55e-12	4.49e-11	68.99	-0.7	0.27	-2.55	0.0108	0.0191	68.99	-0.55	0.24	-2.33
minus.g12626	mod-unitig63_Pr-genome.0.50	948374	950094	1720	-	20893	28193	34944	3158	4398	7123	6008	9782	7974	7718	7919	32880	39567	38428	14.37	14.43	14.47	12.94	12.77	12.84	12.54	12.82	12.28	12.16	12.37	15.47	15.67	15.7	19086.1	-1.57	0.13	-12.56	3.36e-36	5.14e-35	19086.1	-1.74	0.14	-12.44	1.6e-35	3.1e-34	19086.1	-2.15	0.12	-17.24
minus.g12627	mod-unitig63_Pr-genome.0.50	950546	952292	1746	-	2254	3115	3735	1435	2021	3627	3806	5033	3358	3335	3015	1571	1519	1215	11.16	11.26	11.25	11.8	11.65	11.87	11.88	11.87	11.03	10.95	10.98	11.09	10.97	10.72	2652.38	0.55	0.12	4.53	5.93e-06	1.58e-05	2652.38	0.65	0.14	4.77	1.83e-06	5.82e-06	2652.38	-0.24	0.12	-1.94
minus.g12628	mod-unitig63_Pr-genome.0.50	952730	956619	3889	-	358	480	615	144	156	431	507	598	132	177	172	2017	1789	2089	8.52	8.57	8.66	8.5	7.97	8.81	8.98	8.8	6.41	6.76	6.88	11.45	11.2	11.5	820.01	-0.11	0.21	-0.54	0.59	0.653	820.01	0.31	0.23	1.36	0.175	0.235	820.01	-1.91	0.21	-9.01
minus.g12629	mod-unitig63_Pr-genome.0.50	957350	958094	744	-	7	25	37	4	7	6	2	6	0	6	7	26	38	14	3.32	4.5	4.76	3.68	3.81	3.17	2.18	2.85	0.63	2.65	2.9	5.28	5.73	4.49	14.16	-0.93	0.59	-1.57	0.116	0.159	14.16	-2.2	0.7	-3.16	0.00156	0.00323	14.16	-2.52	0.61	-4.13
minus.g12630	mod-unitig63_Pr-genome.0.50	960358	961464	1106	-	352	522	670	63	145	390	127	118	456	446	426	4881	4181	4239	8.5	8.69	8.78	7.32	7.87	8.66	7.01	6.5	8.16	8.07	8.17	12.72	12.43	12.52	1512.19	-0.58	0.26	-2.2	0.0275	0.0429	1512.19	-1.89	0.3	-6.34	2.28e-10	1.09e-09	1512.19	-0.53	0.26	-2.04
minus.g12631	mod-unitig63_Pr-genome.0.50	962508	963067	559	-	3	3	5	11	11	13	14	12	6	7	15	3	3	4	2.52	2.31	2.57	4.92	4.36	4.03	4.07	3.56	2.69	2.79	3.69	2.78	2.74	3.06	8.66	2.55	0.6	4.25	2.14e-05	5.34e-05	8.66	1.84	0.64	2.88	0.00392	0.00754	8.66	0.96	0.61	1.58
plus.g12772	mod-unitig63_Pr-genome.0.50	966388	967103	715	+	122	228	278	190	286	309	375	393	372	427	587	476	482	601	6.99	7.51	7.53	8.89	8.84	8.33	8.55	8.2	7.87	8	8.63	9.37	9.32	9.71	385.47	1.34	0.25	5.32	1.03e-07	3.34e-07	385.47	1.02	0.28	3.67	0.000241	0.000569	385.47	0.85	0.25	3.39
minus.g12633	mod-unitig63_Pr-genome.0.50	967482	968661	1179	-	307	443	501	68	119	169	237	244	752	809	728	387	300	315	8.3	8.45	8.36	7.43	7.59	7.47	7.89	7.52	8.88	8.92	8.94	9.07	8.64	8.78	338.29	-0.88	0.17	-5.13	2.84e-07	8.76e-07	338.29	-0.67	0.18	-3.67	0.000243	0.000574	338.29	0.54	0.16	3.47
plus.g12774	mod-unitig63_Pr-genome.0.50	968946	971733	2787	+	557	736	810	427	597	780	1063	1213	1364	1454	1364	1845	2293	2319	9.15	9.18	9.05	10.06	9.9	9.66	10.04	9.82	9.73	9.76	9.84	11.32	11.56	11.65	1274.95	0.75	0.15	4.97	6.79e-07	2.02e-06	1274.95	0.81	0.17	4.88	1.06e-06	3.44e-06	1274.95	0.65	0.15	4.4
minus.g12635	mod-unitig63_Pr-genome.0.50	971831	973205	1374	-	257	341	466	204	192	427	390	450	260	251	337	2215	2139	1661	8.05	8.08	8.26	9	8.27	8.79	8.6	8.39	7.36	7.25	7.84	11.58	11.46	11.17	823.06	0.58	0.22	2.65	0.008	0.0137	823.06	0.37	0.24	1.54	0.125	0.175	823.06	-0.63	0.22	-2.9
plus.g12776	mod-unitig63_Pr-genome.0.50	973382	976308	2926	+	1003	1171	1590	420	819	772	1330	2201	1526	1591	1338	1773	1697	1540	10	9.85	10.02	10.03	10.35	9.64	10.37	10.67	9.89	9.89	9.81	11.26	11.13	11.06	1333.96	0.08	0.18	0.43	0.664	0.721	1333.96	0.57	0.2	2.89	0.00385	0.0074	1333.96	-0.09	0.18	-0.52
minus.g12637	mod-unitig63_Pr-genome.0.50	976627	977464	837	-	4704	5763	7260	2525	5232	6437	8471	8646	8926	11197	9750	5155	4980	3735	12.22	12.14	12.21	12.62	13.02	12.7	13.03	12.65	12.44	12.7	12.67	12.8	12.68	12.34	6261.01	0.6	0.17	3.44	0.000588	0.00122	6261.01	0.66	0.19	3.4	0.00068	0.00149	6261.01	0.41	0.17	2.39
plus.g12778	mod-unitig63_Pr-genome.0.50	979391	980735	1344	+	56	86	97	8864	17719	7965	13074	31510	24167	18029	22539	166	163	138	5.91	6.14	6.05	14.43	14.78	13.01	13.66	14.51	13.87	13.39	13.88	7.86	7.77	7.6	9741.73	8.15	0.35	23.11	3.99e-118	3.52e-116	9741.73	8.03	0.39	20.57	4.73e-94	4.27e-92	9741.73	7.64	0.35	21.66
plus.g12779	mod-unitig63_Pr-genome.0.50	981097	983886	2789	+	1086	1350	1662	910	1103	2450	1973	2879	1075	1054	1015	1006	1114	1120	10.11	10.05	10.08	11.15	10.78	11.31	10.93	11.06	9.39	9.3	9.41	10.44	10.52	10.6	1447.29	1.01	0.15	6.95	3.54e-12	1.72e-11	1447.29	0.91	0.16	5.67	1.42e-08	5.67e-08	1447.29	-0.72	0.15	-4.91
minus.g12640	mod-unitig63_Pr-genome.0.50	984099	989714	5615	-	1426	1597	1713	903	1392	1949	2831	4825	3312	3018	2785	409	439	360	10.5	10.29	10.13	11.13	11.12	10.98	11.45	11.81	11.01	10.81	10.87	9.15	9.18	8.97	1716.05	0.76	0.15	5.04	4.71e-07	1.42e-06	1716.05	1.32	0.17	7.92	2.41e-15	1.75e-14	1716.05	0.58	0.15	3.88
minus.g12641	mod-unitig63_Pr-genome.0.50	990178	993418	3240	-	4622	6510	7498	480	807	1322	1131	1604	1710	1741	1526	5300	6183	5854	12.2	12.32	12.26	10.23	10.33	10.42	10.13	10.22	10.06	10.02	10	12.84	12.99	12.99	3396.05	-1.93	0.1	-18.4	1.26e-75	4.86e-74	3396.05	-2.08	0.12	-18.02	1.26e-72	7.31e-71	3396.05	-2.23	0.1	-21.8
minus.g12642	mod-unitig63_Pr-genome.0.50	993692	995487	1795	-	402	452	546	123	168	267	218	366	746	620	569	688	692	478	8.69	8.48	8.49	8.27	8.08	8.12	7.77	8.1	8.87	8.54	8.58	9.9	9.84	9.38	442.31	-0.4	0.19	-2.13	0.0331	0.0506	442.31	-0.61	0.21	-2.95	0.00317	0.00619	442.31	0.12	0.18	0.65
plus.g12784	mod-unitig63_Pr-genome.0.50	996170	997348	1178	+	247	334	355	235	287	508	539	770	1716	1552	1531	720	632	609	7.99	8.05	7.87	9.2	8.84	9.04	9.07	9.16	10.06	9.85	10	9.96	9.71	9.73	649.89	1.07	0.15	7.13	9.92e-13	5.02e-12	649.89	1.15	0.16	7.13	1.04e-12	6.16e-12	649.89	2.01	0.14	14.04
minus.g12644	mod-unitig63_Pr-genome.0.50	997605	1000089	2484	-	1973	2670	3195	158	337	273	310	555	1287	1456	1062	1280	1262	1553	10.97	11.03	11.03	8.63	9.08	8.15	8.28	8.69	9.65	9.76	9.48	10.79	10.7	11.08	1147.92	-2.34	0.22	-10.72	8.34e-27	8.9e-26	1147.92	-2.5	0.24	-10.35	4.17e-25	5.25e-24	1147.92	-1.37	0.21	-6.43
minus.g12645	mod-unitig63_Pr-genome.0.50	1000637	1001498	861	-	110	146	181	31	47	91	54	97	241	263	139	85	89	58	6.84	6.88	6.92	6.32	6.28	6.6	5.82	6.23	7.26	7.32	6.59	6.91	6.91	6.38	102.11	-0.47	0.26	-1.82	0.0683	0.0979	102.11	-0.86	0.28	-3.06	0.0022	0.00445	102.11	0.21	0.24	0.9
minus.g12646	mod-unitig63_Pr-genome.0.50	1002258	1004287	2029	-	1019	1407	1646	468	617	1064	1232	1769	1483	1757	1663	685	708	775	10.02	10.11	10.07	10.19	9.94	10.1	10.25	10.36	9.85	10.03	10.12	9.89	9.87	10.07	1072.69	0.01	0.13	0.09	0.926	0.947	1072.69	0.24	0.14	1.71	0.0878	0.128	1072.69	-0.06	0.13	-0.49
minus.g12647	mod-unitig63_Pr-genome.0.50	1005043	1006589	1546	-	307	416	496	183	277	406	495	827	652	605	459	149	159	148	8.3	8.36	8.35	8.84	8.79	8.72	8.94	9.27	8.67	8.5	8.28	7.71	7.73	7.7	362.24	0.45	0.16	2.87	0.00408	0.00738	362.24	0.78	0.17	4.67	3.07e-06	9.48e-06	362.24	0.16	0.15	1.04
plus.g12787	mod-unitig63_Pr-genome.0.50	1006702	1009073	2371	+	1228	1744	2183	594	975	1513	1665	2302	1425	1393	1384	2336	2605	2798	10.29	10.42	10.48	10.53	10.6	10.61	10.69	10.74	9.8	9.7	9.86	11.66	11.75	11.92	1797.23	0.18	0.12	1.57	0.116	0.159	1797.23	0.32	0.13	2.44	0.0149	0.0256	1797.23	-0.61	0.12	-5.27
plus.g12788	mod-unitig63_Pr-genome.0.50	1009530	1010868	1338	+	114	145	225	84	187	114	284	434	503	499	454	47	62	91	6.89	6.87	7.23	7.73	8.23	6.92	8.15	8.34	8.3	8.23	8.26	6.09	6.4	7.01	199.19	0.71	0.3	2.39	0.0167	0.0271	199.19	1.25	0.32	3.85	0.000119	0.000295	199.19	1.26	0.29	4.35
minus.g12651	mod-unitig63_Pr-genome.0.50	1011097	1014000	2903	-	1244	1551	2010	287	543	770	740	1261	1823	2246	1485	2394	3407	4124	10.31	10.25	10.36	9.49	9.76	9.64	9.52	9.87	10.15	10.39	9.96	11.69	12.13	12.48	1771.94	-0.67	0.21	-3.26	0.00112	0.00222	1771.94	-0.59	0.23	-2.61	0.00909	0.0163	1771.94	-0.13	0.2	-0.64
minus.g12652	mod-unitig63_Pr-genome.0.50	1014576	1017388	2812	-	1528	1978	2398	801	1359	2170	2119	2580	1476	1712	1410	1089	1033	925	10.6	10.6	10.61	10.96	11.08	11.13	11.04	10.9	9.85	9.99	9.89	10.56	10.41	10.33	1578.26	0.46	0.11	4.09	4.25e-05	0.000102	1578.26	0.36	0.12	2.96	0.00308	0.00604	1578.26	-0.7	0.11	-6.28
minus.g12653	mod-unitig63_Pr-genome.0.50	1017677	1019053	1376	-	1114	1364	1629	678	811	2030	1549	1143	1269	1651	1310	596	489	286	10.15	10.07	10.06	10.72	10.34	11.03	10.58	9.73	9.63	9.94	9.78	9.69	9.34	8.64	1087.49	0.63	0.27	2.31	0.0211	0.0336	1087.49	0.13	0.3	0.41	0.678	0.738	1087.49	-0.3	0.27	-1.1
minus.g12654	mod-unitig63_Pr-genome.0.50	1019486	1020849	1363	-	137	203	229	284	254	294	87	122	302	431	344	311	221	195	7.15	7.34	7.25	9.47	8.67	8.26	6.48	6.55	7.58	8.02	7.87	8.76	8.2	8.1	264.51	1.63	0.28	5.81	6.26e-09	2.28e-08	264.51	-0.74	0.32	-2.31	0.021	0.0351	264.51	0.58	0.28	2.09
minus.g12655	mod-unitig63_Pr-genome.0.50	1021412	1024892	3480	-	10284	14309	18618	1861	3544	3453	4877	7982	4373	4627	3890	8858	12985	13033	13.35	13.45	13.57	12.18	12.46	11.8	12.24	12.53	11.41	11.43	11.35	13.58	14.06	14.14	8133.63	-1.28	0.2	-6.55	5.83e-11	2.55e-10	8133.63	-1.06	0.22	-4.87	1.14e-06	3.69e-06	8133.63	-2.06	0.2	-10.5
minus.g12656	mod-unitig63_Pr-genome.0.50	1026098	1026588	490	-	364	472	538	537	1018	784	731	1282	927	908	1036	400	461	435	8.54	8.54	8.47	10.39	10.66	9.67	9.5	9.9	9.18	9.08	9.44	9.12	9.25	9.24	721.48	1.77	0.23	7.79	6.63e-15	3.88e-14	721.48	1.19	0.25	4.72	2.35e-06	7.39e-06	721.48	0.72	0.23	3.19
plus.g12795	mod-unitig63_Pr-genome.0.50	1027995	1029603	1608	+	227	286	389	21	51	56	61	117	274	412	278	21	30	32	7.87	7.83	8	5.79	6.4	5.93	5.99	6.49	7.44	7.95	7.56	5	5.41	5.57	125.77	-1.87	0.25	-7.55	4.49e-14	2.49e-13	125.77	-1.66	0.26	-6.45	1.14e-10	5.6e-10	125.77	-0.24	0.22	-1.09
minus.g12658	mod-unitig63_Pr-genome.0.50	1029821	1030121	300	-	56	95	138	121	153	133	130	451	116	146	123	15	24	22	5.91	6.28	6.54	8.25	7.95	7.13	7.04	8.4	6.23	6.49	6.42	4.57	5.11	5.07	120.7	1.58	0.35	4.52	6.14e-06	1.63e-05	120.7	1.61	0.38	4.21	2.58e-05	7.02e-05	120.7	0.12	0.35	0.33
minus.g12659	mod-unitig63_Pr-genome.0.50	1030492	1031281	789	-	1874	2551	2981	489	1503	516	1649	5625	7260	6979	5591	725	943	839	10.9	10.97	10.93	10.25	11.23	9.06	10.67	12.03	12.14	12.02	11.87	9.97	10.28	10.19	2256.85	-0.49	0.39	-1.24	0.213	0.272	2256.85	0.56	0.44	1.28	0.201	0.265	2256.85	1.06	0.39	2.71
minus.g12660	mod-unitig63_Pr-genome.0.50	1034175	1040752	6577	-	4326	5052	6008	1133	1208	1797	1080	3329	5623	4952	5485	1242	1217	1372	12.1	11.95	11.94	11.46	10.91	10.86	10.07	11.27	11.77	11.52	11.84	10.75	10.65	10.9	2695.25	-0.89	0.26	-3.42	0.00063	0.00129	2695.25	-1.2	0.29	-4.13	3.67e-05	9.76e-05	2695.25	-0.28	0.26	-1.07
plus.g12798	mod-unitig63_Pr-genome.0.50	1041250	1043238	1988	+	2147	2543	2965	1992	2038	3602	2178	2985	1608	1258	1435	1428	1286	1075	11.09	10.96	10.92	12.28	11.66	11.86	11.08	11.11	9.97	9.55	9.91	10.95	10.73	10.55	2161.05	0.96	0.19	5.16	2.51e-07	7.8e-07	2161.05	0.1	0.21	0.48	0.629	0.693	2161.05	-1.17	0.19	-6.27
minus.g12662	mod-unitig63_Pr-genome.0.50	1043362	1044258	896	-	106	112	125	88	117	386	512	321	154	268	97	56	57	44	6.79	6.51	6.4	7.79	7.56	8.65	8.99	7.91	6.63	7.34	6.09	6.33	6.29	6	168.44	1.52	0.36	4.2	2.66e-05	6.56e-05	168.44	1.97	0.4	4.95	7.39e-07	2.45e-06	168.44	0.21	0.36	0.57
plus.g12800	mod-unitig63_Pr-genome.0.50	1044709	1046567	1858	+	163	204	237	481	837	1247	2319	3003	516	497	377	88	88	98	7.4	7.35	7.3	10.23	10.38	10.33	11.17	11.12	8.34	8.22	8	6.96	6.89	7.12	718.33	2.99	0.14	20.96	1.42e-97	8.29e-96	718.33	3.81	0.15	24.73	4.73e-135	1.03e-132	718.33	0.86	0.14	5.92
plus.g12801	mod-unitig63_Pr-genome.0.50	1046686	1048808	2122	+	78	91	97	57	101	203	265	413	455	391	253	34	44	42	6.36	6.22	6.05	7.18	7.36	7.73	8.05	8.27	8.16	7.88	7.43	5.64	5.93	5.94	152.97	1.27	0.24	5.24	1.59e-07	5.04e-07	152.97	1.99	0.26	7.69	1.5e-14	1.03e-13	152.97	1.67	0.23	7.17
plus.g12802	mod-unitig63_Pr-genome.0.50	1049440	1051529	2089	+	2030	2911	3795	1341	1167	2727	971	1391	3914	3857	4760	894	705	728	11.01	11.16	11.27	11.7	10.86	11.46	9.91	10.01	11.25	11.16	11.64	10.27	9.86	9.98	1992.81	0.23	0.22	1.06	0.291	0.357	1992.81	-1.18	0.24	-4.87	1.11e-06	3.61e-06	1992.81	0.21	0.22	0.98
minus.g12666	mod-unitig63_Pr-genome.0.50	1051697	1052669	972	-	440	648	690	332	654	673	838	911	997	1206	1306	840	770	623	8.82	9	8.82	9.69	10.03	9.45	9.7	9.41	9.28	9.49	9.78	10.18	9.99	9.76	765.65	0.86	0.2	4.32	1.57e-05	3.97e-05	765.65	0.68	0.22	3.08	0.00208	0.00421	765.65	0.65	0.2	3.3
plus.g12804	mod-unitig63_Pr-genome.0.50	1053097	1056547	3450	+	2772	3695	4444	1564	2801	3312	4322	6047	2977	3424	3152	2875	3013	2997	11.46	11.5	11.5	11.93	12.12	11.74	12.06	12.13	10.86	10.99	11.04	11.96	11.96	12.02	3373.22	0.45	0.12	3.67	0.000239	0.000522	3373.22	0.61	0.14	4.48	7.42e-06	2.18e-05	3373.22	-0.52	0.12	-4.29
minus.g12669	mod-unitig63_Pr-genome.0.50	1057320	1058866	1546	-	2461	3646	4262	1114	1549	1904	1654	2929	1320	1140	1389	2319	3309	5150	11.29	11.48	11.44	11.44	11.27	10.94	10.68	11.09	9.69	9.41	9.86	11.65	12.09	12.8	2591.41	-0.18	0.26	-0.68	0.497	0.566	2591.41	-0.51	0.29	-1.75	0.0803	0.118	2591.41	-1.73	0.26	-6.67
minus.g12670	mod-unitig63_Pr-genome.0.50	1060724	1061322	598	-	93	151	168	7	17	34	20	21	111	115	154	4205	3599	4026	6.61	6.92	6.81	4.35	4.91	5.25	4.51	4.21	6.17	6.16	6.73	12.5	12.21	12.45	1200.88	-1.9	0.28	-6.82	8.93e-12	4.21e-11	1200.88	-2.57	0.31	-8.24	1.66e-16	1.31e-15	1200.88	-0.43	0.22	-1.98
minus.g12671	mod-unitig63_Pr-genome.0.50	1061815	1062836	1021	-	143	191	219	34	43	54	199	169	198	246	211	101	81	77	7.21	7.26	7.19	6.45	6.16	5.88	7.64	7	6.98	7.22	7.17	7.16	6.78	6.78	123.72	-1.1	0.24	-4.61	4.09e-06	1.11e-05	123.72	0.13	0.24	0.56	0.574	0.644	123.72	-0.09	0.21	-0.44
minus.g12672	mod-unitig63_Pr-genome.0.50	1063189	1063637	448	-	69	82	83	7	14	19	43	46	32	27	27	13	4	9	6.19	6.07	5.84	4.35	4.66	4.5	5.51	5.21	4.52	4.25	4.4	4.39	3.01	3.95	29.58	-1.63	0.34	-4.86	1.19e-06	3.43e-06	29.58	-0.71	0.31	-2.3	0.0216	0.036	29.58	-1.78	0.29	-6.13
plus.g12808	mod-unitig63_Pr-genome.0.50	1064779	1065361	582	+	238	295	335	15	11	32	71	97	108	85	121	137	124	121	7.94	7.87	7.79	5.33	4.36	5.17	6.2	6.23	6.13	5.74	6.39	7.59	7.38	7.42	117.18	-2.96	0.27	-11.06	1.89e-28	2.19e-27	117.18	-1.69	0.24	-7.09	1.38e-12	8.09e-12	117.18	-1.79	0.21	-8.69
minus.g12674	mod-unitig63_Pr-genome.0.50	1065380	1066924	1544	-	167	245	264	178	126	384	202	173	717	762	766	1277	1118	1065	7.43	7.61	7.45	8.8	7.67	8.64	7.66	7.04	8.81	8.83	9.01	10.79	10.53	10.53	573.31	0.95	0.26	3.71	0.000208	0.000457	573.31	-0.12	0.29	-0.41	0.683	0.742	573.31	1.39	0.25	5.54
minus.g12675	mod-unitig63_Pr-genome.0.50	1067290	1068510	1220	-	2504	3234	4133	1047	792	2351	1070	1173	6106	5676	6803	6786	5345	4270	11.32	11.31	11.4	11.35	10.3	11.25	10.05	9.77	11.89	11.72	12.15	13.19	12.78	12.53	3574.98	-0.3	0.25	-1.19	0.233	0.293	3574.98	-1.41	0.28	-4.96	7.16e-07	2.38e-06	3574.98	0.59	0.25	2.31
plus.g12811	mod-unitig63_Pr-genome.0.50	1068575	1069622	1047	+	1427	1596	1601	623	658	2053	1186	2331	827	698	758	689	768	604	10.51	10.29	10.03	10.6	10.04	11.05	10.2	10.76	9.01	8.71	9	9.9	9.99	9.72	1114.18	0.33	0.25	1.35	0.177	0.231	1114.18	0.21	0.27	0.78	0.434	0.512	1114.18	-1.37	0.25	-5.58
plus.g12812	mod-unitig63_Pr-genome.0.50	1070740	1072873	2133	+	166	191	221	37	66	114	141	179	294	305	230	24	23	30	7.43	7.26	7.2	6.57	6.76	6.92	7.16	7.08	7.54	7.53	7.29	5.18	5.06	5.48	119.45	-0.53	0.19	-2.73	0.0063	0.011	119.45	-0.18	0.2	-0.9	0.369	0.446	119.45	0.17	0.17	0.98
plus.g12813	mod-unitig63_Pr-genome.0.50	1073250	1074274	1024	+	6	13	8	2076	3754	6423	1558	5575	4538	3045	4253	117	71	56	3.16	3.71	3	12.33	12.55	12.69	10.59	12.01	11.46	10.82	11.48	7.36	6.59	6.34	2233.37	9.44	0.42	22.4	4.1e-111	3.17e-109	2233.37	8.38	0.45	18.5	2.12e-76	1.31e-74	2233.37	8.21	0.42	19.48
plus.g12814	mod-unitig63_Pr-genome.0.50	1074602	1075631	1029	+	779	828	908	28	40	102	141	134	420	342	367	13	5	3	9.63	9.35	9.22	6.18	6.06	6.76	7.16	6.68	8.05	7.69	7.96	4.39	3.24	2.79	232.05	-3.04	0.26	-11.68	1.64e-31	2.14e-30	232.05	-2.49	0.27	-9.13	6.91e-20	6.65e-19	232.05	-1.51	0.24	-6.37
plus.g12815	mod-unitig63_Pr-genome.0.50	1075941	1080269	4328	+	171	177	237	24	47	65	58	109	187	214	146	50	59	56	7.47	7.15	7.3	5.97	6.28	6.13	5.92	6.39	6.9	7.02	6.65	6.17	6.34	6.34	98.02	-1.19	0.22	-5.34	9.35e-08	3.04e-07	98.02	-1.15	0.23	-4.96	7.05e-07	2.35e-06	98.02	-0.45	0.19	-2.31
minus.g12681	mod-unitig63_Pr-genome.0.50	1082733	1083568	835	-	49	83	88	18	14	145	39	19	168	566	173	69	37	21	5.72	6.09	5.92	5.58	4.66	7.25	5.38	4.09	6.75	8.41	6.89	6.62	5.69	5.01	83.66	0.32	0.7	0.46	0.644	0.702	83.66	-1.01	0.77	-1.31	0.19	0.253	83.66	1.59	0.69	2.29
minus.g12682	mod-unitig63_Pr-genome.0.50	1083611	1084428	817	-	354	384	448	56	138	270	363	312	322	477	292	121	103	100	8.5	8.25	8.2	7.15	7.8	8.14	8.5	7.87	7.67	8.16	7.63	7.41	7.12	7.15	235.8	-0.55	0.26	-2.14	0.0324	0.0498	235.8	-0.11	0.28	-0.38	0.702	0.759	235.8	-0.48	0.25	-1.92
minus.g12683	mod-unitig63_Pr-genome.0.50	1084785	1087360	2575	-	449	615	780	275	295	743	623	779	590	765	590	858	1107	1070	8.84	8.92	9	9.42	8.88	9.59	9.27	9.18	8.53	8.84	8.64	10.21	10.51	10.54	707.47	0.41	0.19	2.16	0.0311	0.0479	707.47	0.31	0.21	1.46	0.143	0.197	707.47	-0.25	0.19	-1.34
minus.g12684	mod-unitig63_Pr-genome.0.50	1087826	1089261	1435	-	473	705	815	93	353	181	550	681	588	571	539	710	1088	1003	8.92	9.12	9.06	7.87	9.14	7.57	9.1	8.99	8.53	8.42	8.51	9.94	10.49	10.45	604.59	-0.67	0.31	-2.14	0.032	0.0491	604.59	0.01	0.34	0.02	0.983	0.992	604.59	-0.55	0.31	-1.78
minus.g12685	mod-unitig63_Pr-genome.0.50	1089640	1090158	518	-	70	90	111	8	21	36	49	40	71	49	56	50	66	48	6.21	6.2	6.24	4.52	5.19	5.33	5.69	5.03	5.56	5.01	5.34	6.17	6.49	6.12	51.14	-1.16	0.3	-3.93	8.55e-05	0.000198	51.14	-0.88	0.3	-2.97	0.00297	0.00583	51.14	-0.95	0.26	-3.69
minus.g12686	mod-unitig63_Pr-genome.0.50	1090317	1095375	5058	-	1501	1741	1938	2136	3718	5678	7575	9364	2301	2497	2144	64	44	31	10.58	10.42	10.31	12.38	12.53	12.52	12.87	12.76	10.49	10.54	10.49	6.52	5.93	5.53	2872.39	2.04	0.15	13.6	4.04e-42	7.46e-41	2872.39	2.37	0.17	14.25	4.67e-46	1.3e-44	2872.39	0.07	0.15	0.44
minus.g12687	mod-unitig63_Pr-genome.0.50	1095887	1097407	1520	-	14	32	37	13	9	31	5	31	54	87	47	36	28	31	4.1	4.81	4.76	5.14	4.11	5.13	2.95	4.7	5.19	5.77	5.11	5.72	5.32	5.53	29.74	0.28	0.43	0.66	0.512	0.579	29.74	-0.54	0.48	-1.12	0.265	0.336	29.74	0.85	0.4	2.13
minus.g12688	mod-unitig63_Pr-genome.0.50	1097935	1099605	1670	-	2020	3239	4096	601	728	1391	1581	1939	1861	2048	2580	2290	1937	2171	11.01	11.31	11.38	10.55	10.18	10.49	10.61	10.49	10.18	10.25	10.76	11.63	11.32	11.56	1941.32	-0.83	0.19	-4.33	1.48e-05	3.74e-05	1941.32	-0.69	0.21	-3.24	0.00118	0.00249	1941.32	-0.82	0.19	-4.34
plus.g12823	mod-unitig63_Pr-genome.0.50	1099791	1100788	997	+	370	497	722	522	624	775	723	942	1046	1101	1287	618	654	668	8.57	8.62	8.89	10.35	9.96	9.65	9.49	9.45	9.35	9.36	9.76	9.74	9.76	9.86	753.42	1.31	0.19	6.72	1.76e-11	8.08e-11	753.42	0.77	0.22	3.58	0.000348	0.000802	753.42	0.8	0.19	4.16
minus.g12690	mod-unitig63_Pr-genome.0.50	1101190	1103930	2740	-	1421	1880	2162	788	1315	1717	1939	3020	1842	1536	1685	6164	7190	7942	10.5	10.53	10.46	10.94	11.03	10.79	10.91	11.13	10.16	9.84	10.14	13.06	13.21	13.43	3321.22	0.43	0.15	2.85	0.00434	0.00781	3321.22	0.53	0.17	3.17	0.00151	0.00314	3321.22	-0.44	0.15	-2.96
plus.g12826	mod-unitig63_Pr-genome.0.50	1105669	1107606	1937	+	852	1017	1119	90	148	212	279	289	427	562	422	357	267	301	9.76	9.64	9.52	7.83	7.9	7.79	8.12	7.76	8.07	8.4	8.16	8.95	8.47	8.72	407.52	-1.81	0.18	-10.01	1.32e-23	1.22e-22	407.52	-1.7	0.2	-8.7	3.23e-18	2.81e-17	407.52	-1.43	0.17	-8.39
minus.g12693	mod-unitig63_Pr-genome.0.50	1107922	1109625	1703	-	645	944	1057	478	824	978	1914	2605	948	1017	1108	2523	3382	3305	9.36	9.54	9.43	10.22	10.36	9.98	10.89	10.92	9.21	9.25	9.54	11.77	12.12	12.16	1705.59	0.75	0.16	4.56	5.06e-06	1.36e-05	1705.59	1.45	0.18	8.08	6.71e-16	5.06e-15	1705.59	-0.11	0.16	-0.67
plus.g12828	mod-unitig63_Pr-genome.0.50	1109971	1111985	2014	+	773	1241	1637	396	490	946	1041	1713	739	588	786	4891	7009	6970	9.62	9.93	10.06	9.95	9.61	9.94	10.01	10.31	8.85	8.46	9.05	12.72	13.17	13.24	2489.94	-0.05	0.21	-0.22	0.83	0.867	2489.94	0.29	0.23	1.23	0.217	0.283	2489.94	-1.08	0.21	-5.16
minus.g12695	mod-unitig63_Pr-genome.0.50	1112373	1114409	2036	-	293	384	435	283	422	396	597	744	937	1055	846	137	108	86	8.23	8.25	8.16	9.47	9.4	8.69	9.21	9.12	9.19	9.3	9.15	7.59	7.18	6.94	431.04	1	0.21	4.68	2.82e-06	7.8e-06	431.04	0.95	0.24	4.03	5.66e-05	0.000147	431.04	1	0.21	4.75
plus.g12830	mod-unitig63_Pr-genome.0.50	1114584	1116388	1804	+	1364	1824	2395	928	1091	2314	1960	2616	2856	3110	2639	2507	2788	2256	10.44	10.49	10.61	11.17	10.76	11.22	10.92	10.92	10.8	10.85	10.79	11.76	11.84	11.61	2167.22	0.55	0.14	3.88	0.000103	0.000236	2167.22	0.41	0.16	2.58	0.00977	0.0174	2167.22	0.3	0.14	2.11
minus.g12697	mod-unitig63_Pr-genome.0.50	1117162	1118816	1654	-	695	838	932	429	381	1049	1012	1212	2580	3609	2269	215	177	112	9.47	9.37	9.25	10.06	9.25	10.08	9.97	9.82	10.65	11.07	10.57	8.23	7.88	7.31	898.39	0.48	0.26	1.87	0.0609	0.0883	898.39	0.53	0.28	1.85	0.0638	0.0961	898.39	1.41	0.25	5.54
plus.g12832	mod-unitig63_Pr-genome.0.50	1119100	1119910	810	+	427	591	751	198	224	379	397	462	1010	1317	1067	269	248	221	8.77	8.87	8.94	8.95	8.49	8.62	8.63	8.43	9.3	9.62	9.49	8.55	8.37	8.27	463.64	-0.17	0.16	-1.05	0.294	0.36	463.64	-0.33	0.18	-1.84	0.0653	0.098	463.64	0.61	0.16	3.87
minus.g12699	mod-unitig63_Pr-genome.0.50	1120995	1123801	2806	-	2551	2831	3951	1106	2445	2348	2555	7244	5016	3905	3817	1840	2830	4861	11.34	11.12	11.33	11.43	11.93	11.24	11.31	12.39	11.61	11.18	11.32	11.31	11.87	12.72	3239.57	0.29	0.33	0.88	0.378	0.447	3239.57	0.67	0.37	1.83	0.068	0.102	3239.57	0.11	0.33	0.34
plus.g12834	mod-unitig63_Pr-genome.0.50	1124584	1124905	321	+	10	15	12	1	3	9	7	13	13	12	38	4	3	3	3.71	3.88	3.42	2.35	2.92	3.61	3.29	3.65	3.45	3.32	4.83	3.06	2.74	2.79	8.37	-0.65	0.64	-1.02	0.309	0.375	8.37	-0.23	0.63	-0.37	0.714	0.77	8.37	0.43	0.54	0.8
minus.g12700	mod-unitig63_Pr-genome.0.50	1127069	1129519	2450	-	265	387	461	64	78	184	170	252	286	338	377	337	395	384	8.09	8.26	8.25	7.34	6.99	7.59	7.42	7.57	7.5	7.67	8	8.87	9.03	9.07	275.05	-0.87	0.2	-4.42	9.74e-06	2.53e-05	275.05	-0.71	0.21	-3.38	0.000717	0.00157	275.05	-0.47	0.18	-2.56
plus.g12836	mod-unitig63_Pr-genome.0.50	1130012	1130303	291	+	150	192	232	28	44	72	54	70	266	290	175	48	18	21	7.28	7.26	7.27	6.18	6.19	6.27	5.82	5.78	7.4	7.45	6.91	6.12	4.74	5.01	96.24	-1.07	0.28	-3.86	0.000115	0.000261	96.24	-1.51	0.3	-4.96	7.02e-07	2.34e-06	96.24	0	0.25	0.01
plus.g12837	mod-unitig63_Pr-genome.0.50	1131917	1132254	337	+	4	4	13	5	4	7	7	14	29	41	23	1	0	0	2.77	2.54	3.5	3.94	3.2	3.33	3.29	3.73	4.39	4.77	4.2	1.95	0.63	0.63	8.44	0.57	0.59	0.97	0.333	0.401	8.44	0.67	0.6	1.11	0.266	0.337	8.44	1.79	0.51	3.54
plus.g12838	mod-unitig63_Pr-genome.0.50	1132907	1133626	719	+	24	14	26	17	28	78	32	51	111	133	79	3	1	5	4.78	3.8	4.32	5.5	5.57	6.38	5.12	5.35	6.17	6.36	5.8	2.78	1.92	3.29	35.88	1.71	0.37	4.63	3.59e-06	9.8e-06	35.88	1	0.4	2.48	0.0131	0.0228	35.88	1.94	0.35	5.5
plus.g12839	mod-unitig63_Pr-genome.0.50	1134368	1135325	957	+	56	41	77	10	1	18	121	120	2	7	3	5	0	3	5.91	5.14	5.73	4.8	2.04	4.43	6.94	6.52	1.88	2.79	2.19	3.29	0.63	2.79	29.39	-1.63	0.5	-3.28	0.00105	0.00209	29.39	1.12	0.48	2.34	0.0191	0.0323	29.39	-4.02	0.56	-7.17
plus.g12840	mod-unitig63_Pr-genome.0.50	1135883	1137303	1420	+	352	477	602	346	320	923	399	558	1090	997	1145	409	294	254	8.5	8.56	8.63	9.75	9	9.9	8.64	8.7	9.41	9.22	9.59	9.15	8.61	8.47	542.51	1.04	0.24	4.37	1.25e-05	3.2e-05	542.51	0.11	0.27	0.41	0.681	0.74	542.51	0.85	0.24	3.6
plus.g12841	mod-unitig63_Pr-genome.0.50	1137786	1139133	1347	+	10301	13806	14832	16033	16490	28496	16994	24643	11231	9077	11412	19428	25601	24040	13.35	13.4	13.24	15.28	14.68	14.84	14.04	14.16	12.77	12.4	12.9	14.71	15.04	15.03	19677.1	1.62	0.19	8.56	1.1e-17	7.56e-17	19677.1	0.76	0.21	3.61	0.000307	0.000715	19677.1	-0.63	0.19	-3.32
minus.g12705	mod-unitig63_Pr-genome.0.50	1139454	1142429	2975	-	1141	1460	1712	684	715	1971	1234	1854	1605	2161	1443	606	655	523	10.18	10.16	10.13	10.73	10.16	10.99	10.26	10.43	9.97	10.33	9.92	9.71	9.76	9.51	1182.89	0.51	0.2	2.5	0.0124	0.0206	1182.89	0.19	0.23	0.82	0.413	0.491	1182.89	-0.07	0.2	-0.37
plus.g12843	mod-unitig63_Pr-genome.0.50	1142577	1143261	684	+	150	213	225	151	194	389	269	297	502	561	672	32	57	39	7.28	7.41	7.23	8.56	8.28	8.66	8.07	7.8	8.3	8.39	8.82	5.56	6.29	5.84	236.17	1.21	0.21	5.75	9.03e-09	3.24e-08	236.17	0.64	0.23	2.74	0.00613	0.0113	236.17	1.23	0.21	5.93
minus.g12707	mod-unitig63_Pr-genome.0.50	1143371	1145019	1648	-	2572	3219	3752	578	1032	1024	747	1473	1110	981	898	188	113	238	11.35	11.3	11.26	10.49	10.68	10.05	9.54	10.1	9.44	9.19	9.24	8.04	7.25	8.38	1154.52	-0.87	0.25	-3.44	0.000586	0.00121	1154.52	-1.45	0.28	-5.16	2.48e-07	8.69e-07	1154.52	-2	0.25	-7.93
plus.g12845	mod-unitig63_Pr-genome.0.50	1145312	1146062	750	+	152	227	249	18	53	42	73	137	321	298	310	169	195	222	7.3	7.5	7.37	5.58	6.45	5.54	6.23	6.71	7.66	7.49	7.72	7.89	8.02	8.28	158.8	-1.51	0.25	-6.04	1.57e-09	6.06e-09	158.8	-0.91	0.25	-3.6	0.000316	0.000734	158.8	0.24	0.21	1.1
minus.g12709	mod-unitig63_Pr-genome.0.50	1146353	1155895	9542	-	5348	5740	7618	517	1108	1259	1577	3613	2574	2802	1520	1282	1753	2398	12.41	12.14	12.28	10.33	10.79	10.35	10.61	11.39	10.65	10.7	9.99	10.79	11.18	11.7	2512.62	-1.76	0.27	-6.43	1.29e-10	5.47e-10	2512.62	-1.22	0.3	-4	6.37e-05	0.000165	2512.62	-1.78	0.27	-6.53
minus.g12710	mod-unitig63_Pr-genome.0.50	1156728	1159316	2588	-	17632	22436	28520	26996	44952	55872	13609	25102	7433	6131	6645	4654	6062	9153	14.13	14.1	14.18	16.03	16.13	15.82	13.72	14.18	12.17	11.83	12.12	12.65	12.96	13.63	23022.6	1.85	0.23	8.02	1.07e-15	6.63e-15	23022.6	-0.17	0.26	-0.66	0.512	0.586	23022.6	-2.08	0.23	-9
plus.g12848	mod-unitig63_Pr-genome.0.50	1161896	1163301	1405	+	191	312	335	64	178	72	92	263	691	534	763	6409	8638	8264	7.62	7.95	7.79	7.34	8.16	6.27	6.56	7.63	8.76	8.32	9	13.11	13.47	13.49	2458.12	-0.35	0.37	-0.94	0.347	0.415	2458.12	-0.59	0.41	-1.44	0.15	0.205	2458.12	0.92	0.36	2.54
minus.g12712	mod-unitig63_Pr-genome.0.50	1164043	1165461	1418	-	1328	2027	2454	3820	4178	2559	1150	5196	12682	10489	11470	2206	1456	1814	10.4	10.64	10.65	13.21	12.7	11.37	10.16	11.91	12.94	12.61	12.91	11.57	10.91	11.3	4113.35	2.01	0.4	4.98	6.41e-07	1.91e-06	4113.35	0.71	0.45	1.59	0.113	0.16	4113.35	2.22	0.4	5.5
minus.g12713	mod-unitig63_Pr-genome.0.50	1166326	1167806	1480	-	78	106	126	64	202	69	77	389	2528	2292	1822	52	38	40	6.36	6.43	6.41	7.34	8.34	6.21	6.31	8.19	10.62	10.41	10.26	6.23	5.73	5.87	392.16	1.14	0.44	2.58	0.00996	0.0168	392.16	1.14	0.49	2.33	0.0197	0.0332	392.16	3.99	0.44	9.15
plus.g12851	mod-unitig63_Pr-genome.0.50	1168726	1170330	1604	+	254	302	324	143	227	263	393	459	338	334	256	64	73	46	8.03	7.91	7.74	8.49	8.51	8.1	8.61	8.42	7.74	7.65	7.45	6.52	6.63	6.06	232.26	0.48	0.19	2.54	0.0111	0.0187	232.26	0.63	0.2	3.09	0.002	0.00407	232.26	-0.28	0.18	-1.52
minus.g12715	mod-unitig63_Pr-genome.0.50	1170412	1172895	2483	-	1003	1366	1762	403	626	947	1044	1429	1339	1238	1068	1312	1283	1060	10	10.07	10.17	9.97	9.96	9.94	10.02	10.05	9.71	9.53	9.49	10.83	10.73	10.53	1111.55	-0.12	0.13	-0.98	0.326	0.393	1111.55	-0.05	0.14	-0.34	0.737	0.79	1111.55	-0.5	0.12	-4.09
plus.g12853	mod-unitig63_Pr-genome.0.50	1173178	1174179	1001	+	173	229	302	189	238	338	310	294	308	356	290	513	341	144	7.48	7.51	7.64	8.89	8.58	8.46	8.28	7.79	7.6	7.75	7.62	9.47	8.82	7.66	302.06	1.1	0.32	3.38	0.000716	0.00146	302.06	0.5	0.36	1.4	0.163	0.22	302.06	0.11	0.32	0.34
minus.g12716	mod-unitig63_Pr-genome.0.50	1174400	1175133	733	-	3752	4378	5580	3191	3480	6723	4317	4247	7415	7167	7939	7109	5055	3712	11.9	11.75	11.83	12.95	12.44	12.76	12.06	11.62	12.17	12.06	12.38	13.26	12.7	12.33	5322.82	0.9	0.23	3.91	9.22e-05	0.000213	5322.82	0.03	0.26	0.13	0.898	0.923	5322.82	0.38	0.23	1.65
plus.g12856	mod-unitig63_Pr-genome.0.50	1178805	1180278	1473	+	338	510	533	137	170	249	269	241	1207	1317	1076	436	402	343	8.44	8.65	8.45	8.43	8.1	8.02	8.07	7.51	9.56	9.62	9.5	9.24	9.06	8.9	447.43	-0.34	0.19	-1.84	0.0653	0.0941	447.43	-0.71	0.2	-3.49	0.00048	0.00108	447.43	1.04	0.18	5.92
plus.g12857	mod-unitig63_Pr-genome.0.50	1182459	1184101	1642	+	6034	7810	9421	6398	12038	11650	9118	16244	4871	4547	5872	6032	9344	12191	12.58	12.58	12.58	13.96	14.23	13.55	13.14	13.56	11.57	11.4	11.94	13.02	13.59	14.05	9554.23	1.34	0.25	5.28	1.26e-07	4.04e-07	9554.23	0.77	0.28	2.72	0.0065	0.012	9554.23	-0.92	0.25	-3.62
minus.g12720	mod-unitig63_Pr-genome.0.50	1186865	1188929	2064	-	530	775	1072	8137	7428	18692	5249	5268	4218	3526	3053	736	784	584	9.08	9.25	9.45	14.3	13.53	14.24	12.34	11.93	11.36	11.03	11	9.99	10.02	9.67	5136.1	4.77	0.22	21.44	5.75e-102	3.58e-100	5136.1	2.86	0.25	11.55	7.13e-31	1.15e-29	5136.1	1.86	0.22	8.36
plus.g12860	mod-unitig63_Pr-genome.0.50	1191313	1193639	2326	+	95	140	156	21	29	79	57	80	214	166	139	94	71	79	6.64	6.82	6.71	5.79	5.62	6.4	5.89	5.96	7.09	6.67	6.59	7.05	6.59	6.82	90.09	-0.73	0.26	-2.83	0.00461	0.00824	90.09	-0.82	0.27	-3.02	0.00254	0.00505	90.09	0.07	0.23	0.33
plus.g12861	mod-unitig63_Pr-genome.0.50	1193993	1194239	246	+	0	0	0	0	0	0	0	0	3	4	1	1	0	0	0.63	0.63	0.63	0.63	0.63	0.63	0.63	0.63	2.14	2.32	1.56	1.95	0.63	0.63	0.45	0	1.38	0	1	1	0.45	0	1.37	0	1	1	0.45	3.08	1.38	2.23
plus.g12862	mod-unitig63_Pr-genome.0.50	1195120	1195462	342	+	15	24	37	5	4	15	9	7	102	147	109	29	26	24	4.19	4.45	4.76	3.94	3.2	4.2	3.56	3	6.05	6.5	6.25	5.43	5.22	5.18	31.27	-0.72	0.41	-1.76	0.0792	0.112	31.27	-1.46	0.46	-3.19	0.00141	0.00294	31.27	1.9	0.3	6.39
minus.g12725	mod-unitig63_Pr-genome.0.50	1196350	1197119	769	-	205	523	708	414	316	817	295	387	624	557	684	7637	6945	7926	7.72	8.69	8.86	10.01	8.98	9.72	8.2	8.18	8.61	8.38	8.85	13.37	13.16	13.43	2564.57	1.12	0.29	3.9	9.69e-05	0.000223	2564.57	-0.31	0.32	-0.95	0.34	0.417	2564.57	0.12	0.29	0.42
plus.g12864	mod-unitig63_Pr-genome.0.50	1199406	1200409	1003	+	107	192	232	44	101	117	156	181	269	277	309	432	476	514	6.81	7.26	7.27	6.81	7.36	6.95	7.3	7.1	7.41	7.39	7.71	9.23	9.3	9.48	254.66	-0.07	0.21	-0.33	0.741	0.79	254.66	0.07	0.22	0.3	0.764	0.812	254.66	0.38	0.19	1.96
minus.g12727	mod-unitig63_Pr-genome.0.50	1200863	1204772	3909	-	611	841	1041	310	519	688	728	1122	600	626	446	684	960	995	9.29	9.37	9.41	9.6	9.7	9.48	9.5	9.71	8.55	8.55	8.24	9.89	10.31	10.43	746.47	0.23	0.17	1.36	0.173	0.226	746.47	0.25	0.19	1.32	0.188	0.25	746.47	-0.91	0.17	-5.32
plus.g12866	mod-unitig63_Pr-genome.0.50	1205272	1209516	4244	+	661	841	1130	2271	4104	5247	2764	7426	1400	1044	1177	773	954	1173	9.4	9.37	9.53	12.46	12.67	12.4	11.42	12.43	9.77	9.28	9.63	10.06	10.3	10.67	2437.77	3.07	0.25	12.5	7.63e-36	1.15e-34	2437.77	2.56	0.27	9.35	8.55e-21	8.62e-20	2437.77	0.14	0.25	0.56
minus.g12729	mod-unitig63_Pr-genome.0.50	1210264	1213545	3281	-	482	536	695	169	331	363	699	1011	693	649	572	78	58	64	8.95	8.73	8.83	8.73	9.05	8.56	9.44	9.56	8.76	8.6	8.59	6.79	6.31	6.52	399.83	-0.05	0.17	-0.27	0.784	0.828	399.83	0.66	0.18	3.62	0.000291	0.00068	399.83	-0.18	0.16	-1.11
plus.g12868	mod-unitig63_Pr-genome.0.50	1214327	1216938	2611	+	807	889	1001	203	214	452	410	598	1537	966	1116	65	67	53	9.69	9.45	9.36	8.99	8.42	8.87	8.67	8.8	9.9	9.17	9.55	6.54	6.51	6.26	489.85	-0.72	0.22	-3.35	0.000811	0.00164	489.85	-0.76	0.24	-3.2	0.00136	0.00285	489.85	0.07	0.21	0.33
plus.g12869	mod-unitig63_Pr-genome.0.50	1217368	1223781	6413	+	4031	4508	6218	715	1459	2330	2257	4532	5407	6142	3310	1316	1999	2365	12	11.79	11.99	10.8	11.18	11.23	11.13	11.72	11.72	11.83	11.11	10.83	11.36	11.68	2909.81	-0.84	0.25	-3.32	0.000904	0.00182	2909.81	-0.47	0.28	-1.69	0.0913	0.132	2909.81	-0.34	0.25	-1.34
minus.g12732	mod-unitig63_Pr-genome.0.50	1224081	1226706	2625	-	63	95	99	1306	1868	1769	707	908	293	333	294	81	82	80	6.07	6.28	6.08	11.67	11.54	10.84	9.46	9.4	7.53	7.65	7.64	6.84	6.8	6.83	752.07	5.27	0.22	24.14	8.76e-129	9e-127	752.07	3.32	0.24	13.74	5.58e-43	1.39e-41	752.07	1.49	0.22	6.71
minus.g12733	mod-unitig63_Pr-genome.0.50	1227736	1228548	812	-	153	231	387	870	823	859	950	1131	489	493	540	77	62	86	7.31	7.53	8	11.08	10.36	9.8	9.88	9.72	8.26	8.21	8.51	6.77	6.4	6.94	570.87	2.85	0.29	9.92	3.35e-23	3.04e-22	570.87	2.15	0.32	6.72	1.77e-11	9.37e-11	570.87	0.69	0.29	2.4
minus.g12734	mod-unitig63_Pr-genome.0.50	1230136	1232768	2632	-	456	629	701	327	302	704	470	647	682	805	671	1783	1841	2104	8.87	8.96	8.84	9.67	8.92	9.51	8.87	8.91	8.74	8.91	8.82	11.27	11.25	11.51	966.89	0.51	0.18	2.78	0.00538	0.00952	966.89	0	0.2	0.02	0.982	0.991	966.89	-0.06	0.18	-0.36
plus.g12873	mod-unitig63_Pr-genome.0.50	1233387	1234015	628	+	36	39	47	75	87	323	222	339	45	47	55	78	81	68	5.31	5.07	5.07	7.57	7.14	8.39	7.8	7.99	4.95	4.95	5.32	6.79	6.78	6.61	116.31	2.74	0.3	9.11	8.26e-20	6.33e-19	116.31	2.82	0.33	8.67	4.4e-18	3.8e-17	116.31	-0.07	0.31	-0.23
plus.g12874	mod-unitig63_Pr-genome.0.50	1234072	1237655	3583	+	254	312	441	310	572	852	1572	1948	1111	1258	746	523	638	612	8.03	7.95	8.18	9.6	9.84	9.78	10.61	10.5	9.44	9.55	8.97	9.5	9.72	9.74	764.18	1.69	0.18	9.64	5.18e-22	4.45e-21	764.18	2.5	0.19	13.03	8.66e-39	1.89e-37	764.18	1.29	0.17	7.43
minus.g12736	mod-unitig63_Pr-genome.0.50	1237977	1241276	3299	-	20744	24957	27561	5187	8129	5857	5697	18013	4338	3491	3185	2227	1914	2095	14.36	14.26	14.13	13.66	13.66	12.56	12.46	13.7	11.4	11.02	11.06	11.59	11.3	11.51	8920.73	-0.87	0.31	-2.83	0.00462	0.00827	8920.73	-1.03	0.34	-3.02	0.00253	0.00503	8920.73	-3.05	0.31	-9.94
plus.g12876	mod-unitig63_Pr-genome.0.50	1242449	1244266	1817	+	184	240	344	58	167	130	163	277	466	393	299	228	222	180	7.57	7.58	7.83	7.2	8.07	7.1	7.36	7.7	8.19	7.89	7.67	8.31	8.21	7.98	220.74	-0.14	0.26	-0.54	0.587	0.649	220.74	-0.12	0.28	-0.44	0.663	0.724	220.74	0.27	0.25	1.08
plus.g12877	mod-unitig63_Pr-genome.0.50	1244654	1247812	3158	+	2092	2820	3449	602	1019	1491	1658	2606	1858	1951	1704	3401	4075	4878	11.06	11.11	11.14	10.55	10.67	10.59	10.68	10.92	10.18	10.18	10.16	12.2	12.39	12.73	2507.28	-0.5	0.15	-3.36	0.000771	0.00156	2507.28	-0.3	0.16	-1.81	0.0708	0.105	2507.28	-0.93	0.15	-6.32
minus.g12739	mod-unitig63_Pr-genome.0.50	1248176	1251395	3219	-	1722	1922	2939	2267	4017	5469	4505	9680	2694	2421	1944	1852	3100	4554	10.78	10.56	10.91	12.46	12.64	12.46	12.12	12.81	10.71	10.49	10.35	11.32	12	12.63	3703.65	1.76	0.28	6.37	1.92e-10	8.02e-10	3703.65	1.73	0.31	5.64	1.67e-08	6.59e-08	3703.65	-0.23	0.28	-0.82
plus.g12879	mod-unitig63_Pr-genome.0.50	1254468	1256129	1661	+	1181	1520	1782	26	63	62	85	151	171	142	172	1342	1562	2006	10.23	10.22	10.19	6.08	6.69	6.07	6.45	6.85	6.77	6.45	6.88	10.86	11.01	11.44	784.2	-3.93	0.24	-16.69	1.67e-62	5.04e-61	784.2	-3.56	0.25	-14.54	7.12e-48	2.06e-46	784.2	-3.52	0.21	-16.51
plus.g12880	mod-unitig63_Pr-genome.0.50	1257177	1257995	818	+	366	474	521	41	45	60	65	78	458	447	508	1697	1231	1050	8.55	8.55	8.42	6.71	6.22	6.02	6.07	5.93	8.17	8.07	8.42	11.2	10.67	10.51	553.81	-2.23	0.24	-9.31	1.24e-20	9.9e-20	553.81	-2.54	0.26	-9.8	1.1e-22	1.23e-21	553.81	-0.28	0.21	-1.34
plus.g12881	mod-unitig63_Pr-genome.0.50	1258376	1259260	884	+	476	699	790	528	312	1398	476	432	1331	1607	1636	1253	996	982	8.93	9.11	9.02	10.36	8.96	10.5	8.89	8.34	9.7	9.9	10.1	10.76	10.36	10.42	919.41	1.06	0.31	3.46	0.00053	0.0011	919.41	-0.37	0.34	-1.09	0.274	0.347	919.41	0.88	0.3	2.9
minus.g12743	mod-unitig63_Pr-genome.0.50	1259323	1259674	351	-	441	530	619	166	154	279	256	248	335	407	417	1265	991	642	8.82	8.71	8.67	8.7	7.96	8.18	8	7.55	7.72	7.94	8.14	10.77	10.35	9.8	523.04	-0.43	0.26	-1.65	0.0985	0.136	523.04	-0.94	0.29	-3.28	0.00104	0.00223	523.04	-0.79	0.26	-3.1
plus.g12883	mod-unitig63_Pr-genome.0.50	1259903	1260918	1015	+	809	1149	1337	123	189	249	332	408	1246	1671	1419	1781	1316	906	9.69	9.82	9.77	8.27	8.25	8.02	8.37	8.25	9.6	9.96	9.9	11.27	10.76	10.3	875.44	-1.58	0.22	-7.06	1.69e-12	8.4e-12	875.44	-1.44	0.25	-5.88	4.08e-09	1.73e-08	875.44	0.07	0.22	0.3
plus.g12884	mod-unitig63_Pr-genome.0.50	1261148	1262908	1760	+	5755	7625	8589	2625	4930	4495	7012	9960	2821	2840	2987	2852	2818	2618	12.52	12.55	12.45	12.67	12.94	12.18	12.76	12.85	10.78	10.72	10.97	11.94	11.86	11.83	4820.03	0.12	0.18	0.71	0.479	0.548	4820.03	0.3	0.2	1.53	0.127	0.177	4820.03	-1.67	0.18	-9.51
minus.g12746	mod-unitig63_Pr-genome.0.50	1263029	1263723	694	-	15	29	20	394	289	1706	277	986	274	307	251	626	445	338	4.19	4.69	4	9.94	8.85	10.78	8.11	9.52	7.44	7.54	7.42	9.76	9.2	8.88	478.31	5.82	0.44	13.19	1.02e-39	1.74e-38	478.31	4.74	0.48	9.81	1.05e-22	1.18e-21	478.31	3.25	0.44	7.35
plus.g12885	mod-unitig63_Pr-genome.0.50	1264388	1265341	953	+	247	346	400	110	171	259	185	203	486	478	439	166	175	95	7.99	8.1	8.04	8.11	8.1	8.08	7.54	7.26	8.25	8.17	8.21	7.86	7.87	7.08	242.92	0.05	0.19	0.27	0.789	0.833	242.92	-0.65	0.22	-2.99	0.0028	0.00552	242.92	0.17	0.19	0.89
plus.g12886	mod-unitig63_Pr-genome.0.50	1267500	1270779	3279	+	767	1063	1257	512	643	1252	808	1479	871	936	737	1228	1825	1779	9.61	9.71	9.68	10.32	10	10.34	9.65	10.1	9.09	9.13	8.95	10.73	11.23	11.27	1148.24	0.56	0.18	3.02	0.0025	0.00467	1148.24	0.23	0.21	1.1	0.272	0.344	1148.24	-0.61	0.18	-3.31
plus.g12888	mod-unitig63_Pr-genome.0.50	1273708	1274556	848	+	49	77	92	32	48	71	76	83	132	128	99	10	12	12	5.72	5.99	5.98	6.37	6.31	6.25	6.29	6.01	6.41	6.31	6.11	4.07	4.23	4.29	57.62	0.41	0.23	1.77	0.0766	0.109	57.62	0.25	0.24	1.03	0.304	0.379	57.62	0.39	0.21	1.84
minus.g12751	mod-unitig63_Pr-genome.0.50	1274603	1276302	1699	-	101	145	173	149	194	388	256	359	288	294	315	41	55	55	6.72	6.87	6.86	8.55	8.28	8.66	8	8.07	7.51	7.47	7.74	5.9	6.24	6.31	192.71	1.71	0.18	9.67	4.05e-22	3.49e-21	192.71	1.23	0.19	6.41	1.44e-10	7.02e-10	192.71	0.77	0.17	4.43
minus.g12752	mod-unitig63_Pr-genome.0.50	1277504	1278707	1203	-	1054	1511	1883	230	441	616	622	949	1090	1302	1021	1630	2096	2308	10.07	10.21	10.26	9.17	9.46	9.32	9.27	9.46	9.41	9.6	9.42	11.14	11.43	11.65	1218.59	-0.86	0.16	-5.31	1.1e-07	3.56e-07	1218.59	-0.81	0.18	-4.55	5.31e-06	1.59e-05	1218.59	-0.71	0.16	-4.45
plus.g12891	mod-unitig63_Pr-genome.0.50	1282587	1283231	644	+	139	240	274	157	106	286	110	139	453	339	507	237	231	241	7.17	7.58	7.5	8.62	7.42	8.22	6.81	6.73	8.15	7.68	8.42	8.37	8.26	8.4	240.17	0.73	0.27	2.7	0.00695	0.0121	240.17	-0.67	0.31	-2.19	0.0288	0.0467	240.17	0.69	0.27	2.57
plus.g12892	mod-unitig63_Pr-genome.0.50	1283681	1285477	1796	+	554	898	1085	568	804	1254	1114	1767	829	681	766	460	630	868	9.15	9.47	9.47	10.47	10.32	10.34	10.11	10.36	9.02	8.67	9.01	9.32	9.7	10.24	891	1.01	0.22	4.62	3.84e-06	1.04e-05	891	0.87	0.24	3.58	0.00034	0.000786	891	-0.46	0.22	-2.12
plus.g12893	mod-unitig63_Pr-genome.0.50	1285847	1287735	1888	+	811	1108	1500	913	909	1959	1435	2079	1697	1904	1698	1158	1512	1861	9.69	9.77	9.94	11.15	10.5	10.98	10.47	10.59	10.05	10.15	10.15	10.65	10.96	11.34	1490.36	1.1	0.2	5.4	6.56e-08	2.17e-07	1490.36	0.73	0.23	3.23	0.00124	0.00261	1490.36	0.31	0.2	1.55
minus.g12755	mod-unitig63_Pr-genome.0.50	1289009	1290501	1492	-	539	704	836	327	332	621	597	727	633	673	796	696	719	650	9.11	9.12	9.1	9.67	9.05	9.33	9.21	9.08	8.63	8.65	9.07	9.91	9.89	9.82	635.19	0.26	0.18	1.47	0.141	0.188	635.19	0.04	0.2	0.21	0.83	0.867	635.19	-0.31	0.18	-1.77
minus.g12756	mod-unitig63_Pr-genome.0.50	1291211	1293666	2455	-	637	746	944	377	875	1035	1217	2023	802	854	675	216	330	419	9.35	9.2	9.27	9.88	10.45	10.06	10.24	10.55	8.97	9	8.83	8.24	8.77	9.19	765.78	0.88	0.22	3.91	9.4e-05	0.000217	765.78	1.12	0.25	4.53	5.93e-06	1.76e-05	765.78	-0.34	0.22	-1.52
minus.g12757	mod-unitig63_Pr-genome.0.50	1294210	1300251	6041	-	6666	7243	10093	1835	4309	4904	5344	10994	4006	5412	2539	3019	4129	5806	12.73	12.47	12.68	12.16	12.74	12.31	12.37	12.99	11.28	11.65	10.73	12.03	12.41	12.98	5286.99	-0.21	0.28	-0.73	0.466	0.536	5286.99	0.08	0.31	0.25	0.8	0.841	5286.99	-1.35	0.28	-4.78
plus.g12896	mod-unitig63_Pr-genome.0.50	1300707	1301962	1255	+	1239	1723	1971	302	526	701	911	797	836	1503	1010	2875	2600	2057	10.3	10.4	10.33	9.56	9.71	9.5	9.82	9.21	9.03	9.81	9.41	11.96	11.74	11.48	1431.19	-0.75	0.22	-3.39	0.000699	0.00143	1431.19	-0.79	0.24	-3.24	0.00118	0.00249	1431.19	-0.89	0.22	-4.08
minus.g12759	mod-unitig63_Pr-genome.0.50	1302924	1304147	1223	-	4447	5688	6159	835	1842	1805	2886	3049	2475	2913	2399	2344	2097	1472	12.14	12.12	11.97	11.02	11.52	10.87	11.48	11.14	10.59	10.76	10.65	11.66	11.43	11	2706.88	-0.91	0.21	-4.4	1.08e-05	2.79e-05	2706.88	-0.76	0.23	-3.27	0.00108	0.0023	2706.88	-1.41	0.21	-6.79
plus.g12898	mod-unitig63_Pr-genome.0.50	1304370	1306502	2132	+	687	965	1006	119	289	238	414	682	558	572	507	665	834	1058	9.45	9.57	9.36	8.22	8.85	7.96	8.69	8.99	8.45	8.42	8.42	9.85	10.11	10.52	609.86	-1.07	0.23	-4.57	4.92e-06	1.32e-05	609.86	-0.61	0.26	-2.4	0.0165	0.0282	609.86	-1.03	0.23	-4.5
minus.g12761	mod-unitig63_Pr-genome.0.50	1306812	1307889	1077	-	6049	7965	9149	3711	5356	7025	5090	6537	2189	2293	2436	4845	6627	7200	12.59	12.61	12.54	13.17	13.06	12.82	12.3	12.24	10.41	10.42	10.67	12.71	13.09	13.29	5928.77	0.44	0.17	2.68	0.00734	0.0127	5928.77	-0.31	0.18	-1.66	0.0959	0.138	5928.77	-2.07	0.17	-12.47
minus.g12762	mod-unitig63_Pr-genome.0.50	1308412	1309568	1156	-	86	133	141	85	52	112	89	98	203	250	233	120	74	77	6.5	6.75	6.57	7.74	6.42	6.89	6.51	6.24	7.01	7.24	7.31	7.4	6.65	6.78	118.19	0.49	0.3	1.67	0.0952	0.132	118.19	-0.23	0.33	-0.71	0.477	0.553	118.19	0.6	0.29	2.07
minus.g12763	mod-unitig63_Pr-genome.0.50	1309922	1311882	1960	-	42	40	62	4	23	13	36	37	48	63	58	13	17	10	5.52	5.1	5.44	3.68	5.31	4.03	5.27	4.93	5.04	5.34	5.39	4.39	4.67	4.07	28.41	-0.89	0.38	-2.37	0.0177	0.0285	28.41	-0.28	0.37	-0.75	0.451	0.529	28.41	-0.11	0.32	-0.33
plus.g12902	mod-unitig63_Pr-genome.0.50	1312161	1312695	534	+	916	1373	1446	124	105	206	145	157	609	670	733	3214	3090	2863	9.87	10.08	9.88	8.28	7.41	7.75	7.2	6.9	8.58	8.65	8.95	12.12	11.99	11.96	1260.49	-2.11	0.2	-10.46	1.38e-25	1.4e-24	1260.49	-2.9	0.23	-12.84	9.61e-38	1.99e-36	1260.49	-1.21	0.19	-6.33
minus.g12765	mod-unitig63_Pr-genome.0.50	1313264	1317846	4582	-	767	922	1181	331	542	1311	1266	1901	711	914	488	176	186	172	9.61	9.5	9.59	9.69	9.76	10.4	10.29	10.46	8.8	9.09	8.36	7.94	7.95	7.92	715.03	0.42	0.22	1.92	0.0551	0.0806	715.03	0.81	0.24	3.31	0.000932	0.00201	715.03	-0.79	0.22	-3.59
plus.g12904	mod-unitig63_Pr-genome.0.50	1318414	1320037	1623	+	217	291	310	94	273	254	439	649	215	289	199	71	51	41	7.81	7.85	7.68	7.89	8.77	8.05	8.77	8.92	7.09	7.45	7.09	6.66	6.13	5.91	225.5	0.52	0.25	2.11	0.0352	0.0536	225.5	1.07	0.27	3.99	6.71e-05	0.000173	225.5	-0.56	0.24	-2.32
minus.g12767	mod-unitig63_Pr-genome.0.50	1320223	1324429	4206	-	3216	4192	5002	380	516	1192	1244	1608	1445	1913	1562	2019	2057	2266	11.68	11.68	11.67	9.89	9.69	10.27	10.27	10.22	9.82	10.15	10.03	11.45	11.41	11.62	1925.48	-1.7	0.16	-10.42	1.94e-25	1.94e-24	1925.48	-1.43	0.18	-7.92	2.35e-15	1.71e-14	1925.48	-1.67	0.16	-10.35
minus.g12768	mod-unitig63_Pr-genome.0.50	1324449	1325054	605	-	84	88	110	62	61	147	155	188	35	45	23	18	16	21	6.47	6.17	6.22	7.3	6.65	7.27	7.29	7.15	4.63	4.89	4.2	4.8	4.59	5.01	75.76	0.83	0.25	3.37	0.000752	0.00153	75.76	0.95	0.26	3.61	0.000303	0.000707	75.76	-1.79	0.27	-6.69
plus.g12906	mod-unitig63_Pr-genome.0.50	1325878	1328329	2451	+	4087	4450	6017	1699	2768	5912	4995	8658	2615	2852	1910	1999	3037	4775	12.02	11.77	11.94	12.05	12.11	12.58	12.27	12.65	10.67	10.73	10.32	11.43	11.97	12.69	3974.19	0.35	0.27	1.27	0.203	0.261	3974.19	0.55	0.3	1.82	0.0692	0.103	3974.19	-1.32	0.27	-4.84
plus.g12907	mod-unitig63_Pr-genome.0.50	1330051	1331488	1437	+	877	1107	1353	354	760	826	1192	2150	929	826	670	174	269	263	9.81	9.77	9.79	9.79	10.24	9.74	10.21	10.64	9.18	8.95	8.82	7.93	8.48	8.52	773.73	0.16	0.21	0.76	0.45	0.519	773.73	0.65	0.23	2.87	0.00416	0.00796	773.73	-0.8	0.2	-3.9
minus.g12771	mod-unitig63_Pr-genome.0.50	1332764	1336607	3843	-	5009	5491	6512	3514	4751	9123	8475	14718	5618	4485	4272	1680	2373	2421	12.32	12.07	12.05	13.09	12.88	13.2	13.03	13.41	11.77	11.38	11.48	11.18	11.61	11.72	5461.97	0.91	0.19	4.88	1.05e-06	3.04e-06	5461.97	1.08	0.21	5.18	2.16e-07	7.66e-07	5461.97	-0.59	0.19	-3.19
plus.g12909	mod-unitig63_Pr-genome.0.50	1336878	1339333	2455	+	295	340	384	51	116	161	206	296	635	719	467	118	122	66	8.24	8.08	7.98	7.02	7.55	7.4	7.69	7.8	8.64	8.75	8.3	7.38	7.36	6.56	233.36	-0.75	0.23	-3.31	0.00095	0.0019	233.36	-0.36	0.24	-1.47	0.142	0.196	233.36	0.47	0.21	2.2
minus.g12772	mod-unitig63_Pr-genome.0.50	1339541	1342126	2585	-	1104	1460	2043	946	960	3365	1874	2763	2179	2675	1938	760	715	659	10.14	10.16	10.38	11.2	10.58	11.76	10.86	11	10.41	10.64	10.34	10.04	9.88	9.84	1571.35	1.02	0.24	4.29	1.76e-05	4.42e-05	1571.35	0.7	0.27	2.62	0.00889	0.016	1571.35	0.23	0.24	0.99
minus.g12773	mod-unitig63_Pr-genome.0.50	1342760	1344803	2043	-	565	726	860	412	1137	847	1637	2303	1003	1151	820	351	500	479	9.17	9.16	9.14	10.01	10.82	9.78	10.66	10.74	9.29	9.42	9.11	8.93	9.37	9.38	885.88	1.11	0.24	4.62	3.82e-06	1.04e-05	885.88	1.54	0.27	5.75	9.13e-09	3.73e-08	885.88	0.12	0.24	0.51
plus.g12912	mod-unitig63_Pr-genome.0.50	1345006	1347125	2119	+	360	470	540	68	135	131	321	249	550	829	540	1471	1257	809	8.53	8.54	8.47	7.43	7.77	7.11	8.32	7.55	8.43	8.95	8.51	10.99	10.7	10.14	579.52	-1.06	0.27	-3.88	0.000104	0.000237	579.52	-0.52	0.3	-1.77	0.0768	0.113	579.52	0.14	0.26	0.52
plus.g12913	mod-unitig63_Pr-genome.0.50	1347681	1348937	1256	+	313	427	528	303	412	473	667	841	748	856	823	329	397	408	8.33	8.4	8.44	9.56	9.36	8.94	9.37	9.29	8.87	9	9.11	8.84	9.04	9.15	517.51	0.91	0.17	5.25	1.55e-07	4.92e-07	517.51	0.94	0.19	4.94	7.84e-07	2.6e-06	517.51	0.61	0.17	3.56
plus.g12914	mod-unitig63_Pr-genome.0.50	1354114	1354573	459	+	19	16	28	0	3	1	4	9	10	13	16	3	1	4	4.48	3.95	4.41	0.63	2.92	1.78	2.74	3.25	3.18	3.4	3.77	2.78	1.92	3.06	7.3	-2.82	0.73	-3.85	0.000119	0.00027	7.3	-1.57	0.59	-2.65	0.00799	0.0145	7.3	-1	0.48	-2.1
minus.g12777	mod-unitig63_Pr-genome.0.50	1360416	1360824	408	-	39	46	76	56	122	56	112	199	428	302	504	73	122	303	5.42	5.29	5.72	7.15	7.62	5.93	6.83	7.23	8.07	7.51	8.41	6.7	7.36	8.73	159.95	1.59	0.46	3.44	0.000579	0.0012	159.95	1.58	0.5	3.13	0.00172	0.00354	159.95	2.57	0.45	5.67
plus.g12918	mod-unitig63_Pr-genome.0.50	1366310	1367165	855	+	525	799	1062	15	7	55	41	21	11	7	8	138	151	259	9.07	9.3	9.44	5.33	3.81	5.9	5.45	4.21	3.28	2.79	3.03	7.6	7.66	8.5	198.49	-4.03	0.42	-9.68	3.62e-22	3.14e-21	198.49	-4.38	0.45	-9.64	5.53e-22	5.96e-21	198.49	-6.64	0.46	-14.47
minus.g12780	mod-unitig63_Pr-genome.0.50	1367184	1367913	729	-	0	0	0	0	0	0	0	1	5	4	3	5	3	5	0.63	0.63	0.63	0.63	0.63	0.63	0.63	1.61	2.53	2.32	2.19	3.29	2.74	3.29	1.86	0	1.41	0	1	1	1.86	1.37	1.37	1	0.319	0.395	1.86	3.46	1.21	2.85
plus.g12920	mod-unitig63_Pr-genome.0.50	1368131	1370910	2779	+	1527	2682	3323	207	271	436	302	523	2134	2256	2667	2035	2339	3872	10.6	11.04	11.08	9.02	8.76	8.82	8.24	8.61	10.38	10.39	10.8	11.46	11.59	12.39	1687.02	-2.05	0.25	-8.11	5.18e-16	3.27e-15	1687.02	-2.47	0.28	-8.81	1.24e-18	1.1e-17	1687.02	-0.38	0.25	-1.55
minus.g12782	mod-unitig63_Pr-genome.0.50	1371248	1371718	470	-	25	38	55	13	23	33	18	41	111	118	161	45	58	61	4.83	5.04	5.28	5.14	5.31	5.21	4.38	5.06	6.17	6.19	6.79	6.03	6.31	6.45	50.87	0.17	0.32	0.52	0.601	0.662	50.87	-0.31	0.35	-0.9	0.368	0.446	50.87	1.41	0.28	5.05
plus.g12922	mod-unitig63_Pr-genome.0.50	1373284	1376394	3110	+	3345	4091	5514	246	496	859	480	552	2478	7781	2221	8137	8645	8015	11.73	11.65	11.81	9.26	9.63	9.8	8.9	8.69	10.59	12.18	10.54	13.46	13.48	13.44	3912.08	-2.12	0.34	-6.32	2.56e-10	1.06e-09	3912.08	-2.89	0.37	-7.71	1.22e-14	8.38e-14	3912.08	-0.41	0.33	-1.23
plus.g12923	mod-unitig63_Pr-genome.0.50	1376939	1380642	3703	+	515	570	766	311	484	849	796	1100	822	791	703	136	146	163	9.04	8.81	8.97	9.6	9.59	9.78	9.63	9.68	9.01	8.89	8.89	7.58	7.61	7.84	539.26	0.72	0.13	5.49	3.99e-08	1.35e-07	539.26	0.71	0.14	4.93	8.15e-07	2.69e-06	539.26	-0.02	0.13	-0.13
minus.g12784	mod-unitig63_Pr-genome.0.50	1381163	1381787	624	-	259	355	401	256	505	529	850	751	683	706	743	123	108	81	8.06	8.14	8.05	9.32	9.66	9.1	9.72	9.13	8.74	8.72	8.97	7.43	7.18	6.85	425.16	1.3	0.21	6.13	8.86e-10	3.49e-09	425.16	1.37	0.23	5.88	4.04e-09	1.71e-08	425.16	0.74	0.21	3.5
minus.g12785	mod-unitig63_Pr-genome.0.50	1386209	1387642	1433	-	177	221	294	208	232	360	316	309	763	819	703	97	72	66	7.52	7.46	7.6	9.02	8.54	8.55	8.3	7.86	8.9	8.94	8.89	7.1	6.61	6.56	292.57	1.19	0.2	6.04	1.54e-09	5.95e-09	292.57	0.57	0.22	2.61	0.009	0.0162	292.57	1.39	0.19	7.21
minus.g12786	mod-unitig63_Pr-genome.0.50	1388011	1391337	3326	-	579	749	977	420	699	1040	1003	1184	975	1276	608	308	386	369	9.21	9.21	9.32	10.03	10.12	10.07	9.96	9.78	9.25	9.57	8.68	8.74	9	9.01	723.51	0.83	0.2	4.13	3.69e-05	8.95e-05	723.51	0.62	0.22	2.8	0.00508	0.00954	723.51	-0.03	0.2	-0.17
plus.g12927	mod-unitig63_Pr-genome.0.50	1392064	1392872	808	+	79	131	129	14	10	70	66	35	223	921	109	96	86	37	6.38	6.73	6.44	5.24	4.24	6.23	6.09	4.86	7.15	9.1	6.25	7.08	6.86	5.77	109.8	-1.03	0.72	-1.43	0.153	0.202	109.8	-0.87	0.78	-1.12	0.262	0.334	109.8	1.41	0.7	2.01
plus.g12928	mod-unitig63_Pr-genome.0.50	1393978	1394371	393	+	62	74	78	33	114	72	216	322	130	120	86	3	7	2	6.05	5.93	5.75	6.41	7.53	6.27	7.76	7.92	6.39	6.22	5.92	2.78	3.6	2.44	84.84	0.97	0.32	3	0.00266	0.00495	84.84	1.95	0.34	5.69	1.3e-08	5.21e-08	84.84	0.29	0.32	0.91
plus.g12929	mod-unitig63_Pr-genome.0.50	1394451	1394966	515	+	61	67	74	20	32	81	60	103	151	132	85	1	5	2	6.02	5.8	5.68	5.72	5.75	6.44	5.96	6.31	6.6	6.35	5.91	1.95	3.24	2.44	51.61	0.22	0.3	0.73	0.466	0.535	51.61	0.33	0.32	1.02	0.307	0.383	51.61	0.5	0.28	1.76
plus.g12930	mod-unitig63_Pr-genome.0.50	1395076	1396054	978	+	149	200	215	422	450	3187	811	574	795	1232	815	40	36	37	7.27	7.32	7.16	10.04	9.49	11.68	9.65	8.74	8.96	9.52	9.1	5.87	5.66	5.77	618.26	3.42	0.41	8.32	8.72e-17	5.73e-16	618.26	1.98	0.46	4.35	1.39e-05	3.95e-05	618.26	1.94	0.41	4.71
minus.g12789	mod-unitig63_Pr-genome.0.50	1396648	1397377	729	-	634	835	931	199	176	759	474	401	569	837	581	1104	774	636	9.34	9.36	9.25	8.96	8.15	9.62	8.88	8.23	8.48	8.97	8.61	10.58	10	9.79	635.48	-0.28	0.32	-0.89	0.371	0.441	635.48	-0.72	0.35	-2.04	0.041	0.0644	635.48	-0.61	0.31	-1.95
plus.g12932	mod-unitig63_Pr-genome.0.50	1397509	1400094	2585	+	281	323	393	99	94	237	166	149	310	380	287	273	287	210	8.17	8	8.02	7.96	7.25	7.95	7.39	6.83	7.61	7.84	7.61	8.57	8.57	8.2	240.5	-0.31	0.22	-1.41	0.16	0.211	240.5	-0.95	0.25	-3.85	0.000117	0.000292	240.5	-0.38	0.21	-1.76
minus.g12791	mod-unitig63_Pr-genome.0.50	1400222	1401301	1079	-	403	559	586	411	685	774	1120	1130	816	915	884	715	787	518	8.69	8.79	8.59	10	10.09	9.65	10.12	9.72	9	9.09	9.22	9.95	10.02	9.5	747.97	1.23	0.19	6.48	8.95e-11	3.86e-10	747.97	1.24	0.21	5.89	3.92e-09	1.66e-08	747.97	0.42	0.19	2.19
plus.g12934	mod-unitig63_Pr-genome.0.50	1401499	1402268	769	+	756	927	1028	344	694	930	1603	1703	654	660	823	333	344	270	9.59	9.51	9.39	9.75	10.11	9.91	10.63	10.31	8.68	8.63	9.11	8.85	8.83	8.56	754.99	0.43	0.18	2.39	0.0167	0.027	754.99	0.97	0.2	4.9	9.6e-07	3.14e-06	754.99	-0.68	0.18	-3.78
plus.g12935	mod-unitig63_Pr-genome.0.50	1402910	1404253	1343	+	1838	2313	2505	558	671	1245	646	927	1194	1280	1390	2816	2806	3091	10.87	10.83	10.68	10.44	10.06	10.33	9.33	9.43	9.54	9.58	9.87	11.93	11.85	12.07	1763.42	-0.51	0.15	-3.42	0.000624	0.00128	1763.42	-1.41	0.17	-8.51	1.73e-17	1.44e-16	1763.42	-1.12	0.15	-7.66
plus.g12936	mod-unitig63_Pr-genome.0.50	1404612	1406533	1921	+	689	959	999	711	520	1516	506	658	1940	1788	2437	833	684	908	9.46	9.56	9.35	10.79	9.7	10.61	8.98	8.94	10.24	10.06	10.67	10.17	9.82	10.3	1032.98	0.97	0.26	3.8	0.000144	0.000323	1032.98	-0.5	0.29	-1.73	0.0834	0.122	1032.98	0.88	0.26	3.46
plus.g12937	mod-unitig63_Pr-genome.0.50	1406853	1408998	2145	+	2614	4021	6278	23528	33582	41195	14761	18852	15340	10731	15251	23084	26450	28813	11.38	11.62	12	15.84	15.71	15.38	13.83	13.77	13.22	12.64	13.32	14.96	15.09	15.29	23268.2	3.94	0.22	18.22	3.72e-74	1.41e-72	23268.2	2.1	0.24	8.71	3.15e-18	2.74e-17	23268.2	1.39	0.22	6.43
plus.g12938	mod-unitig63_Pr-genome.0.50	1409346	1411149	1803	+	26	42	57	31	38	96	73	90	51	53	44	9	9	6	4.88	5.17	5.33	6.32	5.99	6.67	6.23	6.12	5.12	5.11	5.02	3.94	3.89	3.49	42.66	1.29	0.27	4.71	2.43e-06	6.77e-06	42.66	1.08	0.29	3.72	0.000197	0.000471	42.66	-0.07	0.27	-0.27
minus.g12797	mod-unitig63_Pr-genome.0.50	1411731	1412617	886	-	675	898	1016	331	291	437	345	371	868	865	1015	1893	1747	1240	9.43	9.47	9.38	9.69	8.86	8.83	8.43	8.12	9.08	9.01	9.41	11.35	11.17	10.75	912.48	-0.25	0.24	-1.03	0.303	0.37	912.48	-1.14	0.27	-4.23	2.32e-05	6.38e-05	912.48	-0.24	0.24	-1.02
plus.g12940	mod-unitig63_Pr-genome.0.50	1412871	1414078	1207	+	259	291	324	97	163	214	257	411	628	592	534	206	201	147	8.06	7.85	7.74	7.93	8.04	7.81	8.01	8.27	8.62	8.47	8.49	8.17	8.07	7.69	273.97	0.04	0.18	0.21	0.831	0.868	273.97	0.26	0.19	1.38	0.168	0.226	273.97	0.65	0.17	3.89
plus.g12941	mod-unitig63_Pr-genome.0.50	1414554	1416924	2370	+	20	29	27	3	8	9	12	16	22	27	14	11	11	10	4.54	4.69	4.36	3.37	3.97	3.61	3.89	3.89	4.06	4.25	3.62	4.18	4.12	4.07	14.04	-0.99	0.44	-2.23	0.0258	0.0403	14.04	-0.75	0.43	-1.74	0.081	0.119	14.04	-0.61	0.36	-1.7
plus.g12942	mod-unitig63_Pr-genome.0.50	1417278	1418809	1531	+	578	789	887	292	741	590	983	1169	466	349	469	735	715	551	9.21	9.28	9.18	9.51	10.21	9.26	9.93	9.76	8.19	7.72	8.31	9.99	9.88	9.58	690.69	0.49	0.24	2.05	0.0408	0.0613	690.69	0.62	0.27	2.34	0.0193	0.0325	690.69	-1.13	0.24	-4.71
minus.g12800	mod-unitig63_Pr-genome.0.50	1419045	1420865	1820	-	230	268	358	77	212	174	359	495	794	795	513	133	145	114	7.89	7.74	7.88	7.6	8.41	7.51	8.48	8.53	8.96	8.89	8.44	7.55	7.6	7.33	282.12	0.07	0.24	0.28	0.783	0.827	282.12	0.67	0.26	2.61	0.00902	0.0162	282.12	0.95	0.23	4.12
minus.g12801	mod-unitig63_Pr-genome.0.50	1421737	1423285	1548	-	1920	2551	2806	361	537	1098	1142	1608	707	958	619	2203	2863	2115	10.93	10.97	10.84	9.82	9.74	10.15	10.15	10.22	8.79	9.16	8.7	11.57	11.88	11.52	1582.79	-1	0.17	-5.75	8.78e-09	3.15e-08	1582.79	-0.73	0.19	-3.81	0.00014	0.000343	1582.79	-2.01	0.17	-11.7
minus.g12802	mod-unitig63_Pr-genome.0.50	1423587	1424355	768	-	333	582	685	505	384	1041	648	768	425	603	572	1385	1278	1195	8.42	8.84	8.81	10.3	9.26	10.07	9.33	9.16	8.06	8.5	8.59	10.9	10.72	10.7	832.3	1.23	0.24	5.04	4.77e-07	1.44e-06	832.3	0.54	0.27	1.99	0.0461	0.0715	832.3	-0.3	0.24	-1.24
minus.g12803	mod-unitig63_Pr-genome.0.50	1425399	1429429	4030	-	1960	2310	3173	374	509	1370	879	1454	2387	3704	2292	3475	4677	7673	10.96	10.83	11.02	9.87	9.67	10.47	9.77	10.08	10.54	11.11	10.59	12.23	12.59	13.38	2699.77	-0.89	0.29	-3.08	0.00208	0.00395	2699.77	-0.99	0.32	-3.1	0.00193	0.00392	2699.77	-0.17	0.29	-0.59
plus.g12947	mod-unitig63_Pr-genome.0.50	1429825	1430236	411	+	111	180	216	10	29	40	32	36	148	224	243	90	83	161	6.86	7.17	7.17	4.8	5.62	5.47	5.12	4.89	6.57	7.09	7.37	6.99	6.81	7.82	100.72	-1.75	0.33	-5.31	1.1e-07	3.55e-07	100.72	-2.14	0.36	-5.98	2.27e-09	9.82e-09	100.72	-0.03	0.29	-0.1
plus.g12948	mod-unitig63_Pr-genome.0.50	1431120	1433652	2532	+	381	475	576	60	45	150	40	66	365	379	284	760	533	547	8.61	8.55	8.56	7.25	6.22	7.3	5.41	5.7	7.85	7.83	7.59	10.04	9.46	9.57	339.43	-1.58	0.25	-6.3	2.93e-10	1.21e-09	339.43	-3.05	0.29	-10.4	2.52e-25	3.24e-24	339.43	-0.82	0.24	-3.44
minus.g12806	mod-unitig63_Pr-genome.0.50	1434489	1436545	2056	-	1492	2078	2514	432	595	1019	882	1762	1118	1216	1014	1389	1685	2436	10.57	10.67	10.68	10.07	9.89	10.04	9.77	10.35	9.45	9.5	9.41	10.91	11.12	11.72	1403.52	-0.64	0.21	-2.98	0.00285	0.00529	1403.52	-0.55	0.24	-2.31	0.021	0.0351	1403.52	-1.18	0.21	-5.59
plus.g12950	mod-unitig63_Pr-genome.0.50	1437006	1437783	777	+	445	628	732	167	176	369	379	382	446	872	527	1101	920	701	8.83	8.95	8.91	8.71	8.15	8.58	8.56	8.16	8.13	9.03	8.47	10.57	10.25	9.93	572.08	-0.4	0.25	-1.6	0.11	0.151	572.08	-0.52	0.28	-1.88	0.0602	0.0912	572.08	-0.31	0.25	-1.24
minus.g12808	mod-unitig63_Pr-genome.0.50	1438050	1439721	1671	-	455	565	737	245	655	702	825	1159	1074	706	979	476	491	461	8.86	8.8	8.92	9.26	10.03	9.51	9.68	9.75	9.39	8.72	9.36	9.37	9.34	9.33	651.64	0.78	0.22	3.57	0.000361	0.000768	651.64	0.85	0.24	3.54	0.000395	0.000902	651.64	0.33	0.22	1.52
plus.g12952	mod-unitig63_Pr-genome.0.50	1440042	1444300	4258	+	1335	1610	1965	606	613	1700	993	1638	1076	1207	890	1494	2027	1959	10.41	10.31	10.33	10.56	9.93	10.78	9.94	10.25	9.39	9.49	9.23	11.01	11.38	11.41	1411.88	0.12	0.21	0.57	0.566	0.631	1411.88	-0.24	0.23	-1.04	0.3	0.375	1411.88	-0.97	0.21	-4.66
minus.g12810	mod-unitig63_Pr-genome.0.50	1444531	1446664	2133	-	2352	3112	3680	2518	2989	6836	4452	6432	6671	7186	6510	456	458	600	11.23	11.25	11.23	12.61	12.22	12.78	12.11	12.22	12.02	12.06	12.09	9.31	9.24	9.71	3522.16	1.32	0.17	7.82	5.25e-15	3.1e-14	3522.16	0.92	0.19	4.92	8.76e-07	2.88e-06	3522.16	0.82	0.17	4.86
minus.g12811	mod-unitig63_Pr-genome.0.50	1446672	1448043	1371	-	784	1109	1315	406	531	751	861	1264	982	1053	815	348	298	208	9.64	9.77	9.75	9.98	9.73	9.6	9.74	9.88	9.26	9.3	9.1	8.92	8.63	8.19	706.06	0.05	0.18	0.3	0.764	0.81	706.06	0.09	0.2	0.44	0.662	0.724	706.06	-0.5	0.18	-2.8
plus.g12955	mod-unitig63_Pr-genome.0.50	1448386	1449213	827	+	5454	6356	6213	760	1269	1939	2996	4194	2249	2564	2531	4803	4604	3731	12.44	12.28	11.98	10.89	10.98	10.97	11.53	11.6	10.45	10.58	10.73	12.7	12.57	12.34	3503.57	-1.3	0.15	-8.41	4.12e-17	2.75e-16	3503.57	-0.68	0.17	-3.95	7.71e-05	0.000197	3503.57	-1.65	0.15	-10.79
minus.g12813	mod-unitig63_Pr-genome.0.50	1449610	1451057	1447	-	452	658	851	483	370	1163	683	726	1819	1793	1838	1302	925	747	8.85	9.02	9.12	10.23	9.21	10.23	9.41	9.08	10.15	10.06	10.27	10.81	10.25	10.02	943.76	0.96	0.27	3.59	0.000331	0.000708	943.76	0.25	0.3	0.84	0.4	0.478	943.76	1.15	0.27	4.35
plus.g12957	mod-unitig63_Pr-genome.0.50	1451902	1453880	1978	+	87	160	173	16	56	72	95	147	401	388	248	57	40	52	6.52	7.01	6.86	5.42	6.53	6.27	6.6	6.81	7.98	7.87	7.4	6.35	5.8	6.23	113	-0.64	0.27	-2.34	0.0194	0.031	113	-0.1	0.29	-0.36	0.72	0.775	113	0.97	0.25	3.91
plus.g12958	mod-unitig63_Pr-genome.0.50	1454856	1456061	1205	+	67	97	112	17	27	54	89	95	218	200	112	16	9	8	6.15	6.31	6.25	5.5	5.52	5.88	6.51	6.2	7.11	6.93	6.29	4.65	3.89	3.81	63.64	-0.59	0.3	-2.01	0.0445	0.0663	63.64	0.12	0.3	0.4	0.688	0.747	63.64	0.6	0.26	2.28
plus.g12959	mod-unitig63_Pr-genome.0.50	1457043	1457406	363	+	7	10	8	4	12	25	42	35	22	25	21	0	0	0	3.32	3.42	3	3.68	4.46	4.85	5.48	4.86	4.06	4.15	4.09	0.63	0.63	0.63	13.22	1.51	0.48	3.15	0.00161	0.00312	13.22	2.27	0.47	4.79	1.7e-06	5.43e-06	13.22	1.07	0.45	2.36
plus.g12960	mod-unitig63_Pr-genome.0.50	1458421	1459574	1153	+	14	9	8	2	3	6	10	12	21	24	15	0	0	0	4.1	3.31	3	2.96	2.92	3.17	3.68	3.56	4	4.11	3.69	0.63	0.63	0.63	7.04	-0.63	0.62	-1.02	0.308	0.374	7.04	0.12	0.57	0.2	0.839	0.875	7.04	0.54	0.49	1.1
plus.g12961	mod-unitig63_Pr-genome.0.50	1460027	1461152	1125	+	17	27	29	24	28	40	24	29	71	84	55	4	6	1	4.34	4.6	4.45	5.97	5.57	5.47	4.74	4.61	5.56	5.73	5.32	3.06	3.43	1.95	28.13	1.28	0.32	4.03	5.59e-05	0.000133	28.13	0.23	0.36	0.64	0.524	0.597	28.13	1.18	0.3	3.96
plus.g12962	mod-unitig63_Pr-genome.0.50	1461568	1462859	1291	+	185	262	309	307	258	514	281	310	385	432	558	373	421	435	7.58	7.7	7.68	9.58	8.69	9.06	8.13	7.86	7.92	8.02	8.56	9.02	9.12	9.24	382.12	1.5	0.24	6.38	1.78e-10	7.48e-10	382.12	0.35	0.26	1.34	0.179	0.24	382.12	0.54	0.23	2.32
minus.g12817	mod-unitig63_Pr-genome.0.50	1463959	1467188	3229	-	79	160	205	268	140	863	144	205	338	254	268	1165	1586	2573	6.38	7.01	7.09	9.39	7.82	9.8	7.19	7.28	7.74	7.27	7.51	10.65	11.03	11.8	730.14	2.34	0.39	5.99	2.1e-09	8.02e-09	730.14	0.38	0.44	0.87	0.384	0.462	730.14	0.65	0.39	1.67
plus.g12964	mod-unitig63_Pr-genome.0.50	1469286	1470648	1362	+	22	21	37	16	16	36	35	40	17	10	5	15	16	31	4.66	4.28	4.76	5.42	4.83	5.33	5.23	5.03	3.75	3.13	2.6	4.57	4.59	5.53	23.88	0.68	0.39	1.76	0.0791	0.112	23.88	0.59	0.41	1.46	0.146	0.2	23.88	-1.61	0.42	-3.83
minus.g12819	mod-unitig63_Pr-genome.0.50	1472190	1472919	729	-	0	2	7	0	3	2	4	3	5	1	12	7	8	4	0.63	2.03	2.87	0.63	2.92	2.21	2.74	2.27	2.53	1.51	3.45	3.65	3.75	3.06	4.05	0.16	0.94	0.17	0.867	0.899	4.05	0.42	0.94	0.44	0.656	0.718	4.05	0.72	0.84	0.86
plus.g12966	mod-unitig63_Pr-genome.0.50	1473656	1474330	674	+	3	8	7	3	4	6	3	1	47	68	49	60	31	30	2.52	3.19	2.87	3.37	3.2	3.17	2.49	1.61	5.01	5.44	5.16	6.43	5.46	5.48	21.81	0.46	0.58	0.79	0.432	0.502	21.81	-1.19	0.74	-1.61	0.108	0.154	21.81	2.78	0.46	6.02
plus.g12967	mod-unitig63_Pr-genome.0.50	1474356	1475128	772	+	17	24	43	27	22	63	30	21	115	107	176	91	70	109	4.34	4.45	4.96	6.13	5.25	6.09	5.03	4.21	6.22	6.06	6.92	7.01	6.57	7.27	64.18	1.34	0.37	3.61	0.000307	0.00066	64.18	0.05	0.42	0.12	0.904	0.928	64.18	1.93	0.35	5.51
minus.g12821	mod-unitig63_Pr-genome.0.50	1475293	1475840	547	-	421	581	631	456	383	997	511	467	1518	1613	2016	982	636	683	8.75	8.84	8.69	10.15	9.26	10.01	8.99	8.45	9.89	9.91	10.4	10.41	9.72	9.89	807.94	1.09	0.26	4.15	3.35e-05	8.19e-05	807.94	-0.02	0.29	-0.06	0.953	0.967	807.94	1.32	0.26	5.05
minus.g12822	mod-unitig63_Pr-genome.0.50	1476292	1478141	1849	-	272	375	428	190	290	495	509	729	784	674	678	143	175	168	8.13	8.22	8.14	8.89	8.86	9.01	8.98	9.09	8.94	8.66	8.84	7.65	7.87	7.88	381.47	0.77	0.14	5.45	5.09e-08	1.71e-07	381.47	0.88	0.15	5.8	6.71e-09	2.77e-08	381.47	0.66	0.14	4.83
plus.g12970	mod-unitig63_Pr-genome.0.50	1478430	1479090	660	+	817	1013	1199	261	262	712	417	404	2005	2361	2680	448	366	350	9.7	9.64	9.62	9.35	8.71	9.53	8.7	8.24	10.29	10.46	10.81	9.28	8.92	8.93	781.96	-0.41	0.23	-1.83	0.0676	0.0969	781.96	-1.16	0.25	-4.6	4.15e-06	1.26e-05	781.96	0.88	0.22	3.94
plus.g12971	mod-unitig63_Pr-genome.0.50	1479626	1484836	5210	+	4107	5567	7077	1787	2623	3852	3768	5906	6363	5992	6321	3017	3876	4435	12.03	12.09	12.17	12.12	12.03	11.96	11.87	12.1	11.95	11.8	12.05	12.03	12.32	12.59	4358.6	-0.06	0.16	-0.4	0.689	0.742	4358.6	-0.11	0.18	-0.64	0.52	0.594	4358.6	-0.16	0.16	-1.04
minus.g12825	mod-unitig63_Pr-genome.0.50	1485175	1487992	2817	-	240	317	394	200	358	539	397	630	413	428	579	460	512	701	7.95	7.98	8.02	8.97	9.16	9.13	8.63	8.88	8.02	8.01	8.61	9.32	9.4	9.93	458.07	1.11	0.21	5.18	2.28e-07	7.11e-07	458.07	0.78	0.24	3.29	0.00102	0.00218	458.07	0.26	0.21	1.21
minus.g12826	mod-unitig63_Pr-genome.0.50	1488234	1489367	1133	-	91	136	156	18	51	70	139	179	181	225	160	59	54	33	6.58	6.78	6.71	5.58	6.4	6.23	7.14	7.08	6.85	7.1	6.78	6.4	6.21	5.61	94.34	-0.56	0.24	-2.31	0.021	0.0335	94.34	0.42	0.24	1.75	0.0808	0.119	94.34	0.23	0.22	1.06
plus.g12973	mod-unitig63_Pr-genome.0.50	1489797	1490873	1076	+	1990	2709	3224	420	413	996	774	1065	1113	1367	1419	2950	2892	2434	10.98	11.05	11.04	10.03	9.37	10.01	9.59	9.63	9.44	9.67	9.9	11.99	11.9	11.72	1731.94	-1.19	0.19	-6.33	2.49e-10	1.03e-09	1731.94	-1.41	0.21	-6.77	1.32e-11	7.08e-11	1731.94	-1.34	0.19	-7.21
plus.g12974	mod-unitig63_Pr-genome.0.50	1491431	1492812	1381	+	65	95	91	15	33	62	66	38	148	209	113	118	54	62	6.11	6.28	5.96	5.33	5.8	6.07	6.09	4.96	6.57	6.99	6.3	7.38	6.21	6.48	75.64	-0.34	0.37	-0.93	0.354	0.423	75.64	-0.51	0.4	-1.29	0.196	0.259	75.64	0.54	0.34	1.57
minus.g12829	mod-unitig63_Pr-genome.0.50	1493180	1493652	472	-	30	21	38	8	16	27	26	28	73	81	46	6	5	2	5.07	4.28	4.8	4.52	4.83	4.95	4.84	4.57	5.6	5.68	5.08	3.48	3.24	2.44	23.81	0.08	0.37	0.21	0.837	0.873	23.81	-0.04	0.39	-0.1	0.92	0.941	23.81	0.8	0.32	2.46
plus.g12975	mod-unitig63_Pr-genome.0.50	1493880	1494294	414	+	9	6	6	8	6	14	4	8	8	16	12	4	4	0	3.59	2.9	2.73	4.52	3.64	4.12	2.74	3.13	2.96	3.63	3.45	3.06	3.01	0.63	7.49	1.27	0.57	2.23	0.0255	0.04	7.49	-0.17	0.66	-0.25	0.8	0.841	7.49	0.38	0.55	0.69
minus.g12831	mod-unitig63_Pr-genome.0.50	1494471	1495353	882	-	445	568	643	207	567	680	869	1142	1064	1364	1169	804	867	739	8.83	8.81	8.72	9.02	9.82	9.46	9.75	9.73	9.38	9.67	9.62	10.12	10.16	10.01	762.39	0.69	0.18	3.73	0.00019	0.000421	762.39	0.95	0.2	4.7	2.66e-06	8.29e-06	762.39	0.77	0.18	4.24
plus.g12977	mod-unitig63_Pr-genome.0.50	1495605	1496264	659	+	336	336	456	292	502	739	1092	1680	431	555	419	153	195	191	8.43	8.06	8.23	9.51	9.65	9.58	10.08	10.29	8.08	8.38	8.15	7.74	8.02	8.07	509.03	1.34	0.16	8.45	2.87e-17	1.94e-16	509.03	1.95	0.17	11.26	2.11e-29	3.23e-28	509.03	-0.04	0.16	-0.23
minus.g12833	mod-unitig63_Pr-genome.0.50	1496789	1497112	323	-	21	24	35	6	11	35	14	19	67	64	39	17	15	5	4.61	4.45	4.69	4.16	4.36	5.29	4.07	4.09	5.48	5.36	4.86	4.73	4.51	3.29	22.53	0.2	0.41	0.5	0.616	0.676	22.53	-0.57	0.45	-1.26	0.207	0.273	22.53	0.74	0.37	2.01
minus.g12835	mod-unitig63_Pr-genome.0.50	1500215	1503474	3259	-	741	1082	1496	759	1093	2308	1730	3103	1458	1800	1239	3149	4991	7281	9.56	9.73	9.93	10.88	10.77	11.22	10.74	11.17	9.83	10.07	9.7	12.09	12.68	13.3	2601.92	1.21	0.27	4.57	4.99e-06	1.34e-05	2601.92	1.21	0.3	4.11	4.01e-05	0.000106	2601.92	0.12	0.27	0.46
plus.g12980	mod-unitig63_Pr-genome.0.50	1506882	1508851	1969	+	173	239	251	44	37	109	43	63	561	607	806	775	673	874	7.48	7.57	7.38	6.81	5.95	6.85	5.51	5.64	8.46	8.51	9.08	10.07	9.8	10.25	379.64	-0.9	0.26	-3.49	0.000476	0.000997	379.64	-1.94	0.29	-6.63	3.28e-11	1.7e-10	379.64	1.24	0.24	5.25
minus.g12837	mod-unitig63_Pr-genome.0.50	1509032	1510477	1445	-	4	19	22	17	10	17	14	22	339	320	428	33	38	29	2.77	4.16	4.11	5.5	4.24	4.36	4.07	4.27	7.74	7.59	8.18	5.6	5.73	5.44	68.73	0.99	0.41	2.44	0.0146	0.0239	68.73	0.39	0.44	0.9	0.369	0.446	68.73	4.25	0.35	12.12
plus.g12982	mod-unitig63_Pr-genome.0.50	1510875	1512483	1608	+	3188	5087	8956	4403	8148	6195	8643	19754	5487	4360	5432	2487	3571	6609	11.66	11.96	12.51	13.42	13.66	12.64	13.06	13.84	11.74	11.34	11.83	11.75	12.2	13.16	6679.27	1.19	0.35	3.37	0.000758	0.00154	6679.27	1.38	0.39	3.51	0.000456	0.00103	6679.27	-0.43	0.35	-1.22
minus.g12839	mod-unitig63_Pr-genome.0.50	1513228	1513957	729	-	72	116	144	11	18	35	25	14	135	123	213	162	221	313	6.25	6.56	6.6	4.92	4.98	5.29	4.79	3.73	6.44	6.25	7.19	7.83	8.2	8.77	116.7	-1.44	0.36	-3.96	7.44e-05	0.000174	116.7	-2.27	0.41	-5.56	2.75e-08	1.07e-07	116.7	0.21	0.32	0.65
plus.g12984	mod-unitig63_Pr-genome.0.50	1514549	1515104	555	+	13	64	55	12	11	9	15	19	123	130	137	219	230	218	4.01	5.73	5.28	5.04	4.36	3.61	4.15	4.09	6.31	6.33	6.57	8.26	8.26	8.26	95.58	-0.94	0.4	-2.33	0.0198	0.0316	95.58	-1.17	0.42	-2.76	0.0057	0.0106	95.58	1.27	0.33	3.82
minus.g12840	mod-unitig63_Pr-genome.0.50	1517536	1518108	572	-	33	33	35	3	4	4	12	28	23	15	10	33	58	54	5.19	4.85	4.69	3.37	3.2	2.78	3.89	4.57	4.11	3.56	3.25	5.6	6.31	6.29	25.69	-2.18	0.51	-4.24	2.26e-05	5.63e-05	25.69	-0.7	0.42	-1.67	0.0955	0.138	25.69	-1.41	0.38	-3.71
plus.g12986	mod-unitig63_Pr-genome.0.50	1518716	1519788	1072	+	490	731	846	240	406	536	455	678	423	507	522	720	691	678	8.97	9.17	9.11	9.23	9.34	9.12	8.82	8.98	8.06	8.25	8.46	9.96	9.83	9.88	580.72	0.14	0.15	0.98	0.329	0.397	580.72	-0.18	0.16	-1.13	0.257	0.327	580.72	-0.83	0.14	-5.74
plus.g12987	mod-unitig63_Pr-genome.0.50	1522367	1523790	1423	+	147	192	264	160	235	452	437	349	729	987	774	182	132	66	7.25	7.26	7.45	8.65	8.56	8.87	8.77	8.03	8.83	9.2	9.02	7.99	7.47	6.56	319.68	1.38	0.29	4.75	2.02e-06	5.7e-06	319.68	1.12	0.32	3.49	0.000486	0.00109	319.68	1.7	0.29	5.94
minus.g12843	mod-unitig63_Pr-genome.0.50	1524482	1526771	2289	-	1574	2118	2744	1146	1566	2594	2389	3066	2397	2359	2589	4121	3744	3290	10.65	10.7	10.81	11.48	11.28	11.39	11.21	11.15	10.54	10.46	10.76	12.48	12.27	12.16	2679.69	0.66	0.13	4.94	8.01e-07	2.36e-06	2679.69	0.46	0.15	3.08	0.0021	0.00426	2679.69	-0.13	0.13	-0.95
plus.g12989	mod-unitig63_Pr-genome.0.50	1526893	1528042	1149	+	478	577	659	246	243	673	402	573	517	602	669	199	188	144	8.93	8.83	8.76	9.26	8.61	9.45	8.65	8.74	8.34	8.49	8.82	8.12	7.97	7.66	409.43	0.31	0.22	1.4	0.161	0.212	409.43	-0.15	0.24	-0.6	0.546	0.618	409.43	-0.28	0.22	-1.28
minus.g12845	mod-unitig63_Pr-genome.0.50	1528126	1530223	2097	-	1148	1464	1795	414	441	1118	915	962	1408	1537	1405	811	715	530	10.19	10.17	10.2	10.01	9.46	10.18	9.83	9.48	9.78	9.84	9.88	10.13	9.88	9.53	965.26	-0.27	0.2	-1.33	0.185	0.24	965.26	-0.52	0.23	-2.29	0.0219	0.0364	965.26	-0.35	0.2	-1.74
plus.g12991	mod-unitig63_Pr-genome.0.50	1530466	1537445	6979	+	216	248	310	1396	2022	2924	3204	4498	1115	2577	831	344	354	228	7.8	7.63	7.68	11.76	11.65	11.56	11.63	11.7	9.44	10.58	9.13	8.9	8.87	8.32	1490.29	3.93	0.3	13.06	5.93e-39	9.88e-38	1490.29	3.93	0.33	11.75	7.09e-32	1.2e-30	1490.29	2.15	0.3	7.13
minus.g12848	mod-unitig63_Pr-genome.0.50	1537722	1539497	1775	-	2127	3094	3609	395	683	1104	1482	1769	845	754	768	3343	4579	3822	11.08	11.25	11.2	9.94	10.09	10.16	10.52	10.36	9.05	8.82	9.01	12.17	12.56	12.37	2168.92	-1.11	0.14	-7.8	6.34e-15	3.72e-14	2168.92	-0.74	0.16	-4.7	2.55e-06	7.95e-06	2168.92	-2.22	0.14	-15.69
minus.g12849	mod-unitig63_Pr-genome.0.50	1540863	1543212	2349	-	86	126	129	12	20	17	54	79	123	84	78	48	54	35	6.5	6.67	6.44	5.04	5.12	4.36	5.82	5.94	6.31	5.73	5.79	6.12	6.21	5.69	59	-1.81	0.31	-5.91	3.51e-09	1.31e-08	59	-0.68	0.28	-2.4	0.0166	0.0283	59	-0.59	0.25	-2.41
minus.g12850	mod-unitig63_Pr-genome.0.50	1544454	1546188	1734	-	210	282	325	88	187	264	296	396	351	420	321	125	109	106	7.76	7.81	7.75	7.79	8.23	8.11	8.21	8.21	7.79	7.98	7.77	7.46	7.2	7.23	226.24	0.3	0.16	1.88	0.0606	0.0879	226.24	0.44	0.17	2.6	0.00943	0.0169	226.24	0.08	0.15	0.52
plus.g12995	mod-unitig63_Pr-genome.0.50	1546442	1547272	830	+	610	672	795	568	767	1368	1484	1221	1301	1790	1494	252	229	141	9.28	9.05	9.03	10.47	10.26	10.47	10.52	9.83	9.66	10.06	9.97	8.46	8.25	7.63	842.86	1.27	0.23	5.56	2.72e-08	9.32e-08	842.86	1.09	0.25	4.27	1.94e-05	5.38e-05	842.86	0.78	0.23	3.43
minus.g12852	mod-unitig63_Pr-genome.0.50	1547591	1548718	1127	-	286	324	359	201	408	439	820	1144	957	1034	1039	462	552	511	8.2	8.01	7.89	8.97	9.35	8.83	9.67	9.73	9.22	9.27	9.45	9.32	9.51	9.48	572.75	1.04	0.17	6.17	7.02e-10	2.78e-09	572.75	1.67	0.18	9.17	4.72e-20	4.6e-19	572.75	1.29	0.16	7.85
plus.g12997	mod-unitig63_Pr-genome.0.50	1549105	1550657	1552	+	1114	1411	1593	748	953	1497	1662	2217	1471	1306	1621	291	271	232	10.15	10.12	10.02	10.86	10.57	10.6	10.69	10.68	9.84	9.61	10.09	8.66	8.49	8.34	1095.82	0.58	0.16	3.7	0.000212	0.000466	1095.82	0.59	0.17	3.37	0.000762	0.00167	1095.82	-0.24	0.16	-1.53
minus.g12854	mod-unitig63_Pr-genome.0.50	1550809	1557412	6603	-	2552	3206	3814	1077	1911	2727	3232	4466	2772	3104	2230	2087	2331	2069	11.34	11.3	11.28	11.39	11.57	11.46	11.64	11.69	10.75	10.85	10.55	11.49	11.59	11.49	2608.39	0.17	0.11	1.48	0.139	0.186	2608.39	0.36	0.13	2.86	0.00425	0.00813	2608.39	-0.58	0.11	-5.15
plus.g13001	mod-unitig63_Pr-genome.0.50	1557967	1560592	2625	+	614	799	965	209	357	765	740	745	722	1134	533	659	637	532	9.29	9.3	9.3	9.03	9.16	9.63	9.52	9.12	8.82	9.4	8.49	9.83	9.72	9.53	643.4	0	0.24	0.01	0.988	0.998	643.4	0.03	0.26	0.13	0.897	0.923	643.4	-0.34	0.24	-1.45
minus.g12856	mod-unitig63_Pr-genome.0.50	1560882	1562446	1564	-	13951	17452	20329	4207	6556	15889	19402	21153	12743	24492	10861	5411	6381	4463	13.79	13.74	13.69	13.35	13.35	14	14.23	13.94	12.95	13.83	12.83	12.87	13.04	12.6	11792	-0.14	0.26	-0.53	0.595	0.658	11792	0.34	0.29	1.17	0.243	0.312	11792	-0.46	0.26	-1.77
plus.g13003	mod-unitig63_Pr-genome.0.50	1562772	1564732	1960	+	1219	1482	1713	198	372	580	745	939	1485	1803	1344	454	486	364	10.28	10.19	10.13	8.95	9.22	9.23	9.53	9.45	9.85	10.07	9.82	9.3	9.33	8.99	807.09	-1.05	0.15	-7.19	6.63e-13	3.39e-12	807.09	-0.71	0.16	-4.45	8.7e-06	2.53e-05	807.09	-0.28	0.14	-1.99
minus.g12858	mod-unitig63_Pr-genome.0.50	1564861	1576578	11717	-	12825	12235	15567	828	2071	2181	2728	5839	6252	6703	2822	752	847	1006	13.67	13.23	13.31	11.01	11.69	11.14	11.4	12.08	11.93	11.96	10.89	10.02	10.13	10.45	4336.77	-2.09	0.29	-7.2	6e-13	3.08e-12	4336.77	-1.62	0.32	-5.03	5e-07	1.7e-06	4336.77	-1.73	0.29	-5.99
plus.g13005	mod-unitig63_Pr-genome.0.50	1576890	1581048	4158	+	640	776	933	168	280	451	400	715	401	438	348	107	106	126	9.35	9.26	9.25	8.72	8.81	8.87	8.64	9.06	7.98	8.04	7.88	7.24	7.16	7.47	380.43	-0.48	0.15	-3.15	0.00163	0.00315	380.43	-0.42	0.17	-2.53	0.0115	0.0202	380.43	-1.33	0.15	-8.78
plus.g13008	mod-unitig63_Pr-genome.0.50	1592530	1598682	6152	+	631	719	1246	581	1316	1516	1789	3690	850	687	623	310	443	849	9.33	9.15	9.67	10.5	11.03	10.61	10.79	11.42	9.05	8.68	8.71	8.75	9.2	10.21	1083.45	1.32	0.31	4.21	2.6e-05	6.44e-05	1083.45	1.72	0.35	4.91	9.19e-07	3.02e-06	1083.45	-0.57	0.31	-1.81
minus.g12863	mod-unitig63_Pr-genome.0.50	1599141	1600211	1070	-	1127	1439	1627	542	698	1407	1086	1225	2207	2401	2615	1949	2221	1968	10.17	10.14	10.05	10.4	10.12	10.51	10.07	9.83	10.43	10.48	10.78	11.4	11.52	11.42	1580.22	0.23	0.15	1.53	0.127	0.171	1580.22	-0.16	0.17	-0.98	0.326	0.403	1580.22	0.45	0.15	3
minus.g12864	mod-unitig63_Pr-genome.0.50	1601113	1603897	2784	-	2440	3152	3455	620	722	1743	2122	2993	2394	3125	2141	2890	3697	4322	11.28	11.27	11.14	10.59	10.17	10.82	11.04	11.12	10.54	10.86	10.49	11.96	12.25	12.55	2546.13	-0.68	0.2	-3.4	0.000671	0.00137	2546.13	-0.15	0.22	-0.69	0.491	0.566	2546.13	-0.59	0.2	-2.98
plus.g13011	mod-unitig63_Pr-genome.0.50	1605882	1608349	2467	+	25	55	48	1	3	3	2	5	9	8	10	14	17	20	4.83	5.53	5.1	2.35	2.92	2.53	2.18	2.68	3.07	2.91	3.25	4.48	4.67	4.94	14.46	-3.12	0.59	-5.32	1.01e-07	3.29e-07	14.46	-3.35	0.6	-5.61	2.02e-08	7.93e-08	14.46	-2.52	0.42	-6.04
plus.g13012	mod-unitig63_Pr-genome.0.50	1609407	1610657	1250	+	1337	1884	1760	31	53	43	101	157	146	181	134	2801	3234	2753	10.41	10.53	10.17	6.32	6.45	5.57	6.69	6.9	6.55	6.79	6.53	11.92	12.06	11.9	1188.71	-4.3	0.22	-19.69	2.56e-86	1.23e-84	1188.71	-3.59	0.22	-16.54	1.93e-61	8.31e-60	1188.71	-3.77	0.19	-19.89
minus.g12867	mod-unitig63_Pr-genome.0.50	1611227	1613296	2069	-	411	509	654	152	334	358	423	719	431	371	341	353	455	452	8.72	8.65	8.75	8.57	9.06	8.54	8.72	9.07	8.08	7.8	7.85	8.94	9.23	9.3	421.71	0.04	0.19	0.22	0.825	0.863	421.71	0.2	0.2	0.98	0.329	0.406	421.71	-0.79	0.18	-4.29
minus.g12868	mod-unitig63_Pr-genome.0.50	1614561	1615638	1077	-	203	290	341	45	123	76	183	256	286	275	289	219	220	217	7.71	7.85	7.82	6.85	7.64	6.35	7.52	7.59	7.5	7.38	7.62	8.26	8.19	8.25	202.91	-0.77	0.25	-3.06	0.0022	0.00415	202.91	-0.24	0.27	-0.88	0.378	0.456	202.91	-0.29	0.24	-1.24
plus.g13015	mod-unitig63_Pr-genome.0.50	1616145	1617742	1597	+	5125	6722	8182	1121	2157	2871	4258	5190	4878	4918	3960	4994	5629	4761	12.35	12.36	12.38	11.45	11.75	11.53	12.04	11.91	11.57	11.51	11.37	12.75	12.86	12.69	4469.75	-0.78	0.12	-6.58	4.64e-11	2.05e-10	4469.75	-0.39	0.13	-2.94	0.0033	0.00642	4469.75	-0.88	0.12	-7.44
minus.g12870	mod-unitig63_Pr-genome.0.50	1618587	1619010	423	-	570	695	942	229	666	542	1154	2741	859	883	618	125	210	255	9.19	9.1	9.27	9.16	10.05	9.14	10.16	10.99	9.07	9.04	8.7	7.46	8.13	8.48	669.65	0.33	0.3	1.1	0.273	0.337	669.65	1.43	0.33	4.31	1.66e-05	4.67e-05	669.65	-0.24	0.3	-0.79
minus.g12872	mod-unitig63_Pr-genome.0.50	1620378	1620796	418	-	543	600	905	469	1132	1339	1971	3766	477	427	411	67	97	189	9.12	8.89	9.21	10.19	10.82	10.44	10.93	11.45	8.23	8	8.12	6.58	7.03	8.05	857.89	1.42	0.29	4.82	1.42e-06	4.07e-06	857.89	2.11	0.33	6.46	1.04e-10	5.13e-10	857.89	-0.96	0.3	-3.24
plus.g13017	mod-unitig63_Pr-genome.0.50	1622257	1631719	9462	+	3471	3667	4668	279	799	870	2498	6586	2786	2740	1484	361	408	456	11.79	11.49	11.57	9.44	10.32	9.82	11.27	12.25	10.76	10.67	9.96	8.97	9.08	9.31	1834.48	-1.7	0.29	-5.96	2.52e-09	9.56e-09	1834.48	0.22	0.32	0.68	0.496	0.571	1834.48	-1.11	0.28	-3.89
minus.g12874	mod-unitig63_Pr-genome.0.50	1631834	1634101	2267	-	127	132	163	111	140	306	322	379	384	497	366	112	100	93	7.05	6.74	6.77	8.12	7.82	8.32	8.33	8.15	7.92	8.22	7.95	7.3	7.07	7.05	210.51	1.27	0.19	6.59	4.32e-11	1.91e-10	210.51	1.41	0.21	6.78	1.2e-11	6.45e-11	210.51	1.2	0.19	6.45
minus.g12875	mod-unitig63_Pr-genome.0.50	1634565	1635141	576	-	309	379	415	128	213	220	278	216	597	673	621	1268	1080	726	8.31	8.23	8.1	8.33	8.42	7.85	8.12	7.35	8.55	8.65	8.71	10.78	10.48	9.98	540.63	0	0.25	-0.01	0.994	1	540.63	-0.43	0.27	-1.57	0.117	0.165	540.63	0.43	0.24	1.75
plus.g13020	mod-unitig63_Pr-genome.0.50	1635403	1636426	1023	+	412	607	747	445	529	817	873	884	868	839	1055	1002	956	910	8.72	8.9	8.94	10.12	9.72	9.72	9.76	9.36	9.08	8.97	9.47	10.44	10.3	10.31	810.12	1	0.19	5.43	5.7e-08	1.9e-07	810.12	0.72	0.21	3.49	0.000479	0.00108	810.12	0.33	0.18	1.81
plus.g13021	mod-unitig63_Pr-genome.0.50	1639362	1640274	912	+	15	46	40	26	72	58	83	84	218	187	204	116	139	136	4.19	5.29	4.86	6.08	6.88	5.97	6.41	6.03	7.11	6.84	7.12	7.35	7.54	7.58	98.28	1.58	0.31	5.14	2.77e-07	8.55e-07	98.28	1.44	0.33	4.38	1.2e-05	3.43e-05	98.28	2.26	0.29	7.76
minus.g12878	mod-unitig63_Pr-genome.0.50	1640826	1642547	1721	-	432	565	748	211	292	484	424	751	1202	1126	1118	899	1202	1319	8.79	8.8	8.94	9.04	8.87	8.97	8.72	9.13	9.55	9.39	9.55	10.28	10.63	10.84	760.98	0.12	0.18	0.67	0.506	0.574	760.98	0.1	0.19	0.51	0.612	0.678	760.98	0.66	0.17	3.83
plus.g13023	mod-unitig63_Pr-genome.0.50	1641348	1641747	399	+	6	13	7	2	0	0	1	0	1	0	0	4	2	5	3.16	3.71	2.87	2.96	0.63	0.63	1.75	0.63	1.53	0.63	0.63	3.06	2.4	3.29	3.04	-2.4	0.99	-2.44	0.0149	0.0243	3.04	-3.24	1.08	-3.01	0.0026	0.00517	3.04	-4.02	1.03	-3.91
plus.g13024	mod-unitig63_Pr-genome.0.50	1643104	1643861	757	+	538	713	791	285	300	468	297	330	1268	1438	1717	2141	1577	1309	9.1	9.14	9.02	9.48	8.91	8.92	8.21	7.95	9.63	9.74	10.17	11.53	11.02	10.83	962.21	0.03	0.23	0.15	0.879	0.909	962.21	-1	0.26	-3.87	0.00011	0.000275	962.21	0.78	0.23	3.44
plus.g13025	mod-unitig63_Pr-genome.0.50	1644825	1646771	1946	+	5047	6092	7336	571	1179	1047	2001	5060	4421	4048	3257	4120	5791	6838	12.33	12.22	12.22	10.47	10.88	10.08	10.95	11.87	11.43	11.23	11.09	12.48	12.9	13.21	3923.79	-1.73	0.26	-6.58	4.6e-11	2.03e-10	3923.79	-0.77	0.29	-2.62	0.00884	0.0159	3923.79	-0.99	0.26	-3.79
minus.g12882	mod-unitig63_Pr-genome.0.50	1647108	1647813	705	-	159	211	232	23	37	69	39	44	233	229	269	356	265	271	7.36	7.4	7.27	5.91	5.95	6.21	5.38	5.16	7.21	7.12	7.52	8.95	8.46	8.57	172.46	-1.32	0.23	-5.8	6.78e-09	2.46e-08	172.46	-2.15	0.26	-8.33	8.27e-17	6.62e-16	172.46	-0.05	0.19	-0.28
plus.g13027	mod-unitig63_Pr-genome.0.50	1648271	1651913	3642	+	525	701	921	98	133	233	226	299	549	609	535	1146	1132	1376	9.07	9.11	9.24	7.95	7.75	7.93	7.82	7.81	8.43	8.51	8.5	10.63	10.55	10.9	633.48	-1.27	0.15	-8.44	3.22e-17	2.17e-16	633.48	-1.33	0.16	-8.23	1.91e-16	1.49e-15	633.48	-0.67	0.14	-4.81
minus.g12884	mod-unitig63_Pr-genome.0.50	1651948	1653874	1926	-	730	899	1218	2423	5001	5123	2934	4104	3067	2496	3053	198	262	271	9.54	9.47	9.64	12.56	12.96	12.37	11.5	11.57	10.9	10.54	11	8.11	8.44	8.57	2420.15	3.09	0.19	16.22	3.85e-59	1.09e-57	2420.15	1.98	0.21	9.32	1.13e-20	1.14e-19	2420.15	1.27	0.19	6.67
plus.g13029	mod-unitig63_Pr-genome.0.50	1654805	1656289	1484	+	762	1067	1271	946	812	2043	976	1217	979	886	973	427	430	426	9.6	9.71	9.7	11.2	10.34	11.04	9.92	9.82	9.26	9.05	9.35	9.21	9.15	9.21	970.94	1.23	0.2	6.22	4.91e-10	1.97e-09	970.94	0.2	0.22	0.9	0.37	0.448	970.94	-0.45	0.2	-2.26
plus.g13030	mod-unitig63_Pr-genome.0.50	1656872	1658384	1512	+	569	812	1026	156	176	317	294	340	617	640	679	364	377	288	9.18	9.32	9.39	8.61	8.15	8.37	8.2	7.99	8.59	8.58	8.84	8.98	8.96	8.65	431.34	-0.93	0.17	-5.51	3.65e-08	1.24e-07	431.34	-1.21	0.18	-6.54	6.31e-11	3.19e-10	431.34	-0.63	0.16	-3.9
plus.g13031	mod-unitig63_Pr-genome.0.50	1659314	1660644	1330	+	2172	3037	3903	343	641	798	1110	1281	1688	1456	1599	2531	2415	2497	11.11	11.22	11.31	9.74	10	9.69	10.1	9.9	10.04	9.76	10.07	11.77	11.64	11.76	1785.89	-1.4	0.14	-9.73	2.23e-22	1.95e-21	1785.89	-1.21	0.16	-7.66	1.81e-14	1.23e-13	1785.89	-1.25	0.14	-8.9
plus.g13032	mod-unitig63_Pr-genome.0.50	1661208	1663537	2329	+	594	779	1171	390	679	897	1002	1912	749	795	628	488	669	864	9.25	9.26	9.58	9.93	10.08	9.86	9.96	10.47	8.87	8.89	8.73	9.4	9.79	10.23	819.59	0.58	0.22	2.71	0.00683	0.0119	819.59	0.86	0.24	3.6	0.000316	0.000734	819.59	-0.54	0.22	-2.5
minus.g12889	mod-unitig63_Pr-genome.0.50	1663741	1665798	2057	-	1181	1931	2436	332	686	706	945	1286	1123	1572	1243	1370	1309	941	10.23	10.57	10.64	9.69	10.1	9.51	9.87	9.9	9.45	9.87	9.71	10.89	10.75	10.35	1158.7	-0.7	0.2	-3.41	0.000639	0.00131	1158.7	-0.6	0.23	-2.65	0.00815	0.0148	1158.7	-0.8	0.2	-3.95
plus.g13034	mod-unitig63_Pr-genome.0.50	1666168	1667754	1586	+	183	227	331	24	37	71	65	73	561	701	550	365	258	182	7.56	7.5	7.77	5.97	5.95	6.25	6.07	5.84	8.46	8.71	8.54	8.99	8.42	8	222.83	-1.56	0.26	-5.95	2.69e-09	1.02e-08	222.83	-1.69	0.28	-6.02	1.74e-09	7.62e-09	222.83	0.96	0.23	4.14
plus.g13035	mod-unitig63_Pr-genome.0.50	1668086	1674312	6226	+	1821	1954	2531	268	455	820	863	1475	1610	2075	1002	308	403	435	10.86	10.58	10.69	9.39	9.51	9.73	9.74	10.1	9.97	10.27	9.4	8.74	9.06	9.24	977.15	-1.16	0.23	-5.14	2.79e-07	8.62e-07	977.15	-0.78	0.25	-3.12	0.00179	0.00368	977.15	-0.79	0.22	-3.53
minus.g12892	mod-unitig63_Pr-genome.0.50	1674512	1675907	1395	-	1568	1881	2042	174	221	262	377	597	311	210	262	81	81	56	10.64	10.53	10.38	8.77	8.47	8.09	8.55	8.8	7.62	7	7.48	6.84	6.78	6.34	504.25	-2.06	0.22	-9.46	3.23e-21	2.63e-20	504.25	-1.84	0.24	-7.68	1.63e-14	1.11e-13	504.25	-3.14	0.22	-14.5
plus.g13037	mod-unitig63_Pr-genome.0.50	1676286	1678787	2501	+	508	582	875	295	558	723	966	1299	704	718	632	623	763	734	9.02	8.84	9.16	9.53	9.8	9.55	9.91	9.92	8.78	8.75	8.73	9.75	9.98	10	714.29	0.62	0.14	4.38	1.2e-05	3.09e-05	714.29	0.9	0.15	5.83	5.53e-09	2.31e-08	714.29	-0.26	0.14	-1.88
minus.g12894	mod-unitig63_Pr-genome.0.50	1678977	1679540	563	-	557	745	837	1462	1239	4011	2118	1559	1277	1923	1737	1206	907	626	9.15	9.2	9.1	11.83	10.95	12.02	11.04	10.18	9.64	10.16	10.19	10.7	10.23	9.77	1537.18	2.49	0.31	8.16	3.25e-16	2.07e-15	1537.18	1.5	0.34	4.42	9.87e-06	2.84e-05	1537.18	0.86	0.31	2.81
minus.g12895	mod-unitig63_Pr-genome.0.50	1680106	1682441	2335	-	244	327	335	1056	1986	1873	534	1388	1123	1037	652	1176	655	748	7.97	8.02	7.79	11.36	11.63	10.92	9.05	10.01	9.45	9.27	8.78	10.67	9.76	10.02	1091.03	3.38	0.3	11.44	2.72e-30	3.37e-29	1091.03	1.67	0.33	5.09	3.66e-07	1.26e-06	1091.03	1.26	0.3	4.27
minus.g12896	mod-unitig63_Pr-genome.0.50	1682706	1686545	3839	-	193	253	356	115	287	283	533	865	327	234	288	35	31	25	7.64	7.65	7.88	8.18	8.84	8.21	9.05	9.33	7.69	7.15	7.61	5.68	5.46	5.24	249.18	0.72	0.23	3.14	0.00169	0.00325	249.18	1.47	0.25	5.9	3.67e-09	1.56e-08	249.18	-0.23	0.23	-1.01
plus.g13041	mod-unitig63_Pr-genome.0.50	1686790	1687535	745	+	433	527	573	55	37	149	158	139	203	218	207	184	216	111	8.79	8.7	8.56	7.13	5.95	7.29	7.32	6.73	7.01	7.05	7.15	8.01	8.17	7.3	208.75	-1.79	0.3	-5.91	3.49e-09	1.3e-08	208.75	-1.64	0.33	-4.98	6.3e-07	2.11e-06	208.75	-1.62	0.29	-5.54
minus.g12898	mod-unitig63_Pr-genome.0.50	1687697	1688886	1189	-	19	25	33	73	186	125	567	769	369	574	387	305	429	280	4.48	4.5	4.61	7.53	8.22	7.04	9.14	9.16	7.86	8.43	8.03	8.73	9.15	8.61	285.86	3.27	0.32	10.32	5.8e-25	5.69e-24	285.86	4.74	0.34	14.09	4.49e-45	1.22e-43	285.86	3.72	0.31	11.99
minus.g12899	mod-unitig63_Pr-genome.0.50	1689543	1690218	675	-	94	124	223	33	61	90	238	225	260	292	309	178	180	166	6.62	6.65	7.21	6.41	6.65	6.58	7.9	7.41	7.36	7.46	7.71	7.96	7.91	7.87	161.96	-0.31	0.23	-1.32	0.187	0.242	161.96	0.82	0.24	3.43	0.000614	0.00136	161.96	0.67	0.21	3.13
plus.g13044	mod-unitig63_Pr-genome.0.50	1690539	1690877	338	+	481	651	761	101	95	307	110	112	563	636	498	764	557	345	8.94	9	8.96	7.99	7.27	8.32	6.81	6.43	8.46	8.57	8.39	10.05	9.53	8.91	409.64	-1.04	0.29	-3.65	0.000264	0.000573	409.64	-2.35	0.32	-7.28	3.3e-13	2.04e-12	409.64	-0.49	0.28	-1.76
plus.g13045	mod-unitig63_Pr-genome.0.50	1691348	1693088	1740	+	627	901	1011	213	426	550	783	1080	678	769	743	450	415	427	9.32	9.47	9.37	9.06	9.41	9.16	9.6	9.65	8.73	8.85	8.97	9.29	9.1	9.22	606.36	-0.17	0.14	-1.24	0.215	0.274	606.36	0.24	0.15	1.59	0.111	0.158	606.36	-0.54	0.13	-4.04
minus.g12901	mod-unitig63_Pr-genome.0.50	1693153	1695086	1933	-	5960	8331	10444	30458	23488	33220	16792	25483	11495	13425	11044	7807	6405	5327	12.57	12.67	12.73	16.21	15.19	15.07	14.02	14.21	12.8	12.96	12.85	13.4	13.04	12.85	17958.7	2.9	0.26	11.17	5.46e-29	6.44e-28	17958.7	1.44	0.29	4.98	6.29e-07	2.11e-06	17958.7	0.21	0.26	0.82
plus.g13047	mod-unitig63_Pr-genome.0.50	1695277	1695881	604	+	620	724	854	401	603	815	886	1078	488	465	561	149	183	143	9.31	9.16	9.13	9.97	9.91	9.72	9.78	9.65	8.26	8.13	8.56	7.71	7.93	7.65	559.15	0.67	0.16	4.29	1.82e-05	4.58e-05	559.15	0.52	0.17	3	0.00271	0.00537	559.15	-0.87	0.16	-5.59
minus.g12903	mod-unitig63_Pr-genome.0.50	1696370	1698007	1637	-	1075	1427	1940	584	1215	1236	2791	4110	1245	1377	891	259	374	344	10.1	10.13	10.31	10.51	10.92	10.32	11.43	11.57	9.6	9.68	9.23	8.5	8.95	8.91	1247.17	0.42	0.2	2.14	0.0324	0.0497	1247.17	1.32	0.22	6.04	1.51e-09	6.67e-09	1247.17	-0.66	0.2	-3.39
plus.g13049	mod-unitig63_Pr-genome.0.50	1698407	1702544	4137	+	457	667	804	173	247	425	406	612	594	605	477	248	255	301	8.87	9.04	9.04	8.76	8.63	8.79	8.66	8.83	8.54	8.5	8.33	8.43	8.41	8.72	412.32	-0.26	0.15	-1.79	0.0735	0.105	412.32	-0.24	0.16	-1.49	0.135	0.187	412.32	-0.53	0.14	-3.76
minus.g12905	mod-unitig63_Pr-genome.0.50	1702649	1707519	4870	-	1464	1691	1967	455	956	1360	1541	2532	2396	2456	1705	182	222	201	10.54	10.38	10.33	10.15	10.57	10.46	10.58	10.88	10.54	10.51	10.16	7.99	8.21	8.14	1176.09	-0.01	0.17	-0.06	0.949	0.966	1176.09	0.32	0.19	1.69	0.0907	0.131	1176.09	0	0.17	-0.01
plus.g13051	mod-unitig63_Pr-genome.0.50	1707760	1708436	676	+	747	982	1226	752	824	1714	2094	2096	1248	1336	1376	548	482	410	9.57	9.59	9.65	10.87	10.36	10.79	11.02	10.6	9.61	9.64	9.85	9.57	9.32	9.16	1096.73	1.08	0.18	5.96	2.48e-09	9.4e-09	1096.73	1.22	0.2	6.04	1.53e-09	6.77e-09	1096.73	0.1	0.18	0.53
minus.g12907	mod-unitig63_Pr-genome.0.50	1708517	1709561	1044	-	111	134	167	82	55	273	79	61	308	383	350	56	50	52	6.86	6.76	6.81	7.69	6.5	8.15	6.34	5.59	7.6	7.85	7.89	6.33	6.11	6.23	135.13	0.81	0.32	2.51	0.012	0.02	135.13	-0.81	0.37	-2.22	0.0263	0.043	135.13	0.99	0.32	3.13
minus.g12908	mod-unitig63_Pr-genome.0.50	1710011	1712239	2228	-	728	848	1100	146	290	381	714	1038	591	737	455	310	419	286	9.54	9.38	9.49	8.52	8.86	8.63	9.47	9.59	8.53	8.78	8.26	8.75	9.12	8.64	521.56	-0.79	0.18	-4.33	1.48e-05	3.75e-05	521.56	0.06	0.2	0.3	0.761	0.809	521.56	-0.93	0.18	-5.2
plus.g13054	mod-unitig63_Pr-genome.0.50	1712641	1714283	1642	+	1444	1971	2196	171	369	426	773	973	693	909	583	1513	1579	1160	10.52	10.6	10.49	8.74	9.21	8.79	9.58	9.5	8.76	9.09	8.62	11.03	11.02	10.66	1037.32	-1.61	0.18	-8.84	9.74e-19	7.04e-18	1037.32	-0.99	0.2	-5	5.68e-07	1.91e-06	1037.32	-1.7	0.18	-9.57
minus.g12910	mod-unitig63_Pr-genome.0.50	1714413	1715242	829	-	441	556	601	257	171	423	289	344	622	702	824	1061	1106	1199	8.82	8.78	8.62	9.33	8.1	8.78	8.17	8.01	8.61	8.71	9.11	10.52	10.51	10.7	650.39	0.07	0.25	0.28	0.778	0.823	650.39	-0.64	0.28	-2.32	0.0203	0.034	650.39	0.09	0.25	0.35
minus.g12911	mod-unitig63_Pr-genome.0.50	1717162	1719222	2060	-	1433	1964	2490	906	989	2113	4877	6375	1495	1309	1524	441	464	500	10.51	10.59	10.67	11.14	10.62	11.09	12.24	12.21	9.86	9.61	10	9.26	9.26	9.44	1772.65	0.38	0.16	2.28	0.0224	0.0354	1772.65	1.62	0.18	8.9	5.53e-19	5.04e-18	1772.65	-0.76	0.16	-4.61
plus.g13057	mod-unitig63_Pr-genome.0.50	1720573	1721810	1237	+	170	277	350	30	75	111	293	321	149	203	146	76	60	42	7.46	7.78	7.85	6.28	6.94	6.88	8.19	7.91	6.58	6.95	6.65	6.76	6.36	5.94	143.4	-0.97	0.24	-4.02	5.71e-05	0.000135	143.4	0.35	0.25	1.39	0.164	0.222	143.4	-0.99	0.23	-4.33
minus.g12913	mod-unitig63_Pr-genome.0.50	1722115	1723286	1171	-	297	417	554	45	53	103	250	313	353	418	318	27	31	9	8.25	8.37	8.51	6.85	6.45	6.77	7.97	7.88	7.8	7.97	7.75	5.33	5.46	3.95	181.64	-1.71	0.22	-7.87	3.64e-15	2.17e-14	181.64	-0.46	0.22	-2.11	0.0351	0.0558	181.64	-0.54	0.2	-2.76
plus.g13059	mod-unitig63_Pr-genome.0.50	1724918	1726136	1218	+	52	75	68	13	29	41	102	76	209	242	168	11	18	14	5.81	5.95	5.57	5.14	5.62	5.5	6.7	5.89	7.06	7.2	6.85	4.18	4.74	4.49	62.74	-0.33	0.3	-1.12	0.263	0.326	62.74	0.58	0.29	1.97	0.0492	0.0761	62.74	1.3	0.26	5.06
minus.g12915	mod-unitig63_Pr-genome.0.50	1727693	1729041	1348	-	109	156	168	56	73	113	494	668	293	321	311	92	123	85	6.83	6.97	6.81	7.15	6.9	6.9	8.94	8.96	7.53	7.6	7.72	7.02	7.37	6.92	191.89	0.1	0.18	0.55	0.585	0.648	191.89	2.1	0.18	11.74	7.77e-32	1.31e-30	191.89	0.76	0.17	4.59
plus.g13061	mod-unitig63_Pr-genome.0.50	1730405	1731461	1056	+	54	70	85	22	24	93	56	74	118	132	104	30	44	13	5.86	5.86	5.87	5.85	5.37	6.63	5.87	5.86	6.26	6.35	6.18	5.47	5.93	4.39	57.36	0.22	0.34	0.66	0.512	0.58	57.36	0	0.37	0	0.997	1	57.36	0.42	0.33	1.28
plus.g13062	mod-unitig63_Pr-genome.0.50	1731629	1732947	1318	+	52	51	70	779	738	2100	9107	12684	723	620	1083	51	63	47	5.81	5.43	5.6	10.92	10.2	11.08	13.14	13.2	8.82	8.54	9.51	6.2	6.43	6.09	1827.75	5.2	0.29	18.09	3.55e-73	1.32e-71	1827.75	7.55	0.31	23.97	6.14e-127	1.08e-124	1827.75	3.44	0.29	11.96
minus.g12917	mod-unitig63_Pr-genome.0.50	1733490	1734320	830	-	43	82	107	140	164	406	841	1362	659	968	884	78	74	106	5.55	6.07	6.19	8.46	8.04	8.72	9.71	9.98	8.69	9.18	9.22	6.79	6.65	7.23	355.41	2.5	0.26	9.73	2.14e-22	1.88e-21	355.41	3.91	0.28	14.1	3.77e-45	1.03e-43	355.41	3.11	0.25	12.34
minus.g12918	mod-unitig63_Pr-genome.0.50	1735823	1736608	785	-	6204	7894	9395	681	1188	1921	1416	2598	3106	2830	3371	4950	8237	9940	12.62	12.6	12.58	10.73	10.89	10.96	10.46	10.91	10.92	10.72	11.14	12.74	13.41	13.75	4632.71	-1.73	0.23	-7.51	5.7e-14	3.13e-13	4632.71	-1.88	0.26	-7.35	2.01e-13	1.27e-12	4632.71	-1.66	0.23	-7.22
plus.g13065	mod-unitig63_Pr-genome.0.50	1737034	1738493	1459	+	536	872	965	222	301	439	387	414	487	507	527	2471	2085	1760	9.1	9.42	9.3	9.12	8.91	8.83	8.59	8.28	8.26	8.25	8.47	11.74	11.43	11.26	970.65	-0.33	0.18	-1.85	0.0638	0.0922	970.65	-0.84	0.2	-4.28	1.91e-05	5.31e-05	970.65	-0.96	0.18	-5.46
minus.g12920	mod-unitig63_Pr-genome.0.50	1738575	1740907	2332	-	665	968	1077	467	408	858	438	508	942	1192	1078	554	459	511	9.41	9.57	9.46	10.19	9.35	9.8	8.77	8.57	9.2	9.47	9.5	9.59	9.25	9.48	695.46	0.33	0.2	1.63	0.102	0.141	695.46	-0.81	0.23	-3.6	0.000324	0.000751	695.46	-0.08	0.2	-0.42
plus.g13067	mod-unitig63_Pr-genome.0.50	1741535	1743619	2084	+	1520	2588	3189	585	589	1201	768	857	1481	2027	1958	4087	3801	4297	10.6	10.99	11.02	10.51	9.88	10.28	9.58	9.32	9.85	10.24	10.36	12.46	12.29	12.54	2194.83	-0.64	0.2	-3.14	0.00169	0.00325	2194.83	-1.42	0.23	-6.28	3.32e-10	1.57e-09	2194.83	-0.72	0.2	-3.55
minus.g12922	mod-unitig63_Pr-genome.0.50	1743885	1744608	723	-	1677	2197	2638	3402	5952	6161	8127	9614	11108	12749	12436	3656	4877	4233	10.74	10.75	10.75	13.05	13.21	12.63	12.97	12.8	12.75	12.89	13.02	12.3	12.65	12.52	6053.44	2.23	0.17	13.36	1.06e-40	1.86e-39	6053.44	2.14	0.19	11.48	1.75e-30	2.77e-29	6053.44	2.14	0.17	12.84
minus.g12923	mod-unitig63_Pr-genome.0.50	1745600	1747781	2181	-	160	184	227	62	138	198	349	427	501	397	409	70	90	87	7.37	7.2	7.24	7.3	7.8	7.7	8.44	8.32	8.3	7.9	8.11	6.64	6.93	6.95	203.68	0.36	0.19	1.94	0.0526	0.0774	203.68	1.12	0.2	5.7	1.2e-08	4.82e-08	203.68	0.85	0.18	4.82
minus.g12924	mod-unitig63_Pr-genome.0.50	1748523	1749749	1226	-	52	74	79	10	29	21	106	144	72	79	85	19	14	37	5.81	5.93	5.77	4.8	5.62	4.62	6.75	6.78	5.58	5.64	5.91	4.87	4.42	5.77	50.8	-0.81	0.34	-2.38	0.0171	0.0276	50.8	0.95	0.32	2.94	0.00332	0.00647	50.8	-0.13	0.3	-0.43
plus.g13071	mod-unitig63_Pr-genome.0.50	1750801	1752791	1990	+	400	497	666	527	585	1006	896	1803	669	654	503	401	500	534	8.68	8.62	8.77	10.36	9.87	10.02	9.8	10.39	8.71	8.61	8.41	9.12	9.37	9.54	701.93	1.4	0.2	7.07	1.55e-12	7.75e-12	701.93	1.43	0.22	6.51	7.64e-11	3.83e-10	701.93	-0.11	0.2	-0.55
minus.g12926	mod-unitig63_Pr-genome.0.50	1753601	1754832	1231	-	104	92	119	97	76	300	92	136	263	251	292	304	220	209	6.77	6.23	6.33	7.93	6.95	8.29	6.56	6.7	7.38	7.25	7.63	8.72	8.19	8.2	187.61	1.39	0.3	4.66	3.15e-06	8.64e-06	187.61	0.18	0.33	0.54	0.588	0.657	187.61	0.99	0.29	3.35
minus.g12927	mod-unitig63_Pr-genome.0.50	1755106	1757163	2057	-	283	356	410	1465	1911	2240	1729	2728	4694	5140	4416	2318	2362	2086	8.18	8.14	8.08	11.83	11.57	11.18	10.74	10.98	11.51	11.58	11.53	11.65	11.6	11.5	2263.96	3.42	0.17	20.18	1.39e-90	7.18e-89	2263.96	2.74	0.19	14.58	3.7e-48	1.08e-46	2263.96	3.41	0.17	20.22
plus.g13074	mod-unitig63_Pr-genome.0.50	1757676	1758036	360	+	16	18	24	17	30	49	60	41	101	101	87	13	9	26	4.27	4.09	4.22	5.5	5.67	5.74	5.96	5.06	6.04	5.98	5.94	4.39	3.89	5.29	37.37	1.6	0.36	4.41	1.03e-05	2.67e-05	37.37	1.51	0.38	3.94	8.16e-05	0.000208	37.37	1.95	0.34	5.72
plus.g13075	mod-unitig63_Pr-genome.0.50	1758324	1760939	2615	+	2274	2711	3509	1474	2719	3245	4077	7797	2453	2388	1923	491	764	829	11.18	11.06	11.16	11.84	12.08	11.71	11.98	12.5	10.58	10.47	10.33	9.41	9.98	10.17	2495.87	0.75	0.21	3.66	0.000257	0.000558	2495.87	1.12	0.23	4.91	9.17e-07	3.01e-06	2495.87	-0.67	0.21	-3.24
plus.g13076	mod-unitig63_Pr-genome.0.50	1761995	1764362	2367	+	6455	9463	11931	1904	3844	3984	4074	7070	8268	8306	8858	2457	3970	5006	12.68	12.86	12.92	12.21	12.58	12.01	11.98	12.36	12.33	12.27	12.53	11.73	12.35	12.76	5540	-0.54	0.24	-2.23	0.0257	0.0402	5540	-0.64	0.27	-2.39	0.0169	0.0288	5540	-0.44	0.24	-1.83
minus.g12930	mod-unitig63_Pr-genome.0.50	1764921	1766964	2043	-	409	430	546	263	544	658	996	2207	853	806	637	50	86	95	8.71	8.41	8.49	9.36	9.76	9.41	9.95	10.68	9.06	8.91	8.75	6.17	6.86	7.08	548.43	0.98	0.24	4.12	3.72e-05	9.03e-05	548.43	1.81	0.26	6.89	5.58e-12	3.1e-11	548.43	0.37	0.24	1.57
plus.g13078	mod-unitig63_Pr-genome.0.50	1767318	1767959	641	+	1556	1895	2093	861	1300	1744	2622	1966	1418	1775	1829	2057	1503	946	10.63	10.54	10.42	11.07	11.02	10.82	11.34	10.51	9.79	10.05	10.26	11.47	10.95	10.36	1698.97	0.44	0.27	1.62	0.105	0.144	1698.97	0.45	0.3	1.51	0.132	0.183	1698.97	-0.48	0.27	-1.81
minus.g12932	mod-unitig63_Pr-genome.0.50	1768019	1769635	1616	-	717	859	995	357	407	773	580	613	917	737	802	1081	1007	736	9.52	9.4	9.35	9.8	9.35	9.65	9.17	8.84	9.16	8.78	9.08	10.55	10.38	10	771.24	0.18	0.19	0.96	0.337	0.404	771.24	-0.41	0.21	-1.93	0.0538	0.0823	771.24	-0.41	0.19	-2.15
plus.g13081	mod-unitig63_Pr-genome.0.50	1771628	1772854	1226	+	42	29	47	8	17	14	30	49	30	23	20	18	27	29	5.52	4.69	5.07	4.52	4.91	4.12	5.03	5.3	4.43	4.05	4.03	4.8	5.27	5.44	26.42	-0.65	0.37	-1.75	0.0806	0.114	26.42	0.06	0.36	0.17	0.864	0.896	26.42	-1.04	0.34	-3.06
plus.g13082	mod-unitig63_Pr-genome.0.50	1773611	1775756	2145	+	734	862	1107	446	850	1155	1315	2068	1707	1643	1350	162	208	149	9.55	9.41	9.5	10.12	10.4	10.22	10.35	10.58	10.06	9.94	9.82	7.83	8.11	7.71	876.83	0.77	0.15	5.2	1.97e-07	6.21e-07	876.83	0.98	0.16	6.05	1.49e-09	6.59e-09	876.83	0.46	0.15	3.12
minus.g12936	mod-unitig63_Pr-genome.0.50	1775830	1781099	5269	-	401	463	495	76	155	241	369	507	755	703	537	104	131	98	8.68	8.52	8.35	7.59	7.96	7.98	8.52	8.57	8.88	8.72	8.5	7.2	7.46	7.12	301.2	-0.66	0.18	-3.63	0.000278	0.000602	301.2	0.03	0.19	0.13	0.893	0.92	301.2	0.19	0.17	1.13
plus.g13084	mod-unitig63_Pr-genome.0.50	1782002	1783270	1268	+	283	371	460	107	156	281	377	388	481	541	491	565	530	381	8.18	8.2	8.24	8.07	7.97	8.19	8.55	8.18	8.24	8.34	8.37	9.61	9.45	9.05	378.52	-0.12	0.18	-0.68	0.498	0.566	378.52	0.17	0.19	0.87	0.384	0.462	378.52	0.11	0.17	0.64
minus.g12938	mod-unitig63_Pr-genome.0.50	1783462	1784783	1321	-	296	456	526	147	245	234	496	684	394	419	403	159	147	199	8.25	8.49	8.43	8.53	8.62	7.93	8.95	8.99	7.95	7.98	8.09	7.8	7.62	8.13	317.76	-0.02	0.2	-0.1	0.922	0.943	317.76	0.57	0.22	2.66	0.00775	0.0141	317.76	-0.39	0.19	-2.01
minus.g12939	mod-unitig63_Pr-genome.0.50	1785323	1785676	353	-	632	867	961	791	1470	1605	2204	2355	2071	2533	2561	1151	961	724	9.33	9.42	9.3	10.94	11.19	10.7	11.09	10.77	10.33	10.56	10.75	10.64	10.31	9.98	1443.06	1.6	0.2	7.98	1.51e-15	9.23e-15	1443.06	1.59	0.22	7.1	1.29e-12	7.58e-12	1443.06	1.2	0.2	6
plus.g13087	mod-unitig63_Pr-genome.0.50	1786075	1787731	1656	+	921	1108	1301	914	1868	2025	2720	4799	2051	2474	2229	362	574	698	9.88	9.77	9.73	11.15	11.54	11.03	11.4	11.8	10.32	10.52	10.55	8.97	9.57	9.92	1621.18	1.46	0.23	6.45	1.15e-10	4.92e-10	1621.18	1.81	0.25	7.18	6.94e-13	4.2e-12	1621.18	0.67	0.23	2.97
minus.g12941	mod-unitig63_Pr-genome.0.50	1788041	1789587	1546	-	1121	1484	1789	268	367	810	787	800	1040	1247	1012	978	1008	751	10.16	10.19	10.19	9.39	9.2	9.71	9.61	9.22	9.34	9.54	9.41	10.4	10.38	10.03	907.99	-0.73	0.18	-4.12	3.83e-05	9.27e-05	907.99	-0.75	0.19	-3.86	0.000113	0.000281	907.99	-0.75	0.17	-4.3
plus.g13089	mod-unitig63_Pr-genome.0.50	1790042	1790748	706	+	2496	3456	4446	1590	3028	3022	2933	3605	4824	4185	6626	4686	4059	4055	11.31	11.41	11.5	11.95	12.24	11.61	11.5	11.39	11.55	11.28	12.12	12.66	12.39	12.46	3783.75	0.54	0.22	2.48	0.0131	0.0217	3783.75	0.04	0.24	0.16	0.875	0.905	3783.75	0.28	0.22	1.29
plus.g13090	mod-unitig63_Pr-genome.0.50	1791389	1792807	1418	+	838	1064	1365	373	853	764	2034	3432	1308	1533	1071	1506	2262	1956	9.74	9.71	9.8	9.86	10.41	9.63	10.98	11.31	9.67	9.84	9.49	11.02	11.54	11.41	1458.5	0.25	0.22	1.17	0.241	0.302	1458.5	1.4	0.24	5.88	4.21e-09	1.78e-08	1458.5	-0.08	0.21	-0.36
plus.g13091	mod-unitig63_Pr-genome.0.50	1793388	1794256	868	+	1287	1541	1737	695	1222	1450	2395	2652	1790	1580	1859	841	707	838	10.36	10.24	10.15	10.76	10.93	10.55	11.21	10.94	10.12	9.88	10.28	10.19	9.87	10.19	1407.4	0.5	0.17	2.99	0.00281	0.00522	1407.4	0.83	0.19	4.47	7.75e-06	2.27e-05	1407.4	-0.15	0.17	-0.88
minus.g12945	mod-unitig63_Pr-genome.0.50	1794417	1796124	1707	-	621	1107	1200	216	331	536	602	622	887	1020	1060	1998	1921	1821	9.31	9.77	9.62	9.08	9.05	9.12	9.23	8.86	9.11	9.25	9.48	11.43	11.31	11.3	1045.58	-0.5	0.17	-2.94	0.00325	0.00597	1045.58	-0.53	0.18	-2.85	0.00444	0.00843	1045.58	-0.29	0.16	-1.77
minus.g12946	mod-unitig63_Pr-genome.0.50	1796631	1798159	1528	-	2273	2800	3830	3797	4626	7298	5735	6799	5050	4266	5614	9465	8757	9179	11.18	11.1	11.29	13.21	12.85	12.88	12.47	12.3	11.62	11.31	11.88	13.67	13.49	13.64	6344.52	1.79	0.17	10.67	1.4e-26	1.48e-25	6344.52	1.19	0.19	6.38	1.79e-10	8.67e-10	6344.52	0.43	0.17	2.55
plus.g13094	mod-unitig63_Pr-genome.0.50	1799150	1804645	5495	+	1075	1307	1885	526	713	1489	1232	2150	1325	915	877	323	338	280	10.1	10.01	10.27	10.36	10.15	10.59	10.25	10.64	9.69	9.09	9.2	8.81	8.81	8.61	955.1	0.25	0.2	1.28	0.202	0.259	955.1	0.33	0.22	1.53	0.127	0.177	955.1	-0.77	0.2	-3.96
plus.g13095	mod-unitig63_Pr-genome.0.50	1805131	1805590	459	+	159	303	330	27	35	47	49	62	596	773	1013	715	706	935	7.36	7.91	7.77	6.13	5.88	5.69	5.69	5.61	8.55	8.85	9.41	9.95	9.87	10.34	400.17	-1.85	0.28	-6.61	3.79e-11	1.68e-10	400.17	-2.09	0.3	-6.93	4.21e-12	2.36e-11	400.17	1.28	0.25	5.23
minus.g12949	mod-unitig63_Pr-genome.0.50	1806173	1806626	453	-	2167	3221	3498	913	1353	1970	2047	2514	1410	1550	2058	2779	2826	3551	11.11	11.3	11.16	11.15	11.07	10.99	10.99	10.87	9.78	9.85	10.43	11.91	11.86	12.27	2358.22	-0.12	0.19	-0.63	0.529	0.597	2358.22	-0.26	0.21	-1.26	0.208	0.273	2358.22	-1.14	0.19	-6.06
minus.g12950	mod-unitig63_Pr-genome.0.50	1807164	1808764	1600	-	965	1333	1593	1136	1197	2827	2037	4327	14255	17900	18431	6938	7449	6789	9.94	10.03	10.02	11.47	10.9	11.51	10.98	11.65	13.11	13.38	13.59	13.23	13.26	13.2	5469.61	1.31	0.21	6.22	4.92e-10	1.97e-09	5469.61	1.35	0.23	5.75	9.08e-09	3.71e-08	5469.61	3.36	0.21	16
plus.g13098	mod-unitig63_Pr-genome.0.50	1809861	1817440	7579	+	6610	8157	10473	1197	1543	2718	2262	4067	3197	3413	2498	5124	6769	9927	12.71	12.64	12.74	11.54	11.26	11.46	11.13	11.56	10.96	10.99	10.71	12.79	13.12	13.75	4920.21	-1.27	0.22	-5.69	1.29e-08	4.57e-08	4920.21	-1.33	0.25	-5.35	8.69e-08	3.19e-07	4920.21	-1.8	0.22	-8.08
minus.g12952	mod-unitig63_Pr-genome.0.50	1817877	1819058	1181	-	169	274	305	767	704	827	263	350	400	384	520	151	176	224	7.45	7.77	7.66	10.9	10.13	9.74	8.04	8.04	7.98	7.85	8.46	7.73	7.88	8.29	468.72	2.7	0.28	9.75	1.79e-22	1.57e-21	468.72	0.41	0.31	1.32	0.188	0.25	468.72	0.49	0.28	1.76
minus.g12953	mod-unitig63_Pr-genome.0.50	1820036	1830109	10073	-	947	1313	1774	459	716	1054	1008	1624	2543	2516	2294	641	663	769	9.92	10.01	10.18	10.16	10.16	10.09	9.97	10.24	10.63	10.55	10.59	9.8	9.78	10.06	1153.82	0.1	0.14	0.7	0.485	0.554	1153.82	0.07	0.15	0.46	0.649	0.711	1153.82	0.55	0.13	4.11
minus.g12955	mod-unitig63_Pr-genome.0.50	1836888	1838721	1833	-	171	205	223	78	146	140	239	346	298	203	177	20	14	8	7.47	7.36	7.21	7.62	7.88	7.2	7.9	8.02	7.56	6.95	6.92	4.94	4.42	3.81	144.64	0.24	0.25	0.96	0.338	0.405	144.64	0.62	0.27	2.27	0.0233	0.0386	144.64	-0.17	0.25	-0.71
plus.g13106	mod-unitig63_Pr-genome.0.50	1839168	1841326	2158	+	620	836	1048	455	571	1011	857	1114	1384	1389	1623	535	628	627	9.31	9.36	9.42	10.15	9.83	10.03	9.73	9.69	9.75	9.69	10.09	9.54	9.7	9.77	852.37	0.64	0.15	4.28	1.84e-05	4.63e-05	852.37	0.35	0.17	2.1	0.0356	0.0566	852.37	0.49	0.15	3.32
minus.g12957	mod-unitig63_Pr-genome.0.50	1841716	1843952	2236	-	866	1109	1369	700	839	2103	510	689	2820	3204	2219	769	648	729	9.79	9.77	9.81	10.77	10.39	11.09	8.99	9	10.78	10.9	10.54	10.06	9.74	9.99	1212.25	0.99	0.18	5.39	7e-08	2.31e-07	1212.25	-0.79	0.21	-3.83	0.00013	0.000321	1212.25	0.96	0.18	5.26
minus.g12958	mod-unitig63_Pr-genome.0.50	1845586	1845979	393	-	17	25	22	0	0	5	3	8	22	16	22	14	24	29	4.34	4.5	4.11	0.63	0.63	2.99	2.49	3.13	4.06	3.63	4.14	4.48	5.11	5.44	13.88	-2.6	0.67	-3.88	0.000103	0.000237	13.88	-1.8	0.57	-3.18	0.00148	0.00308	13.88	-0.42	0.41	-1.03
minus.g12959	mod-unitig63_Pr-genome.0.50	1847001	1850774	3773	-	6801	8450	9662	618	708	1350	1212	1661	2514	2680	2058	2780	3304	3782	12.76	12.69	12.62	10.59	10.14	10.45	10.23	10.27	10.61	10.64	10.43	11.91	12.09	12.36	3163.86	-2.28	0.16	-14.43	3.46e-47	7.3e-46	3163.86	-2.43	0.18	-13.85	1.34e-43	3.44e-42	3163.86	-2.12	0.16	-13.57
plus.g13110	mod-unitig63_Pr-genome.0.50	1850760	1851891	1131	+	2224	2955	3432	450	867	1338	1296	1532	3397	3878	2732	2061	2893	2241	11.14	11.18	11.13	10.13	10.43	10.43	10.33	10.15	11.05	11.17	10.84	11.48	11.9	11.6	2080.12	-0.81	0.16	-5.15	2.58e-07	8e-07	2080.12	-0.91	0.17	-5.22	1.79e-07	6.39e-07	2080.12	-0.13	0.15	-0.81
plus.g13111	mod-unitig63_Pr-genome.0.50	1852332	1853319	987	+	1026	1372	1622	145	227	306	517	611	428	446	429	174	190	181	10.03	10.08	10.05	8.51	8.51	8.32	9.01	8.83	8.07	8.07	8.18	7.93	7.99	7.99	481.25	-1.62	0.13	-12.78	2.25e-37	3.59e-36	481.25	-1.14	0.13	-8.53	1.51e-17	1.26e-16	481.25	-1.95	0.12	-16.28
minus.g12962	mod-unitig63_Pr-genome.0.50	1853467	1857309	3842	-	2968	4092	4812	374	500	958	883	1175	1298	1441	1184	4650	5444	5322	11.56	11.65	11.62	9.87	9.64	9.95	9.78	9.77	9.66	9.75	9.64	12.65	12.81	12.85	2660.95	-1.78	0.12	-14.82	1.06e-49	2.36e-48	2660.95	-1.84	0.13	-13.9	6.42e-44	1.67e-42	2660.95	-1.93	0.12	-16.46
minus.g12963	mod-unitig63_Pr-genome.0.50	1857823	1860165	2342	-	184	300	334	3332	5014	11142	4688	13649	328	397	283	162	132	157	7.57	7.9	7.79	13.02	12.96	13.49	12.18	13.3	7.69	7.9	7.59	7.83	7.47	7.79	3171.48	5.39	0.26	20.67	6.8e-95	3.78e-93	3171.48	5.06	0.29	17.44	4.09e-68	2.07e-66	3171.48	-0.03	0.26	-0.1
minus.g12964	mod-unitig63_Pr-genome.0.50	1863207	1867137	3930	-	479	620	839	44	98	134	170	249	337	321	341	11	21	16	8.94	8.93	9.1	6.81	7.31	7.14	7.42	7.55	7.73	7.6	7.85	4.18	4.94	4.66	212.11	-1.89	0.18	-10.44	1.68e-25	1.69e-24	212.11	-1.52	0.19	-8.06	7.89e-16	5.93e-15	212.11	-1.27	0.16	-7.79
minus.g12965	mod-unitig63_Pr-genome.0.50	1867411	1867928	517	-	29	27	39	1	8	7	8	8	75	81	46	1	6	3	5.02	4.6	4.83	2.35	3.97	3.33	3.43	3.13	5.63	5.68	5.08	1.95	3.43	2.79	17.95	-1.63	0.48	-3.39	0.000691	0.00141	17.95	-1.83	0.49	-3.71	0.000208	0.000495	17.95	0.72	0.35	2.1
minus.g12966	mod-unitig63_Pr-genome.0.50	1870139	1872221	2082	-	61	72	95	46	234	125	73	101	169	151	174	83	39	55	6.02	5.9	6.02	6.88	8.55	7.04	6.23	6.28	6.76	6.54	6.9	6.88	5.77	6.31	106.91	1.74	0.38	4.6	4.18e-06	1.13e-05	106.91	0.29	0.42	0.68	0.496	0.571	106.91	0.77	0.38	2.05
minus.g12967	mod-unitig63_Pr-genome.0.50	1873025	1874483	1458	-	281	408	420	51	71	70	68	90	410	422	385	227	172	157	8.17	8.34	8.11	7.02	6.86	6.23	6.14	6.12	8.01	7.99	8.03	8.31	7.84	7.79	203.31	-1.53	0.22	-7.01	2.38e-12	1.17e-11	203.31	-2.11	0.24	-8.77	1.83e-18	1.62e-17	203.31	-0.2	0.2	-1.04
plus.g13117	mod-unitig63_Pr-genome.0.50	1877362	1879121	1759	+	1644	2067	2788	6789	9003	11556	6884	10489	3991	2549	4146	474	490	620	10.71	10.67	10.83	14.04	13.81	13.54	12.73	12.92	11.28	10.57	11.44	9.36	9.34	9.75	5125.56	3.06	0.22	13.72	7.78e-43	1.47e-41	5125.56	2.08	0.25	8.37	5.77e-17	4.65e-16	5125.56	0.4	0.22	1.81
minus.g12969	mod-unitig63_Pr-genome.0.50	1879221	1885106	5885	-	2532	2673	3685	291	501	930	852	1358	1172	1090	884	385	382	390	11.33	11.04	11.23	9.51	9.64	9.91	9.72	9.98	9.51	9.35	9.22	9.06	8.98	9.09	1067.49	-1.5	0.16	-9.59	9e-22	7.62e-21	1067.49	-1.34	0.17	-7.8	6.19e-15	4.36e-14	1067.49	-1.84	0.15	-11.94
minus.g12970	mod-unitig63_Pr-genome.0.50	1885599	1887230	1631	-	661	890	1060	329	638	791	907	2096	1577	1420	1487	772	1268	1465	9.4	9.45	9.44	9.68	9.99	9.68	9.81	10.6	9.94	9.73	9.96	10.06	10.71	10.99	1053.5	0.36	0.24	1.47	0.141	0.189	1053.5	0.83	0.27	3.06	0.00224	0.00451	1053.5	0.45	0.24	1.84
plus.g13120	mod-unitig63_Pr-genome.0.50	1887906	1888770	864	+	750	895	973	267	285	782	498	607	984	1332	1083	2874	3142	2090	9.58	9.46	9.32	9.38	8.83	9.66	8.95	8.82	9.26	9.63	9.51	11.96	12.02	11.5	1292.94	-0.12	0.22	-0.55	0.579	0.643	1292.94	-0.56	0.24	-2.33	0.0198	0.0334	1292.94	0.02	0.21	0.1
minus.g12972	mod-unitig63_Pr-genome.0.50	1889062	1892057	2995	-	1181	1530	1851	912	1156	2161	2187	2625	1748	1816	1760	1042	1119	991	10.23	10.23	10.24	11.15	10.85	11.12	11.08	10.93	10.09	10.08	10.21	10.49	10.53	10.43	1548.89	0.81	0.12	6.82	9.39e-12	4.42e-11	1548.89	0.77	0.13	5.86	4.67e-09	1.96e-08	1548.89	-0.11	0.12	-0.93
minus.g12973	mod-unitig63_Pr-genome.0.50	1892442	1896111	3669	-	422	503	592	39	141	101	264	325	657	572	402	219	248	184	8.76	8.63	8.6	6.64	7.83	6.75	8.05	7.93	8.68	8.42	8.09	8.26	8.37	8.01	288.46	-1.49	0.27	-5.49	4.08e-08	1.38e-07	288.46	-0.68	0.29	-2.33	0.02	0.0336	288.46	-0.25	0.26	-0.95
plus.g13123	mod-unitig63_Pr-genome.0.50	1896799	1898528	1729	+	245	357	331	50	81	109	151	184	458	434	313	230	151	89	7.98	8.14	7.77	6.99	7.04	6.85	7.25	7.12	8.17	8.03	7.73	8.33	7.66	6.98	199.16	-1.02	0.28	-3.64	0.000272	0.000588	199.16	-0.79	0.3	-2.6	0.00921	0.0165	199.16	0.01	0.27	0.06
plus.g13124	mod-unitig63_Pr-genome.0.50	1898962	1899733	771	+	168	259	313	12	24	40	54	37	212	208	177	609	491	436	7.44	7.69	7.69	5.04	5.37	5.47	5.82	4.93	7.08	6.98	6.92	9.72	9.34	9.25	231.04	-2.34	0.26	-8.87	7.18e-19	5.23e-18	231.04	-2.26	0.27	-8.38	5.34e-17	4.31e-16	231.04	-0.63	0.21	-2.95
minus.g12975	mod-unitig63_Pr-genome.0.50	1900096	1901892	1796	-	7795	10851	12926	2918	5782	7357	9257	11609	10057	10979	9157	10511	14403	11532	12.95	13.06	13.04	12.83	13.17	12.89	13.16	13.07	12.61	12.67	12.58	13.83	14.21	13.97	9647.07	-0.05	0.14	-0.34	0.733	0.782	9647.07	0.1	0.15	0.65	0.518	0.591	9647.07	-0.39	0.14	-2.85
plus.g13126	mod-unitig63_Pr-genome.0.50	1902238	1903950	1712	+	750	917	969	348	509	720	786	919	1240	1283	1270	529	459	376	9.58	9.5	9.31	9.76	9.67	9.54	9.61	9.42	9.6	9.58	9.74	9.52	9.25	9.04	730.7	0.19	0.16	1.23	0.22	0.279	730.7	0.05	0.17	0.29	0.769	0.816	730.7	0.17	0.15	1.13
minus.g12977	mod-unitig63_Pr-genome.0.50	1904259	1905742	1483	-	2357	3165	3455	266	309	536	785	934	822	739	609	1964	2607	1959	11.23	11.28	11.14	9.38	8.95	9.12	9.61	9.44	9.01	8.79	8.68	11.41	11.75	11.41	1466.2	-2.06	0.16	-12.7	5.92e-37	9.32e-36	1466.2	-1.69	0.18	-9.51	1.92e-21	2e-20	1466.2	-2.39	0.16	-14.99
plus.g13128	mod-unitig63_Pr-genome.0.50	1906174	1907548	1374	+	138	173	206	23	40	71	132	168	68	42	48	139	228	268	7.16	7.12	7.1	5.91	6.06	6.25	7.06	7	5.5	4.81	5.14	7.61	8.25	8.55	130.21	-1.05	0.27	-3.87	0.000109	0.000249	130.21	-0.1	0.28	-0.36	0.716	0.772	130.21	-2.03	0.26	-7.69
minus.g12979	mod-unitig63_Pr-genome.0.50	1908151	1910426	2275	-	2562	3376	4004	642	1587	1543	2088	3567	1461	1460	1231	2044	2727	2437	11.35	11.37	11.35	10.64	11.3	10.64	11.01	11.37	9.83	9.77	9.69	11.46	11.81	11.72	2191.46	-0.46	0.19	-2.37	0.0178	0.0287	2191.46	-0.15	0.21	-0.72	0.474	0.551	2191.46	-1.59	0.19	-8.24
plus.g13130	mod-unitig63_Pr-genome.0.50	1910804	1911209	405	+	849	1119	1222	70	146	243	374	341	468	570	454	347	316	165	9.76	9.78	9.64	7.47	7.88	7.99	8.54	8	8.2	8.42	8.26	8.91	8.71	7.86	419.61	-1.92	0.25	-7.62	2.54e-14	1.44e-13	419.61	-1.43	0.27	-5.21	1.88e-07	6.7e-07	419.61	-1.43	0.24	-5.85
minus.g12980	mod-unitig63_Pr-genome.0.50	1911526	1912109	583	-	21	16	17	1	1	8	3	1	80	83	40	28	15	20	4.61	3.95	3.81	2.35	2.04	3.48	2.49	1.61	5.72	5.71	4.9	5.38	4.51	4.94	19.5	-1.53	0.59	-2.61	0.00898	0.0153	19.5	-2.75	0.71	-3.86	0.000116	0.000288	19.5	1.49	0.41	3.6
minus.g12981	mod-unitig63_Pr-genome.0.50	1912364	1913035	671	-	10	14	13	0	2	5	15	4	50	55	30	8	11	2	3.71	3.8	3.5	0.63	2.55	2.99	4.15	2.49	5.09	5.16	4.53	3.8	4.12	2.44	11.99	-1.42	0.69	-2.06	0.0397	0.0598	11.99	-0.19	0.61	-0.31	0.755	0.805	11.99	1.47	0.51	2.9
minus.g12982	mod-unitig63_Pr-genome.0.50	1914046	1915465	1419	-	3742	4419	5240	1705	2568	4172	4438	4628	2697	3010	2570	347	188	287	11.89	11.76	11.74	12.05	12	12.07	12.1	11.75	10.71	10.81	10.75	8.91	7.97	8.65	2674.69	0.24	0.2	1.23	0.218	0.277	2674.69	0.13	0.22	0.61	0.544	0.617	2674.69	-1.04	0.2	-5.32
plus.g13132	mod-unitig63_Pr-genome.0.50	1916314	1918125	1811	+	1101	1449	1537	865	1455	2144	2603	3507	3160	3013	2482	549	561	445	10.13	10.15	9.97	11.07	11.18	11.11	11.33	11.35	10.94	10.81	10.7	9.57	9.54	9.28	1617.14	1.04	0.13	8.26	1.42e-16	9.22e-16	1617.14	1.25	0.14	9.03	1.67e-19	1.56e-18	1617.14	0.73	0.12	5.9
minus.g12984	mod-unitig63_Pr-genome.0.50	1918204	1919321	1117	-	116	149	188	90	248	263	338	330	232	248	151	329	302	229	6.92	6.91	6.97	7.83	8.64	8.1	8.4	7.95	7.2	7.23	6.7	8.84	8.65	8.33	242.05	1.31	0.24	5.37	8.03e-08	2.63e-07	242.05	1.27	0.27	4.74	2.15e-06	6.79e-06	242.05	0.14	0.24	0.56
plus.g13134	mod-unitig63_Pr-genome.0.50	1919599	1923086	3487	+	489	582	764	212	358	529	605	743	592	688	562	446	380	320	8.97	8.84	8.97	9.05	9.16	9.1	9.23	9.11	8.54	8.69	8.57	9.27	8.98	8.8	496.9	0.18	0.15	1.23	0.22	0.279	496.9	0.25	0.16	1.54	0.122	0.172	496.9	-0.33	0.14	-2.31
minus.g12986	mod-unitig63_Pr-genome.0.50	1923254	1924366	1112	-	385	465	547	95	145	179	155	247	438	507	413	577	561	522	8.62	8.52	8.49	7.9	7.87	7.55	7.29	7.54	8.1	8.25	8.13	9.64	9.54	9.51	372.18	-0.79	0.15	-5.15	2.59e-07	8.04e-07	372.18	-1.13	0.17	-6.81	9.52e-12	5.17e-11	372.18	-0.39	0.14	-2.75
plus.g13136	mod-unitig63_Pr-genome.0.50	1925343	1927078	1735	+	735	886	1135	1297	1140	3247	1313	1569	1643	1377	1446	952	982	782	9.55	9.45	9.54	11.66	10.83	11.71	10.35	10.19	10	9.68	9.92	10.36	10.34	10.09	1395.27	1.93	0.21	9.07	1.14e-19	8.69e-19	1395.27	0.75	0.24	3.18	0.0015	0.00311	1395.27	0.36	0.21	1.7
plus.g13137	mod-unitig63_Pr-genome.0.50	1927632	1929139	1507	+	61	105	79	364	563	837	1340	2095	1495	1731	1334	11	14	13	6.02	6.42	5.77	9.83	9.81	9.76	10.38	10.6	9.86	10.01	9.81	4.18	4.42	4.39	617.21	3.75	0.19	20.03	3.23e-89	1.63e-87	617.21	4.45	0.2	22.03	1.65e-107	1.91e-105	617.21	3.85	0.19	20.8
minus.g12989	mod-unitig63_Pr-genome.0.50	1929404	1930972	1568	-	145	217	243	79	51	171	118	157	368	373	317	224	226	155	7.23	7.44	7.33	7.64	6.4	7.49	6.9	6.9	7.86	7.81	7.75	8.29	8.23	7.77	189.12	-0.08	0.26	-0.3	0.766	0.812	189.12	-0.44	0.28	-1.56	0.12	0.168	189.12	0.47	0.25	1.92
minus.g12990	mod-unitig63_Pr-genome.0.50	1932147	1935959	3812	-	537	771	932	443	347	825	592	678	617	668	663	1443	1263	1260	9.1	9.25	9.25	10.11	9.12	9.74	9.2	8.98	8.59	8.64	8.8	10.96	10.7	10.77	855.72	0.5	0.21	2.37	0.0178	0.0287	855.72	-0.11	0.24	-0.45	0.652	0.715	855.72	-0.52	0.21	-2.46
minus.g12991	mod-unitig63_Pr-genome.0.50	1937624	1939872	2248	-	4780	5842	7576	285	333	804	1475	2384	530	699	493	7598	8077	10424	12.25	12.16	12.27	9.48	9.06	9.7	10.51	10.79	8.38	8.71	8.38	13.36	13.38	13.82	4024.49	-2.78	0.2	-14.05	8.09e-45	1.59e-43	4024.49	-1.56	0.22	-7.18	6.84e-13	4.15e-12	4024.49	-3.72	0.2	-18.92
plus.g13140	mod-unitig63_Pr-genome.0.50	1940475	1942280	1805	+	97	119	140	24	60	55	74	146	138	114	111	40	40	45	6.67	6.59	6.56	5.97	6.62	5.9	6.25	6.8	6.47	6.15	6.27	5.87	5.8	6.03	76.76	-0.42	0.25	-1.66	0.0969	0.134	76.76	-0.05	0.26	-0.18	0.858	0.89	76.76	-0.31	0.23	-1.35
minus.g12992	mod-unitig63_Pr-genome.0.50	1943443	1944862	1419	-	52	109	134	54	93	123	177	150	252	238	231	182	135	147	5.81	6.47	6.5	7.1	7.24	7.02	7.48	6.84	7.32	7.17	7.3	7.99	7.5	7.69	143.35	0.84	0.25	3.4	0.000676	0.00138	143.35	0.9	0.26	3.41	0.00064	0.00142	143.35	0.98	0.24	4.18
minus.g12993	mod-unitig63_Pr-genome.0.50	1945154	1946161	1007	-	3435	4424	5629	2152	2811	4622	3045	3345	5571	5850	7061	2170	1918	1710	11.77	11.76	11.84	12.39	12.13	12.22	11.56	11.28	11.76	11.76	12.21	11.55	11.3	11.21	3591	0.46	0.17	2.76	0.00582	0.0102	3591	-0.37	0.18	-1.99	0.0469	0.0728	3591	0.13	0.16	0.81
minus.g12994	mod-unitig63_Pr-genome.0.50	1946686	1948632	1946	-	1972	2584	3008	334	505	610	821	1296	6341	6597	4808	7699	8339	7786	10.97	10.99	10.94	9.7	9.66	9.3	9.67	9.91	11.95	11.94	11.65	13.38	13.42	13.4	3823.31	-1.41	0.15	-9.63	5.96e-22	5.1e-21	3823.31	-1.17	0.16	-7.28	3.43e-13	2.12e-12	3823.31	0.88	0.14	6.26
minus.g12995	mod-unitig63_Pr-genome.0.50	1949213	1951065	1852	-	664	743	942	175	377	427	658	813	3038	4453	2362	82	96	73	9.41	9.19	9.27	8.78	9.24	8.79	9.35	9.24	10.89	11.37	10.63	6.86	7.02	6.71	789.72	-0.34	0.21	-1.61	0.108	0.148	789.72	0.01	0.23	0.03	0.978	0.989	789.72	1.7	0.21	8.26
plus.g13145	mod-unitig63_Pr-genome.0.50	1952043	1954487	2444	+	348	400	471	155	251	264	348	473	7329	9434	5477	133	81	85	8.48	8.31	8.28	8.6	8.65	8.11	8.44	8.47	12.15	12.45	11.84	7.55	6.78	6.92	1211.4	0.11	0.23	0.48	0.629	0.689	1211.4	0.1	0.25	0.39	0.695	0.753	1211.4	3.8	0.22	17.05
plus.g13146	mod-unitig63_Pr-genome.0.50	1954789	1956935	2146	+	1110	1406	1723	310	753	760	1767	2937	1025	977	957	193	219	262	10.14	10.11	10.14	9.6	10.23	9.62	10.77	11.09	9.32	9.19	9.33	8.07	8.19	8.52	914.89	-0.28	0.19	-1.46	0.143	0.191	914.89	0.81	0.21	3.8	0.000146	0.000358	914.89	-0.85	0.19	-4.44
minus.g12998	mod-unitig63_Pr-genome.0.50	1957046	1958051	1005	-	43	48	71	17	31	51	68	83	61	95	53	29	34	21	5.55	5.35	5.62	5.5	5.71	5.8	6.14	6.01	5.36	5.89	5.27	5.43	5.58	5.01	46.03	0.2	0.28	0.69	0.489	0.558	46.03	0.59	0.29	2.05	0.0405	0.0637	46.03	0.03	0.26	0.1
minus.g12999	mod-unitig63_Pr-genome.0.50	1958777	1962018	3241	-	483	630	716	446	997	1115	5609	6844	2491	2988	2187	383	366	351	8.95	8.96	8.88	10.12	10.63	10.17	12.44	12.31	10.6	10.8	10.52	9.06	8.92	8.94	1586.02	1.4	0.16	8.71	3.11e-18	2.19e-17	1586.02	3.44	0.18	19.51	9.44e-85	7.08e-83	1586.02	1.72	0.16	10.79
plus.g13149	mod-unitig63_Pr-genome.0.50	1961535	1962880	1345	+	166	220	244	48	73	132	226	226	360	400	335	248	318	244	7.43	7.46	7.34	6.94	6.9	7.12	7.82	7.41	7.83	7.91	7.83	8.43	8.72	8.42	217.76	-0.41	0.19	-2.23	0.026	0.0407	217.76	0.22	0.19	1.19	0.235	0.304	217.76	0.45	0.17	2.74
minus.g13001	mod-unitig63_Pr-genome.0.50	1962981	1963984	1003	-	1524	1963	2293	643	717	1942	1558	1615	1597	1657	1797	1513	1260	1004	10.6	10.59	10.55	10.65	10.16	10.97	10.59	10.23	9.96	9.95	10.24	11.03	10.7	10.45	1456.21	0.05	0.22	0.23	0.815	0.855	1456.21	-0.16	0.24	-0.65	0.516	0.589	1456.21	-0.52	0.22	-2.42
plus.g13151	mod-unitig63_Pr-genome.0.50	1964190	1965261	1071	+	1973	2520	2792	282	551	880	1263	1217	1303	1283	1283	1178	895	754	10.97	10.95	10.83	9.46	9.78	9.83	10.29	9.82	9.67	9.58	9.75	10.67	10.21	10.04	1194.4	-1.21	0.19	-6.26	3.88e-10	1.57e-09	1194.4	-0.84	0.21	-3.94	8.25e-05	0.00021	1194.4	-1.25	0.19	-6.52
minus.g13003	mod-unitig63_Pr-genome.0.50	1965413	1966503	1090	-	2192	2629	2907	511	881	1493	1807	1615	2065	2369	2113	1296	958	567	11.12	11.01	10.89	10.32	10.46	10.59	10.81	10.23	10.33	10.46	10.47	10.81	10.3	9.63	1523.26	-0.55	0.25	-2.2	0.0282	0.0438	1523.26	-0.46	0.28	-1.67	0.0956	0.138	1523.26	-0.59	0.25	-2.36
plus.g13153	mod-unitig63_Pr-genome.0.50	1966737	1969748	3011	+	939	1129	1360	229	444	587	791	1042	862	966	767	470	461	403	9.9	9.8	9.8	9.16	9.47	9.25	9.62	9.6	9.07	9.17	9.01	9.35	9.25	9.14	685.8	-0.53	0.13	-4.14	3.47e-05	8.46e-05	685.8	-0.22	0.14	-1.62	0.105	0.15	685.8	-0.75	0.12	-6.02
minus.g13005	mod-unitig63_Pr-genome.0.50	1969836	1971280	1444	-	118	145	133	2	8	6	21	18	117	97	49	34	17	23	6.94	6.87	6.49	2.96	3.97	3.17	4.57	4.03	6.24	5.92	5.16	5.64	4.67	5.13	45.91	-3.62	0.46	-7.82	5.47e-15	3.22e-14	45.91	-2.61	0.41	-6.32	2.53e-10	1.21e-09	45.91	-0.96	0.33	-2.91
minus.g13006	mod-unitig63_Pr-genome.0.50	1971866	1972828	962	-	476	747	678	17	60	74	146	125	284	300	256	270	224	185	8.93	9.2	8.8	5.5	6.62	6.31	7.2	6.58	7.49	7.5	7.45	8.55	8.22	8.02	243.81	-2.76	0.26	-10.81	3.13e-27	3.4e-26	243.81	-2.08	0.26	-7.87	3.52e-15	2.52e-14	243.81	-1.51	0.23	-6.59
minus.g13007	mod-unitig63_Pr-genome.0.50	1974001	1974972	971	-	2380	3462	3035	16	32	30	35	41	116	124	82	3159	2233	1501	11.24	11.41	10.95	5.42	5.75	5.09	5.23	5.06	6.23	6.26	5.86	12.09	11.52	11.03	1206.19	-5.82	0.3	-19.16	8.64e-82	3.85e-80	1206.19	-6.11	0.33	-18.63	1.98e-77	1.25e-75	1206.19	-5.1	0.27	-18.93
minus.g13008	mod-unitig63_Pr-genome.0.50	1975732	1976718	986	-	212	272	266	14	32	35	71	81	43	67	78	303	377	396	7.77	7.76	7.46	5.24	5.75	5.29	6.2	5.98	4.89	5.42	5.79	8.72	8.96	9.11	174.11	-2.28	0.27	-8.47	2.46e-17	1.67e-16	174.11	-1.61	0.27	-6.08	1.2e-09	5.38e-09	174.11	-2.33	0.24	-9.74
minus.g13009	mod-unitig63_Pr-genome.0.50	1977457	1979161	1704	-	3464	4640	5042	1007	2103	1753	3199	6049	1066	947	1129	2638	3688	4741	11.78	11.83	11.68	11.29	11.71	10.82	11.63	12.13	9.38	9.14	9.57	11.83	12.25	12.68	3058.12	-0.44	0.25	-1.74	0.0811	0.115	3058.12	0.13	0.28	0.47	0.642	0.705	3058.12	-2.38	0.26	-9.32
plus.g13158	mod-unitig63_Pr-genome.0.50	1979667	1981213	1546	+	2544	3717	4407	2853	3929	4327	3983	6838	2813	2424	2899	3088	4580	5752	11.34	11.51	11.49	12.79	12.61	12.13	11.95	12.31	10.77	10.5	10.92	12.06	12.56	12.96	4185.77	1.08	0.24	4.54	5.56e-06	1.49e-05	4185.77	0.68	0.27	2.58	0.00984	0.0175	4185.77	-0.7	0.24	-2.95
plus.g13159	mod-unitig63_Pr-genome.0.50	1981961	1984137	2176	+	3407	4538	5462	4259	6250	7276	10331	15599	5579	5345	6948	1076	1526	2521	11.76	11.8	11.8	13.37	13.28	12.87	13.32	13.5	11.76	11.63	12.18	10.54	10.98	11.77	5621.06	1.39	0.27	5.22	1.75e-07	5.51e-07	5621.06	1.61	0.3	5.41	6.43e-08	2.39e-07	5621.06	0.09	0.27	0.35
minus.g13012	mod-unitig63_Pr-genome.0.50	1984569	1985278	709	-	7	11	10	5	12	10	17	19	113	302	101	9	3	4	3.32	3.52	3.23	3.94	4.46	3.73	4.31	4.09	6.2	7.51	6.14	3.94	2.74	3.06	31.01	0.87	0.54	1.62	0.106	0.146	31.01	1.02	0.55	1.85	0.0638	0.0961	31.01	3.74	0.47	7.98
minus.g13013	mod-unitig63_Pr-genome.0.50	1985917	1986605	688	-	53	86	113	13	11	22	23	12	279	301	263	78	70	60	5.83	6.14	6.26	5.14	4.36	4.68	4.69	3.56	7.46	7.51	7.48	6.79	6.57	6.43	79.32	-1.47	0.3	-4.85	1.24e-06	3.57e-06	79.32	-2.07	0.33	-6.19	6.15e-10	2.84e-09	79.32	1.42	0.22	6.33
plus.g13162	mod-unitig63_Pr-genome.0.50	1987419	1988349	930	+	54	101	114	8	25	19	41	61	140	126	77	481	474	290	5.86	6.36	6.27	4.52	5.42	4.5	5.45	5.59	6.49	6.28	5.77	9.38	9.29	8.66	162.71	-1.37	0.34	-4.09	4.24e-05	0.000102	162.71	-0.69	0.33	-2.07	0.0384	0.0607	162.71	0.03	0.28	0.1
plus.g13163	mod-unitig63_Pr-genome.0.50	1989086	1990062	976	+	135	240	274	18	26	29	30	38	143	214	224	265	201	168	7.13	7.58	7.5	5.58	5.47	5.04	5.03	4.96	6.52	7.02	7.26	8.53	8.07	7.88	136.26	-2.14	0.29	-7.28	3.23e-13	1.7e-12	136.26	-2.51	0.32	-7.91	2.54e-15	1.84e-14	136.26	-0.46	0.25	-1.86
plus.g13164	mod-unitig63_Pr-genome.0.50	1990629	1991637	1008	+	490	619	644	193	229	546	559	428	468	767	576	1583	1272	898	8.97	8.93	8.72	8.92	8.52	9.15	9.12	8.32	8.2	8.84	8.6	11.1	10.71	10.29	708.65	0.01	0.27	0.03	0.979	0.991	708.65	-0.1	0.3	-0.35	0.729	0.783	708.65	-0.31	0.27	-1.15
plus.g13165	mod-unitig63_Pr-genome.0.50	1992039	1995334	3295	+	2651	3568	4123	3914	3522	10029	1961	2988	1701	1331	1204	1370	1927	2440	11.4	11.45	11.39	13.25	12.45	13.34	10.92	11.11	10.05	9.63	9.66	10.89	11.31	11.73	3463.63	1.64	0.25	6.57	4.91e-11	2.17e-10	3463.63	-0.39	0.28	-1.39	0.163	0.221	3463.63	-1.61	0.25	-6.45
plus.g13166	mod-unitig63_Pr-genome.0.50	1995728	1997848	2120	+	547	745	814	207	242	340	395	520	382	414	402	2926	2957	2721	9.13	9.2	9.06	9.02	8.6	8.47	8.62	8.6	7.91	7.96	8.09	11.98	11.93	11.88	1154.41	-0.44	0.15	-2.89	0.0038	0.0069	1154.41	-0.52	0.16	-3.17	0.00154	0.00319	1154.41	-1.15	0.15	-7.82
plus.g13167	mod-unitig63_Pr-genome.0.50	1998116	1999970	1854	+	89	112	154	20	28	61	39	66	207	158	160	178	170	134	6.55	6.51	6.69	5.72	5.57	6.04	5.38	5.7	7.04	6.6	6.78	7.96	7.83	7.56	107.76	-0.79	0.24	-3.27	0.00107	0.00212	107.76	-1.07	0.26	-4.15	3.39e-05	9.08e-05	107.76	0.24	0.21	1.15
plus.g13168	mod-unitig63_Pr-genome.0.50	2000415	2005008	4593	+	2739	3662	4449	1363	1556	3580	2293	3524	3708	3818	3141	2409	2819	3068	11.44	11.49	11.5	11.73	11.28	11.85	11.15	11.35	11.17	11.15	11.04	11.7	11.86	12.06	2926.24	0.16	0.16	0.97	0.332	0.399	2926.24	-0.22	0.18	-1.22	0.223	0.29	2926.24	-0.36	0.16	-2.18
plus.g13169	mod-unitig63_Pr-genome.0.50	2005347	2009820	4473	+	1014	1202	1514	454	906	1155	1195	2490	1511	1380	994	480	723	1068	10.01	9.89	9.95	10.14	10.5	10.22	10.21	10.85	9.88	9.68	9.38	9.38	9.9	10.54	1090.83	0.34	0.26	1.3	0.194	0.25	1090.83	0.61	0.29	2.08	0.0377	0.0598	1090.83	-0.29	0.26	-1.08
plus.g13170	mod-unitig63_Pr-genome.0.50	2011003	2014734	3731	+	1050	1364	1583	675	1430	1349	1501	2756	2138	1954	1770	829	1027	1369	10.06	10.07	10.01	10.72	11.15	10.45	10.54	11	10.38	10.18	10.21	10.17	10.41	10.89	1436.7	0.75	0.22	3.35	0.000813	0.00165	1436.7	0.73	0.25	2.95	0.00316	0.00619	1436.7	0.21	0.22	0.95
minus.g13025	mod-unitig63_Pr-genome.0.50	2015082	2017021	1939	-	5	2	4	0	0	0	1	2	42	45	37	38	25	27	2.98	2.03	2.39	0.63	0.63	0.63	1.75	1.99	4.86	4.89	4.8	5.8	5.17	5.34	15.16	-2.4	1.08	-2.23	0.0257	0.0402	15.16	-0.96	0.83	-1.16	0.247	0.316	15.16	3.07	0.51	5.97
plus.g13172	mod-unitig63_Pr-genome.0.50	2018434	2020133	1699	+	167	213	237	74	112	158	145	137	412	491	333	27	22	18	7.43	7.41	7.3	7.55	7.5	7.38	7.2	6.71	8.02	8.2	7.82	5.33	5	4.81	151.67	0.09	0.2	0.45	0.649	0.707	151.67	-0.42	0.22	-1.95	0.0516	0.0793	151.67	0.65	0.19	3.49
plus.g13173	mod-unitig63_Pr-genome.0.50	2020747	2022478	1731	+	427	571	627	470	910	1596	931	707	3447	3002	2081	131	99	59	8.77	8.82	8.69	10.19	10.5	10.69	9.85	9.04	11.07	10.8	10.45	7.52	7.06	6.41	907.92	1.71	0.27	6.3	2.99e-10	1.23e-09	907.92	0.74	0.3	2.44	0.0145	0.0251	907.92	2.02	0.27	7.49
plus.g13175	mod-unitig63_Pr-genome.0.50	2022774	2024266	1492	+	225	320	403	90	62	148	73	123	334	406	440	1361	1522	1485	7.86	7.99	8.05	7.83	6.67	7.28	6.23	6.56	7.72	7.93	8.22	10.88	10.97	11.01	576.37	-0.66	0.24	-2.81	0.00501	0.00892	576.37	-1.58	0.27	-5.93	3.12e-09	1.34e-08	576.37	0	0.22	0
minus.g13029	mod-unitig63_Pr-genome.0.50	2024370	2025706	1336	-	905	1200	1465	296	545	637	470	713	1114	1117	967	2796	3014	2814	9.85	9.88	9.9	9.53	9.77	9.37	8.87	9.05	9.44	9.38	9.34	11.92	11.96	11.93	1414.94	-0.32	0.13	-2.49	0.0129	0.0214	1414.94	-0.91	0.14	-6.41	1.47e-10	7.17e-10	1414.94	-0.49	0.12	-3.93
plus.g13177	mod-unitig63_Pr-genome.0.50	2027367	2028570	1203	+	384	505	620	318	844	686	2196	2749	1546	1755	1570	106	81	74	8.62	8.64	8.67	9.63	10.39	9.47	11.09	10.99	9.91	10.03	10.04	7.22	6.78	6.72	832.28	1.25	0.22	5.56	2.72e-08	9.32e-08	832.28	2.39	0.25	9.64	5.27e-22	5.69e-21	832.28	1.35	0.22	6.07
minus.g13031	mod-unitig63_Pr-genome.0.50	2028704	2033067	4363	-	710	879	1144	343	841	797	1233	2536	2405	2035	1949	287	372	345	9.5	9.44	9.55	9.74	10.39	9.69	10.26	10.88	10.55	10.24	10.35	8.64	8.95	8.91	974.47	0.48	0.22	2.19	0.0287	0.0445	974.47	1.1	0.24	4.53	5.88e-06	1.75e-05	974.47	0.89	0.22	4.08
plus.g13179	mod-unitig63_Pr-genome.0.50	2033434	2035968	2534	+	45	43	59	5	17	25	44	68	79	60	61	26	26	39	5.61	5.2	5.37	3.94	4.91	4.85	5.54	5.74	5.7	5.27	5.45	5.28	5.22	5.84	37.64	-0.75	0.33	-2.29	0.0223	0.0353	37.64	0.27	0.31	0.87	0.385	0.463	37.64	0.1	0.27	0.36
minus.g13033	mod-unitig63_Pr-genome.0.50	2036320	2038278	1958	-	730	848	1200	1061	1635	2161	1948	2390	938	791	793	157	180	113	9.54	9.38	9.62	11.37	11.35	11.12	10.91	10.79	9.19	8.89	9.06	7.78	7.91	7.32	1110.87	1.76	0.16	10.93	8.45e-28	9.4e-27	1110.87	1.34	0.18	7.44	1.02e-13	6.56e-13	1110.87	-0.47	0.16	-2.87
plus.g13181	mod-unitig63_Pr-genome.0.50	2038604	2040684	2080	+	893	1303	1573	274	432	607	656	924	1099	1090	941	880	1010	891	9.83	10	10.01	9.42	9.43	9.3	9.35	9.43	9.42	9.35	9.31	10.25	10.38	10.28	859	-0.57	0.12	-4.93	8.26e-07	2.43e-06	859	-0.56	0.13	-4.47	7.75e-06	2.27e-05	859	-0.59	0.11	-5.33
minus.g13035	mod-unitig63_Pr-genome.0.50	2040831	2043033	2202	-	362	478	560	99	189	351	317	411	382	353	333	65	77	54	8.54	8.56	8.52	7.96	8.25	8.51	8.31	8.27	7.91	7.73	7.82	6.54	6.71	6.29	255.09	-0.26	0.17	-1.59	0.111	0.152	255.09	-0.26	0.18	-1.43	0.153	0.209	255.09	-0.72	0.16	-4.5
plus.g13183	mod-unitig63_Pr-genome.0.50	2043574	2044350	776	+	79	107	108	25	44	100	77	100	881	855	833	227	206	181	6.38	6.44	6.2	6.03	6.19	6.73	6.31	6.27	9.11	9	9.13	8.31	8.1	7.99	219.23	0.06	0.21	0.3	0.762	0.809	219.23	-0.05	0.22	-0.23	0.82	0.858	219.23	2.77	0.18	15.18
plus.g13184	mod-unitig63_Pr-genome.0.50	2044933	2046643	1710	+	43	52	49	15	32	32	33	75	97	92	67	3	5	9	5.55	5.45	5.13	5.33	5.75	5.17	5.16	5.87	5.99	5.85	5.58	2.78	3.24	3.95	36.35	0.06	0.32	0.18	0.86	0.892	36.35	0.21	0.34	0.61	0.54	0.613	36.35	0.46	0.29	1.58
minus.g13038	mod-unitig63_Pr-genome.0.50	2046893	2052016	5123	-	1656	1972	2299	645	1428	1742	1951	2874	2007	1787	1580	1949	2268	1816	10.72	10.6	10.55	10.65	11.15	10.81	10.92	11.06	10.29	10.06	10.05	11.4	11.55	11.3	1859.12	0.26	0.16	1.7	0.0896	0.125	1859.12	0.36	0.17	2.11	0.0348	0.0555	1859.12	-0.49	0.15	-3.15
plus.g13187	mod-unitig63_Pr-genome.0.50	2052211	2054922	2711	+	242	298	311	121	218	210	254	332	566	472	516	4841	4946	4751	7.96	7.89	7.68	8.25	8.45	7.78	7.99	7.96	8.47	8.15	8.44	12.71	12.67	12.69	1629.65	0.33	0.19	1.79	0.0736	0.105	1629.65	0.13	0.2	0.66	0.51	0.585	1629.65	0.52	0.18	2.92
plus.g13188	mod-unitig63_Pr-genome.0.50	2055344	2056052	708	+	50	74	89	119	113	211	119	151	255	292	317	2595	2369	1973	5.75	5.93	5.93	8.22	7.51	7.79	6.92	6.85	7.34	7.46	7.75	11.81	11.61	11.42	791.17	2.02	0.22	9.13	6.87e-20	5.29e-19	791.17	1.03	0.24	4.22	2.42e-05	6.62e-05	791.17	1.69	0.22	7.84
minus.g13042	mod-unitig63_Pr-genome.0.50	2057153	2058583	1430	-	289	463	474	0	1	4	0	0	29	31	11	2715	2604	2107	8.21	8.52	8.28	0.63	2.04	2.78	0.63	0.63	4.39	4.42	3.35	11.87	11.75	11.51	794.2	-6.67	0.58	-11.55	7.4e-31	9.38e-30	794.2	-8.57	0.87	-9.86	6.48e-23	7.35e-22	794.2	-4.42	0.27	-16.41
minus.g13043	mod-unitig63_Pr-genome.0.50	2059699	2061001	1302	-	196	394	493	214	373	516	678	717	547	475	812	702	759	1056	7.66	8.29	8.34	9.06	9.22	9.06	9.4	9.06	8.42	8.16	9.09	9.93	9.97	10.52	592.13	0.99	0.27	3.69	0.000225	0.000492	592.13	1.11	0.3	3.74	0.000186	0.000446	592.13	0.48	0.27	1.82
plus.g13190	mod-unitig63_Pr-genome.0.50	2063214	2063787	573	+	326	592	898	218	888	508	5990	4547	1308	1235	1229	1649	2514	4133	8.39	8.87	9.2	9.09	10.47	9.04	12.53	11.72	9.67	9.53	9.69	11.16	11.69	12.49	1917.78	0.83	0.39	2.15	0.0319	0.049	1917.78	3.26	0.43	7.62	2.45e-14	1.65e-13	1917.78	0.76	0.38	1.98
minus.g13045	mod-unitig63_Pr-genome.0.50	2065387	2067283	1896	-	28	45	53	2	10	18	23	28	74	75	60	0	3	0	4.98	5.26	5.23	2.96	4.24	4.43	4.69	4.57	5.62	5.57	5.43	0.63	2.74	0.63	22.56	-1.17	0.38	-3.07	0.00211	0.004	22.56	-0.6	0.36	-1.68	0.092	0.133	22.56	0.4	0.29	1.39
minus.g13046	mod-unitig63_Pr-genome.0.50	2067984	2069637	1653	-	21	19	33	4	11	14	17	22	43	42	39	14	12	5	4.61	4.16	4.61	3.68	4.36	4.12	4.31	4.27	4.89	4.81	4.86	4.48	4.23	3.29	18.04	-0.41	0.4	-1.01	0.313	0.379	18.04	-0.21	0.4	-0.53	0.595	0.663	18.04	0.43	0.33	1.28
minus.g13047	mod-unitig63_Pr-genome.0.50	2070138	2072259	2121	-	505	544	629	601	862	1311	1684	2325	1438	1497	1245	181	157	195	9.01	8.75	8.69	10.55	10.43	10.4	10.7	10.75	9.81	9.8	9.71	7.98	7.71	8.1	878.7	1.64	0.14	11.86	1.85e-32	2.53e-31	878.7	1.91	0.15	12.57	2.94e-36	5.82e-35	878.7	0.96	0.14	6.97
plus.g13194	mod-unitig63_Pr-genome.0.50	2072740	2073202	462	+	21	21	15	31	32	66	43	42	196	239	174	16	17	7	4.61	4.28	3.66	6.32	5.75	6.15	5.51	5.09	6.96	7.18	6.9	4.65	4.67	3.66	53.7	2.04	0.33	6.24	4.33e-10	1.75e-09	53.7	1.23	0.36	3.44	0.000585	0.0013	53.7	3.01	0.31	9.81
minus.g13048	mod-unitig63_Pr-genome.0.50	2073580	2075118	1538	-	221	345	375	22	28	56	38	74	288	298	307	372	305	275	7.83	8.1	7.95	5.85	5.57	5.93	5.34	5.86	7.51	7.49	7.7	9.01	8.66	8.59	203.4	-2.21	0.23	-9.71	2.75e-22	2.4e-21	203.4	-2.38	0.24	-9.93	3.04e-23	3.51e-22	203.4	-0.4	0.18	-2.16
minus.g13049	mod-unitig63_Pr-genome.0.50	2076996	2078519	1523	-	885	1250	1300	26	33	114	242	341	305	392	320	1874	1723	1510	9.82	9.94	9.73	6.08	5.8	6.92	7.92	8	7.59	7.88	7.76	11.34	11.15	11.03	788.83	-3.46	0.23	-14.93	2.06e-50	4.69e-49	788.83	-1.87	0.23	-8.08	6.31e-16	4.77e-15	788.83	-2.09	0.21	-10.14
minus.g13050	mod-unitig63_Pr-genome.0.50	2079221	2080758	1537	-	1198	1419	1787	519	431	1331	1456	1729	860	905	869	306	244	195	10.25	10.12	10.19	10.34	9.43	10.43	10.5	10.33	9.07	9.08	9.19	8.73	8.34	8.1	873.94	-0.06	0.24	-0.26	0.797	0.839	873.94	0.22	0.26	0.84	0.402	0.479	873.94	-1.07	0.24	-4.55
plus.g13198	mod-unitig63_Pr-genome.0.50	2081766	2083409	1643	+	6492	9060	11184	2223	4462	4545	6586	9471	5441	5824	5464	7042	9927	9463	12.69	12.8	12.83	12.43	12.79	12.2	12.67	12.78	11.72	11.76	11.84	13.25	13.68	13.68	7019.74	-0.28	0.17	-1.59	0.111	0.152	7019.74	-0.05	0.19	-0.25	0.804	0.844	7019.74	-1	0.17	-5.74
minus.g13052	mod-unitig63_Pr-genome.0.50	2084967	2085894	927	-	474	559	563	246	748	591	1830	2164	902	997	866	260	299	231	8.92	8.79	8.53	9.26	10.22	9.26	10.82	10.65	9.14	9.22	9.19	8.5	8.63	8.34	708.52	0.9	0.24	3.77	0.000161	0.000358	708.52	1.97	0.26	7.49	6.91e-14	4.5e-13	708.52	0.43	0.24	1.8
plus.g13200	mod-unitig63_Pr-genome.0.50	2086070	2087675	1605	+	231	332	412	62	108	246	163	224	469	556	481	407	407	467	7.89	8.04	8.08	7.3	7.45	8.01	7.36	7.4	8.2	8.38	8.34	9.14	9.07	9.35	311.48	-0.37	0.19	-1.94	0.0529	0.0777	311.48	-0.63	0.21	-3.07	0.00212	0.00429	311.48	0.3	0.18	1.7
plus.g13201	mod-unitig63_Pr-genome.0.50	2088087	2088637	550	+	58	77	91	31	47	60	73	84	194	231	228	137	209	237	5.95	5.99	5.96	6.32	6.28	6.02	6.23	6.03	6.95	7.13	7.28	7.59	8.12	8.37	123.62	0.24	0.25	0.94	0.347	0.415	123.62	0.17	0.27	0.64	0.522	0.595	123.62	1.19	0.23	5.23
minus.g13055	mod-unitig63_Pr-genome.0.50	2088872	2091232	2360	-	1188	1489	1709	638	2431	1681	3491	5582	1439	1077	1279	664	932	868	10.24	10.19	10.12	10.63	11.92	10.76	11.76	12.02	9.81	9.33	9.75	9.85	10.27	10.24	1714.91	1.03	0.29	3.6	0.000312	0.00067	1714.91	1.68	0.32	5.28	1.29e-07	4.69e-07	1714.91	-0.54	0.29	-1.88
plus.g13204	mod-unitig63_Pr-genome.0.50	2094603	2097068	2465	+	1820	2190	2457	1054	971	2842	1539	2066	1448	1689	1306	1342	1584	1318	10.86	10.75	10.65	11.36	10.6	11.52	10.58	10.58	9.82	9.98	9.78	10.86	11.03	10.84	1704.82	0.46	0.2	2.23	0.0257	0.0402	1704.82	-0.17	0.23	-0.76	0.448	0.526	1704.82	-0.89	0.2	-4.36
minus.g13058	mod-unitig63_Pr-genome.0.50	2097353	2098242	889	-	2388	2847	3606	1097	1501	3048	2484	2981	4320	4490	4662	2624	2749	1982	11.25	11.13	11.2	11.42	11.22	11.62	11.26	11.11	11.39	11.38	11.61	11.82	11.82	11.43	2743.28	0.24	0.16	1.51	0.131	0.176	2743.28	0	0.17	-0.01	0.992	1	2743.28	0.27	0.16	1.74
plus.g13206	mod-unitig63_Pr-genome.0.50	2098555	2099349	794	+	463	613	659	61	68	176	124	146	427	556	462	877	581	307	8.89	8.92	8.76	7.27	6.8	7.53	6.97	6.8	8.07	8.38	8.29	10.25	9.59	8.74	382.9	-1.62	0.31	-5.29	1.22e-07	3.91e-07	382.9	-1.97	0.34	-5.82	6e-09	2.49e-08	382.9	-0.6	0.3	-2.04
minus.g13059	mod-unitig63_Pr-genome.0.50	2102006	2105222	3216	-	280	270	362	135	172	333	338	479	389	330	361	55	53	66	8.17	7.75	7.9	8.4	8.11	8.44	8.4	8.48	7.94	7.64	7.93	6.3	6.19	6.56	235.1	0.38	0.18	2.11	0.0353	0.0537	235.1	0.5	0.2	2.54	0.0112	0.0197	235.1	-0.1	0.18	-0.59
plus.g13208	mod-unitig63_Pr-genome.0.50	2106151	2109624	3473	+	18	34	35	5	18	12	16	13	69	65	56	8	3	0	4.41	4.89	4.69	3.94	4.98	3.94	4.23	3.65	5.52	5.38	5.34	3.8	2.74	0.63	20.05	-0.35	0.42	-0.82	0.413	0.483	20.05	-0.84	0.46	-1.83	0.0666	0.0998	20.05	0.79	0.36	2.18
minus.g13069	mod-unitig63_Pr-genome.0.50	2134829	2137683	2854	-	21	51	62	18	37	43	62	115	448	418	392	25	35	54	4.61	5.43	5.44	5.58	5.95	5.57	6.01	6.46	8.14	7.97	8.05	5.23	5.62	6.29	95.78	0.51	0.31	1.65	0.0997	0.138	95.78	1.08	0.32	3.39	0.00069	0.00151	95.78	2.91	0.28	10.45
plus.g13218	mod-unitig63_Pr-genome.0.50	2139117	2139710	593	+	1	0	0	0	0	2	6	6	1	1	0	0	0	0	1.77	0.63	0.63	0.63	0.63	2.21	3.13	2.85	1.53	1.51	0.63	0.63	0.63	0.63	1.05	1.09	1.32	0.82	0.41	0.48	1.05	3.21	1.25	2.56	0.0105	0.0186	1.05	0.29	1.29	0.22
minus.g13071	mod-unitig63_Pr-genome.0.50	2140767	2141440	673	-	6	16	21	3	12	5	19	35	14	6	23	35	44	69	3.16	3.95	4.06	3.37	4.46	2.99	4.44	4.86	3.53	2.65	4.2	5.68	5.93	6.63	24.18	-0.07	0.55	-0.12	0.901	0.926	24.18	1	0.54	1.85	0.0641	0.0965	24.18	-0.26	0.51	-0.51
plus.g13220	mod-unitig63_Pr-genome.0.50	2141704	2145632	3928	+	1810	3135	4124	458	761	828	685	1001	1043	797	888	3231	4163	7215	10.85	11.27	11.39	10.16	10.25	9.74	9.41	9.54	9.35	8.9	9.22	12.12	12.42	13.29	2377.32	-1.12	0.27	-4.07	4.8e-05	0.000115	2377.32	-1.69	0.31	-5.54	3.05e-08	1.18e-07	2377.32	-2.01	0.27	-7.33
minus.g13073	mod-unitig63_Pr-genome.0.50	2146737	2148199	1462	-	563	833	1016	744	1261	1463	1686	2562	1390	1390	1752	302	274	336	9.17	9.36	9.38	10.86	10.97	10.56	10.71	10.89	9.76	9.7	10.2	8.71	8.51	8.87	1066.23	1.5	0.18	8.24	1.76e-16	1.14e-15	1066.23	1.49	0.2	7.4	1.35e-13	8.6e-13	1066.23	0.6	0.18	3.29
minus.g13075	mod-unitig63_Pr-genome.0.50	2159066	2163760	4694	-	0	0	0	4	1	0	2	5	1	1	0	0	0	0	0.63	0.63	0.63	3.68	2.04	0.63	2.18	2.68	1.53	1.51	0.63	0.63	0.63	0.63	1.32	3.57	1.32	2.7	0.00703	0.0122	1.32	3.35	1.35	2.49	0.0127	0.0221	1.32	1.24	1.36	0.91
minus.g13080	mod-unitig63_Pr-genome.0.50	2176094	2178525	2431	-	179	204	192	30	62	107	126	175	306	323	201	56	62	69	7.53	7.35	7	6.28	6.67	6.83	7	7.05	7.59	7.61	7.1	6.33	6.4	6.63	126.89	-0.68	0.23	-2.91	0.00356	0.00649	126.89	-0.28	0.24	-1.16	0.245	0.315	126.89	0.15	0.21	0.71
minus.g13081	mod-unitig63_Pr-genome.0.50	2178804	2180067	1263	-	32	18	34	8	18	37	45	77	21	34	25	6	7	5	5.15	4.09	4.65	4.52	4.98	5.36	5.57	5.91	4	4.54	4.3	3.48	3.6	3.29	23.68	0.41	0.38	1.08	0.281	0.346	23.68	1.15	0.38	3.03	0.00245	0.00489	23.68	-0.43	0.36	-1.19
minus.g13082	mod-unitig63_Pr-genome.0.50	2180536	2181233	697	-	25	33	26	104	86	207	76	101	564	415	580	12	19	12	4.83	4.85	4.32	8.03	7.13	7.76	6.29	6.28	8.47	7.96	8.61	4.29	4.81	4.29	133.63	3.13	0.3	10.33	5.42e-25	5.32e-24	133.63	1.71	0.34	5.1	3.36e-07	1.16e-06	133.63	3.83	0.3	12.93
minus.g13083	mod-unitig63_Pr-genome.0.50	2181738	2182857	1119	-	682	842	997	655	1113	1832	1808	2064	1797	1717	1829	92	84	76	9.44	9.37	9.35	10.67	10.79	10.89	10.81	10.58	10.13	10	10.26	7.02	6.83	6.76	1022.58	1.4	0.13	10.4	2.46e-25	2.45e-24	1022.58	1.31	0.15	8.79	1.44e-18	1.28e-17	1022.58	0.75	0.13	5.58
minus.g13084	mod-unitig63_Pr-genome.0.50	2183543	2184864	1321	-	6199	8269	8260	2036	5898	2780	4403	9338	4110	2063	3834	4808	6990	8716	12.62	12.66	12.39	12.31	13.2	11.49	12.09	12.76	11.32	10.26	11.33	12.7	13.17	13.56	5789.33	-0.07	0.37	-0.18	0.855	0.889	5789.33	-0.1	0.41	-0.25	0.805	0.845	5789.33	-1.49	0.37	-4.01
minus.g13085	mod-unitig63_Pr-genome.0.50	2185638	2188824	3186	-	1407	1770	2291	235	250	286	123	216	2771	2114	2575	583	482	540	10.49	10.44	10.55	9.2	8.65	8.22	6.96	7.35	10.75	10.3	10.75	9.66	9.32	9.56	911.49	-1.76	0.23	-7.59	3.15e-14	1.77e-13	911.49	-3.32	0.26	-12.59	2.31e-36	4.61e-35	911.49	0.12	0.23	0.55
plus.g13232	mod-unitig63_Pr-genome.0.50	2190026	2190627	601	+	401	562	720	269	588	403	1292	2422	501	406	493	884	1543	1807	8.68	8.79	8.88	9.39	9.87	8.71	10.32	10.81	8.3	7.93	8.38	10.26	10.99	11.29	932.46	0.61	0.3	2.04	0.0412	0.0619	932.46	1.78	0.33	5.42	6.03e-08	2.25e-07	932.46	-0.57	0.3	-1.93
plus.g13233	mod-unitig63_Pr-genome.0.50	2191416	2194059	2643	+	430	636	754	288	356	573	364	616	2329	2491	2493	862	894	965	8.78	8.97	8.95	9.49	9.15	9.22	8.5	8.84	10.5	10.53	10.71	10.22	10.21	10.39	887.18	0.38	0.15	2.52	0.0119	0.0198	887.18	-0.22	0.17	-1.28	0.2	0.263	887.18	1.68	0.15	11.42
plus.g13234	mod-unitig63_Pr-genome.0.50	2194746	2197813	3067	+	3210	4055	5633	4328	6677	8770	7217	13916	4796	4769	4073	1807	2630	3821	11.67	11.64	11.84	13.39	13.38	13.14	12.8	13.33	11.54	11.47	11.41	11.29	11.76	12.37	5557.64	1.58	0.24	6.66	2.83e-11	1.27e-10	5557.64	1.36	0.26	5.14	2.72e-07	9.5e-07	5557.64	-0.24	0.24	-1.02
minus.g13089	mod-unitig63_Pr-genome.0.50	2198167	2199988	1821	-	406	611	708	821	817	1669	1053	1397	1462	1899	1691	1702	1950	2308	8.7	8.91	8.86	11	10.35	10.75	10.03	10.02	9.83	10.14	10.15	11.2	11.33	11.65	1413.18	1.89	0.19	9.92	3.3e-23	3e-22	1413.18	1.2	0.21	5.64	1.69e-08	6.7e-08	1413.18	1.22	0.19	6.43
minus.g13090	mod-unitig63_Pr-genome.0.50	2200231	2200969	738	-	275	309	321	218	323	683	404	433	451	492	563	230	209	131	8.14	7.94	7.73	9.09	9.01	9.47	8.65	8.34	8.15	8.21	8.57	8.33	8.12	7.53	352.62	1.27	0.23	5.54	3.03e-08	1.03e-07	352.62	0.56	0.25	2.21	0.0271	0.0442	352.62	0.38	0.23	1.66
minus.g13091	mod-unitig63_Pr-genome.0.50	2201958	2203369	1411	-	174	233	252	45	87	98	118	144	363	421	369	163	131	85	7.49	7.54	7.39	6.85	7.14	6.7	6.9	6.78	7.84	7.98	7.97	7.83	7.46	6.92	166.93	-0.58	0.23	-2.54	0.011	0.0184	166.93	-0.64	0.24	-2.63	0.0085	0.0153	166.93	0.46	0.21	2.22
plus.g13238	mod-unitig63_Pr-genome.0.50	2203766	2206846	3080	+	546	766	784	101	182	260	329	463	555	653	460	154	195	163	9.12	9.24	9.01	7.99	8.19	8.08	8.36	8.44	8.44	8.61	8.28	7.75	8.02	7.84	348.63	-1.03	0.15	-6.68	2.35e-11	1.06e-10	348.63	-0.73	0.16	-4.43	9.51e-06	2.75e-05	348.63	-0.68	0.15	-4.66
plus.g13239	mod-unitig63_Pr-genome.0.50	2207208	2209354	2146	+	1052	1311	1741	826	1503	1730	1914	3223	1761	1810	1979	651	924	1143	10.07	10.01	10.15	11.01	11.23	10.8	10.89	11.22	10.1	10.07	10.37	9.82	10.25	10.63	1495.83	0.94	0.21	4.54	5.53e-06	1.48e-05	1495.83	0.98	0.23	4.27	1.93e-05	5.37e-05	1495.83	0.11	0.21	0.54
plus.g13240	mod-unitig63_Pr-genome.0.50	2210045	2212313	2268	+	1610	2155	2685	924	928	2508	1225	1794	2113	2290	2235	2185	2433	2834	10.68	10.73	10.78	11.17	10.53	11.34	10.25	10.38	10.36	10.41	10.55	11.56	11.65	11.94	2021.75	0.32	0.2	1.66	0.0969	0.134	2021.75	-0.41	0.22	-1.88	0.0604	0.0914	2021.75	-0.28	0.19	-1.45
plus.g13241	mod-unitig63_Pr-genome.0.50	2213104	2214788	1684	+	132	179	285	62	77	139	112	189	183	201	211	1495	1875	2465	7.1	7.16	7.56	7.3	6.97	7.19	6.83	7.16	6.87	6.94	7.17	11.01	11.27	11.74	675.75	-0.14	0.24	-0.59	0.555	0.62	675.75	-0.29	0.26	-1.12	0.265	0.336	675.75	-0.3	0.23	-1.33
plus.g13242	mod-unitig63_Pr-genome.0.50	2215519	2218269	2750	+	202	324	361	21	44	30	87	124	406	509	322	813	901	737	7.7	8.01	7.9	5.79	6.19	5.09	6.48	6.57	8	8.26	7.77	10.14	10.22	10	366.31	-2.21	0.25	-8.86	7.74e-19	5.63e-18	366.31	-1.37	0.24	-5.59	2.21e-08	8.64e-08	366.31	0.15	0.21	0.72
minus.g13097	mod-unitig63_Pr-genome.0.50	2218398	2222109	3711	-	1189	1346	1810	171	432	509	739	1265	727	651	559	1210	1517	1624	10.24	10.05	10.21	8.74	9.43	9.05	9.52	9.88	8.83	8.61	8.56	10.71	10.97	11.14	991.84	-1.06	0.2	-5.42	6.03e-08	2e-07	991.84	-0.46	0.21	-2.13	0.0335	0.0536	991.84	-1.5	0.19	-7.75
minus.g13098	mod-unitig63_Pr-genome.0.50	2222468	2224206	1738	-	2622	3157	3877	932	1528	3268	3172	3656	2405	2580	2691	1076	1309	963	11.38	11.28	11.3	11.18	11.25	11.72	11.62	11.41	10.55	10.58	10.82	10.54	10.75	10.39	2215.11	0.08	0.17	0.49	0.624	0.684	2215.11	0.19	0.19	1	0.318	0.394	2215.11	-0.66	0.17	-3.85
plus.g13245	mod-unitig63_Pr-genome.0.50	2224338	2225634	1296	+	89	109	133	73	60	289	107	208	111	101	123	226	202	196	6.55	6.47	6.49	7.53	6.62	8.23	6.77	7.3	6.17	5.98	6.42	8.3	8.07	8.1	154.24	1.13	0.31	3.6	0.000316	0.000677	154.24	0.57	0.35	1.64	0.101	0.145	154.24	-0.31	0.31	-0.99
plus.g13246	mod-unitig63_Pr-genome.0.50	2225907	2229708	3801	+	1010	1225	1373	172	350	460	383	740	1101	1103	718	211	184	224	10.01	9.91	9.81	8.75	9.13	8.9	8.58	9.11	9.43	9.36	8.92	8.2	7.94	8.29	566.67	-0.97	0.2	-4.9	9.4e-07	2.75e-06	566.67	-1.04	0.22	-4.76	1.93e-06	6.13e-06	566.67	-0.66	0.19	-3.39
plus.g13247	mod-unitig63_Pr-genome.0.50	2231150	2234789	3639	+	226	258	303	25	46	57	93	130	354	333	225	101	105	128	7.86	7.68	7.65	6.03	6.25	5.95	6.57	6.64	7.8	7.65	7.26	7.16	7.14	7.5	145.42	-1.69	0.22	-7.52	5.38e-14	2.96e-13	145.42	-1.14	0.22	-5.09	3.6e-07	1.24e-06	145.42	-0.14	0.19	-0.75
plus.g13248	mod-unitig63_Pr-genome.0.50	2236092	2237492	1400	+	138	152	183	24	32	65	62	84	149	127	95	39	20	24	7.16	6.93	6.93	5.97	5.75	6.13	6.01	6.03	6.58	6.29	6.06	5.83	4.88	5.18	73.22	-1.07	0.26	-4.18	2.88e-05	7.09e-05	73.22	-1.02	0.27	-3.81	0.000142	0.000348	73.22	-0.7	0.23	-3.05
plus.g13249	mod-unitig63_Pr-genome.0.50	2237876	2238653	777	+	293	282	351	92	134	196	265	268	478	647	414	193	115	62	8.23	7.81	7.86	7.86	7.76	7.68	8.05	7.66	8.23	8.6	8.13	8.07	7.27	6.48	236.81	-0.21	0.31	-0.7	0.485	0.554	236.81	-0.11	0.34	-0.33	0.739	0.791	236.81	0.36	0.3	1.19
plus.g13250	mod-unitig63_Pr-genome.0.50	2238842	2239855	1013	+	433	683	733	79	110	172	140	115	605	774	715	4872	3566	2772	8.79	9.07	8.91	7.64	7.48	7.5	7.15	6.46	8.57	8.85	8.91	12.72	12.2	11.91	1343.79	-1.4	0.24	-5.87	4.23e-09	1.57e-08	1343.79	-2.1	0.27	-7.92	2.45e-15	1.78e-14	1343.79	-0.14	0.23	-0.64
minus.g13104	mod-unitig63_Pr-genome.0.50	2239981	2240375	394	-	451	541	606	551	503	1490	996	724	523	592	569	607	531	311	8.85	8.74	8.64	10.42	9.65	10.59	9.95	9.08	8.36	8.47	8.58	9.72	9.46	8.76	681.05	1.52	0.29	5.26	1.41e-07	4.49e-07	681.05	0.83	0.32	2.57	0.0102	0.0181	681.05	-0.27	0.29	-0.93
minus.g13105	mod-unitig63_Pr-genome.0.50	2240600	2241792	1192	-	2144	2718	3404	671	742	1824	1460	1722	1316	1495	1554	1127	1129	1054	11.09	11.06	11.12	10.71	10.21	10.88	10.5	10.32	9.68	9.8	10.03	10.61	10.54	10.52	1516.68	-0.46	0.17	-2.67	0.00769	0.0132	1516.68	-0.68	0.19	-3.51	0.000457	0.00103	1516.68	-1.25	0.17	-7.21
plus.g13253	mod-unitig63_Pr-genome.0.50	2242372	2243104	732	+	259	459	621	287	511	521	707	913	539	591	582	723	805	733	8.06	8.5	8.67	9.49	9.67	9.08	9.46	9.41	8.4	8.47	8.62	9.97	10.05	9.99	615.72	0.99	0.19	5.17	2.29e-07	7.15e-07	615.72	1	0.21	4.71	2.47e-06	7.74e-06	615.72	0.06	0.19	0.32
plus.g13254	mod-unitig63_Pr-genome.0.50	2243782	2245406	1624	+	23994	31933	39902	19391	19307	53141	32093	46219	20010	19316	19171	86898	83650	72371	14.57	14.61	14.67	15.56	14.91	15.74	14.95	15.06	13.6	13.49	13.65	16.87	16.75	16.62	45899	0.82	0.19	4.35	1.35e-05	3.43e-05	45899	0.39	0.21	1.85	0.0642	0.0966	45899	-1.03	0.19	-5.46
minus.g13108	mod-unitig63_Pr-genome.0.50	2245797	2246897	1100	-	1079	1570	1976	2150	2360	3861	2346	3180	2579	3125	3000	2672	2575	2251	10.1	10.27	10.33	12.39	11.88	11.96	11.18	11.2	10.65	10.86	10.97	11.85	11.73	11.61	2646.61	1.85	0.16	11.3	1.29e-29	1.57e-28	2646.61	0.95	0.18	5.22	1.76e-07	6.29e-07	2646.61	0.59	0.16	3.63
minus.g13109	mod-unitig63_Pr-genome.0.50	2247495	2248886	1391	-	25825	35390	38599	2390	6354	4737	9020	14073	4189	4470	5305	3672	5052	5585	14.68	14.76	14.62	12.54	13.3	12.26	13.12	13.35	11.35	11.38	11.79	12.31	12.7	12.92	10552.8	-1.9	0.25	-7.53	5.04e-14	2.79e-13	10552.8	-1.44	0.28	-5.1	3.39e-07	1.17e-06	10552.8	-3.14	0.25	-12.44
minus.g13110	mod-unitig63_Pr-genome.0.50	2249245	2250389	1144	-	1070	1552	1839	748	811	1677	1224	1588	1834	1839	2306	13940	12873	12881	10.09	10.25	10.23	10.86	10.34	10.76	10.25	10.2	10.16	10.1	10.59	14.23	14.05	14.13	4902.18	0.48	0.18	2.69	0.00711	0.0123	4902.18	0.03	0.2	0.17	0.866	0.898	4902.18	0.11	0.18	0.61
plus.g13258	mod-unitig63_Pr-genome.0.50	2250797	2251738	941	+	115	168	231	287	321	547	293	410	529	261	545	4393	5603	6249	6.91	7.07	7.26	9.49	9.01	9.15	8.19	8.26	8.37	7.31	8.52	12.57	12.85	13.08	1839.2	2.14	0.28	7.75	9.4e-15	5.45e-14	1839.2	1.15	0.31	3.74	0.000184	0.000443	1839.2	1.07	0.28	3.9
minus.g13112	mod-unitig63_Pr-genome.0.50	2251872	2253915	2043	-	1297	1478	1790	717	775	1743	1204	1574	2372	2382	2020	575	568	422	10.37	10.18	10.19	10.8	10.27	10.82	10.22	10.19	10.53	10.47	10.4	9.64	9.55	9.2	1227.54	0.4	0.17	2.32	0.0206	0.0328	1227.54	-0.04	0.19	-0.22	0.825	0.863	1227.54	0.22	0.17	1.27
plus.g13260	mod-unitig63_Pr-genome.0.50	2254161	2257449	3288	+	4831	5954	7647	1383	2653	3698	4662	7890	3521	3365	2347	2931	4132	3952	12.26	12.19	12.28	11.75	12.04	11.9	12.17	12.51	11.1	10.97	10.62	11.98	12.41	12.42	4088.04	-0.34	0.18	-1.92	0.0544	0.0797	4088.04	0.11	0.2	0.54	0.59	0.659	4088.04	-1.33	0.18	-7.52
minus.g13114	mod-unitig63_Pr-genome.0.50	2258311	2258984	673	-	22	28	38	18	89	51	166	155	276	353	269	1	2	3	4.66	4.64	4.8	5.58	7.18	5.8	7.39	6.88	7.45	7.73	7.52	1.95	2.4	2.79	82.62	1.76	0.38	4.68	2.83e-06	7.81e-06	82.62	2.54	0.4	6.35	2.09e-10	1e-09	82.62	2.97	0.36	8.23
plus.g13261	mod-unitig63_Pr-genome.0.50	2259563	2260783	1220	+	8	5	11	31	20	105	974	553	57	126	80	2	0	0	3.46	2.73	3.32	6.32	5.12	6.8	9.92	8.69	5.27	6.28	5.82	2.44	0.63	0.63	126.89	3.39	0.51	6.7	2.06e-11	9.38e-11	126.89	6.52	0.53	12.27	1.25e-34	2.35e-33	126.89	2.99	0.5	5.99
minus.g13115	mod-unitig63_Pr-genome.0.50	2260274	2263387	3113	-	386	547	687	147	394	358	611	860	684	601	600	191	233	290	8.63	8.76	8.82	8.53	9.3	8.54	9.25	9.32	8.74	8.49	8.66	8.06	8.28	8.66	430.69	0.1	0.22	0.46	0.647	0.704	430.69	0.55	0.24	2.24	0.0251	0.0411	430.69	-0.1	0.22	-0.46
plus.g13263	mod-unitig63_Pr-genome.0.50	2263469	2264060	591	+	205	245	299	75	111	226	123	158	528	662	521	162	137	149	7.72	7.61	7.63	7.57	7.49	7.88	6.96	6.91	8.37	8.63	8.46	7.83	7.52	7.71	222.25	0.02	0.17	0.12	0.907	0.931	222.25	-0.73	0.19	-3.81	0.000142	0.000348	222.25	0.85	0.16	5.32
minus.g13117	mod-unitig63_Pr-genome.0.50	2264237	2265680	1443	-	630	889	1071	361	465	883	998	1398	1217	1205	1175	717	858	814	9.33	9.45	9.45	9.82	9.54	9.84	9.95	10.02	9.57	9.49	9.62	9.96	10.15	10.15	865.45	0.32	0.13	2.5	0.0123	0.0204	865.45	0.57	0.14	4.09	4.29e-05	0.000113	865.45	0.15	0.13	1.18
plus.g13265	mod-unitig63_Pr-genome.0.50	2265977	2268577	2600	+	2188	3077	3486	6478	6995	13023	10800	15695	5870	5296	5909	4833	6156	6121	11.12	11.24	11.15	13.98	13.44	13.71	13.38	13.51	11.83	11.62	11.95	12.71	12.99	13.05	7423.65	2.55	0.17	15.41	1.48e-53	3.63e-52	7423.65	2.27	0.18	12.29	1.07e-34	2.03e-33	7423.65	0.64	0.17	3.84
plus.g13266	mod-unitig63_Pr-genome.0.50	2268859	2269684	825	+	32	27	28	32	22	146	50	33	39	103	69	46	52	36	5.15	4.6	4.41	6.37	5.25	7.26	5.71	4.78	4.77	6.01	5.62	6.06	6.16	5.73	51.76	1.86	0.46	4.07	4.78e-05	0.000114	51.76	0.61	0.51	1.2	0.229	0.297	51.76	0.86	0.45	1.89
minus.g13121	mod-unitig63_Pr-genome.0.50	2270731	2273157	2426	-	4303	5282	6710	3370	3197	4980	3874	6796	4661	4411	4227	1256	1293	1287	12.1	12.02	12.1	13.03	12.31	12.33	11.91	12.3	11.5	11.36	11.47	10.76	10.74	10.8	3852.51	0.53	0.19	2.71	0.00666	0.0116	3852.51	0.05	0.22	0.21	0.835	0.872	3852.51	-0.62	0.19	-3.22
plus.g13268	mod-unitig63_Pr-genome.0.50	2273436	2275295	1859	+	499	696	782	150	261	383	403	556	1032	1134	954	318	423	287	9	9.1	9	8.56	8.71	8.64	8.65	8.7	9.33	9.4	9.33	8.79	9.13	8.65	493.22	-0.4	0.15	-2.69	0.00717	0.0124	493.22	-0.36	0.16	-2.25	0.0242	0.0398	493.22	0.32	0.14	2.3
minus.g13123	mod-unitig63_Pr-genome.0.50	2275497	2281504	6007	-	916	1040	1276	105	238	277	428	696	730	731	462	171	266	184	9.87	9.68	9.7	8.05	8.58	8.17	8.74	9.02	8.84	8.77	8.29	7.9	8.47	8.01	463.01	-1.47	0.22	-6.81	9.97e-12	4.68e-11	463.01	-0.87	0.23	-3.7	0.000219	0.000521	463.01	-1.1	0.21	-5.26
minus.g13124	mod-unitig63_Pr-genome.0.50	2282021	2286324	4303	-	3453	3935	5494	2000	3617	4772	5084	9582	4595	4559	3567	1014	1356	1892	11.78	11.59	11.81	12.28	12.49	12.27	12.3	12.79	11.48	11.41	11.22	10.45	10.81	11.36	3694.59	0.62	0.22	2.83	0.00463	0.00827	3694.59	0.83	0.24	3.42	0.000626	0.00139	3694.59	-0.35	0.22	-1.62
plus.g13271	mod-unitig63_Pr-genome.0.50	2286615	2288378	1763	+	12	16	22	1	2	1	3	3	3	11	6	10	7	4	3.92	3.95	4.11	2.35	2.55	1.78	2.49	2.27	2.14	3.23	2.76	4.07	3.6	3.06	6.57	-2.47	0.75	-3.3	0.000953	0.00191	6.57	-2.21	0.7	-3.14	0.00169	0.00348	6.57	-1.6	0.54	-2.94
plus.g13272	mod-unitig63_Pr-genome.0.50	2288679	2289366	687	+	170	217	259	110	129	240	197	202	741	904	894	61	52	50	7.46	7.44	7.42	8.11	7.7	7.97	7.63	7.26	8.86	9.08	9.23	6.45	6.16	6.18	242.91	0.5	0.19	2.67	0.00768	0.0132	242.91	0.01	0.2	0.05	0.962	0.975	242.91	1.64	0.18	9.3
plus.g13273	mod-unitig63_Pr-genome.0.50	2290150	2292285	2135	+	1283	1755	2202	449	1071	984	1741	2726	1549	1588	1719	1496	1958	2326	10.35	10.43	10.49	10.13	10.74	9.99	10.75	10.98	9.92	9.89	10.17	11.01	11.33	11.66	1615.97	-0.1	0.22	-0.46	0.643	0.701	1615.97	0.44	0.24	1.84	0.0653	0.098	1615.97	-0.43	0.22	-1.97
minus.g13128	mod-unitig63_Pr-genome.0.50	2292742	2297954	5212	-	956	1207	1528	374	539	1027	871	1301	1209	1211	867	700	836	761	9.93	9.89	9.96	9.87	9.75	10.05	9.76	9.92	9.56	9.5	9.19	9.92	10.11	10.05	911.61	-0.03	0.14	-0.21	0.833	0.869	911.61	-0.09	0.16	-0.56	0.578	0.648	911.61	-0.51	0.14	-3.54
plus.g13275	mod-unitig63_Pr-genome.0.50	2298252	2299399	1147	+	3169	3941	4247	1225	1390	3373	3247	3266	2421	2376	2589	1522	1358	868	11.66	11.6	11.44	11.57	11.11	11.77	11.65	11.24	10.56	10.47	10.76	11.04	10.81	10.24	2371.1	-0.05	0.23	-0.24	0.809	0.851	2371.1	-0.1	0.25	-0.41	0.679	0.738	2371.1	-0.96	0.23	-4.26
minus.g13130	mod-unitig63_Pr-genome.0.50	2299583	2300034	451	-	1241	1891	1961	349	482	426	593	759	325	334	475	4926	5843	5505	10.3	10.54	10.32	9.77	9.59	8.79	9.2	9.14	7.68	7.65	8.33	12.73	12.91	12.9	2150.2	-0.96	0.24	-3.93	8.38e-05	0.000195	2150.2	-1.21	0.27	-4.49	7.14e-06	2.1e-05	2150.2	-2.47	0.24	-10.15
minus.g13131	mod-unitig63_Pr-genome.0.50	2300405	2302162	1757	-	589	814	925	324	521	737	877	932	1074	1200	895	620	579	446	9.23	9.33	9.24	9.66	9.7	9.58	9.77	9.44	9.39	9.48	9.23	9.75	9.58	9.28	715.05	0.38	0.16	2.41	0.0161	0.0262	715.05	0.34	0.17	1.98	0.0477	0.0738	715.05	0.11	0.15	0.68
plus.g13278	mod-unitig63_Pr-genome.0.50	2302465	2304326	1861	+	1809	2523	3140	505	551	1269	596	754	3593	3882	3443	6161	6720	5876	10.85	10.95	11	10.3	9.78	10.36	9.21	9.13	11.13	11.17	11.17	13.06	13.11	12.99	3057.98	-0.77	0.15	-5.05	4.47e-07	1.35e-06	3057.98	-1.76	0.17	-10.34	4.73e-25	5.94e-24	3057.98	0.22	0.15	1.49
plus.g13279	mod-unitig63_Pr-genome.0.50	2304699	2308743	4044	+	403	523	569	180	403	646	487	739	2525	2477	1924	71	95	54	8.69	8.69	8.55	8.82	9.33	9.39	8.92	9.11	10.62	10.53	10.33	6.66	7	6.29	614.44	0.57	0.19	2.93	0.00341	0.00623	614.44	0.37	0.21	1.75	0.0794	0.117	614.44	1.85	0.19	9.8
minus.g13133	mod-unitig63_Pr-genome.0.50	2309428	2313955	4527	-	1935	2264	2698	784	1232	2265	2027	3085	1931	1968	1371	354	457	429	10.94	10.8	10.78	10.93	10.94	11.19	10.97	11.16	10.23	10.2	9.85	8.94	9.24	9.22	1500.91	0.19	0.16	1.19	0.232	0.293	1500.91	0.23	0.17	1.31	0.189	0.251	1500.91	-0.74	0.15	-4.79
plus.g13281	mod-unitig63_Pr-genome.0.50	2314507	2316105	1598	+	788	991	1138	258	387	448	450	581	656	816	751	1001	676	679	9.65	9.61	9.54	9.33	9.27	8.86	8.81	8.76	8.68	8.93	8.98	10.44	9.8	9.88	680.39	-0.44	0.2	-2.22	0.0264	0.0413	680.39	-0.82	0.22	-3.75	0.00018	0.000433	680.39	-0.73	0.19	-3.77
minus.g13135	mod-unitig63_Pr-genome.0.50	2316225	2317587	1362	-	166	262	309	32	41	80	54	74	219	255	229	880	992	752	7.43	7.7	7.68	6.37	6.09	6.42	5.82	5.86	7.12	7.27	7.29	10.25	10.36	10.03	351.26	-1.33	0.2	-6.78	1.19e-11	5.57e-11	351.26	-1.81	0.21	-8.49	2.1e-17	1.73e-16	351.26	-0.39	0.17	-2.35
minus.g13136	mod-unitig63_Pr-genome.0.50	2318151	2318662	511	-	111	143	160	193	259	305	346	331	544	561	576	34	18	10	6.86	6.85	6.75	8.92	8.7	8.31	8.43	7.96	8.41	8.39	8.6	5.64	4.74	4.07	233.22	1.85	0.25	7.46	8.93e-14	4.86e-13	233.22	1.41	0.27	5.13	2.88e-07	1.01e-06	233.22	1.67	0.25	6.82
minus.g13137	mod-unitig63_Pr-genome.0.50	2319045	2319538	493	-	231	296	311	87	105	206	144	180	368	415	378	116	80	94	7.89	7.88	7.68	7.78	7.41	7.75	7.19	7.09	7.86	7.96	8	7.35	6.76	7.06	190.41	-0.17	0.18	-0.92	0.358	0.427	190.41	-0.69	0.2	-3.45	0.000565	0.00126	190.41	0.12	0.17	0.72
plus.g13285	mod-unitig63_Pr-genome.0.50	2319948	2321443	1495	+	1031	1233	1431	409	488	800	591	834	2589	2508	2807	1383	964	868	10.04	9.92	9.87	9.99	9.61	9.69	9.2	9.28	10.65	10.54	10.88	10.9	10.31	10.24	1152.23	-0.17	0.19	-0.89	0.376	0.445	1152.23	-0.7	0.22	-3.24	0.00119	0.00252	1152.23	0.75	0.19	3.92
minus.g13139	mod-unitig63_Pr-genome.0.50	2321766	2325025	3259	-	967	1204	1508	404	454	1196	797	1203	1162	1187	993	236	275	301	9.95	9.89	9.94	9.98	9.5	10.27	9.63	9.81	9.5	9.47	9.38	8.36	8.51	8.72	767.78	0.03	0.19	0.15	0.882	0.91	767.78	-0.21	0.21	-1	0.316	0.392	767.78	-0.47	0.18	-2.57
plus.g13287	mod-unitig63_Pr-genome.0.50	2325777	2329169	3392	+	495	607	675	848	1074	2167	1753	2668	971	964	809	269	290	243	8.98	8.9	8.79	11.04	10.74	11.13	10.76	10.95	9.24	9.17	9.09	8.55	8.59	8.41	999.5	2.09	0.14	14.58	3.79e-48	8.22e-47	999.5	1.97	0.16	12.42	2.08e-35	4.03e-34	999.5	0.28	0.14	1.92
plus.g13288	mod-unitig63_Pr-genome.0.50	2329562	2330413	851	+	461	600	593	148	135	302	288	343	412	466	495	138	116	71	8.88	8.89	8.61	8.54	7.77	8.3	8.17	8.01	8.02	8.13	8.38	7.6	7.28	6.67	290.38	-0.57	0.24	-2.37	0.0177	0.0285	290.38	-0.71	0.26	-2.68	0.00739	0.0135	290.38	-0.61	0.24	-2.61
minus.g13142	mod-unitig63_Pr-genome.0.50	2330581	2331202	621	-	210	293	393	104	306	321	342	518	774	861	699	164	151	114	7.76	7.86	8.02	8.03	8.94	8.38	8.42	8.6	8.92	9.01	8.88	7.84	7.66	7.33	324.45	0.62	0.22	2.87	0.00412	0.00744	324.45	0.63	0.24	2.62	0.00867	0.0156	324.45	1.05	0.21	4.97
plus.g13290	mod-unitig63_Pr-genome.0.50	2331891	2332440	549	+	3352	4511	5085	1988	2710	4101	4053	3505	5866	6145	6956	9270	6880	4938	11.74	11.79	11.7	12.27	12.08	12.05	11.97	11.34	11.83	11.84	12.19	13.64	13.15	12.74	5073.07	0.39	0.23	1.71	0.0868	0.122	5073.07	-0.05	0.26	-0.19	0.85	0.884	5073.07	0.22	0.23	0.96
plus.g13291	mod-unitig63_Pr-genome.0.50	2333338	2335891	2553	+	2860	3944	4698	676	1072	2157	1998	2919	1987	2529	1808	989	1087	1016	11.51	11.6	11.58	10.72	10.74	11.12	10.95	11.08	10.27	10.56	10.24	10.42	10.49	10.46	1926.37	-0.69	0.15	-4.69	2.75e-06	7.61e-06	1926.37	-0.54	0.16	-3.35	0.000807	0.00176	1926.37	-1.2	0.15	-8.23
minus.g13145	mod-unitig63_Pr-genome.0.50	2336484	2338823	2339	-	3175	3672	4323	5630	9052	10514	13819	18125	5089	4908	3901	1839	2549	2109	11.66	11.49	11.46	13.77	13.81	13.41	13.74	13.71	11.63	11.51	11.35	11.31	11.71	11.52	6628.39	2.13	0.16	13.53	1.07e-41	1.95e-40	6628.39	2.18	0.18	12.41	2.43e-35	4.69e-34	6628.39	-0.04	0.16	-0.24
plus.g13293	mod-unitig63_Pr-genome.0.50	2339067	2339875	808	+	1214	1636	1676	144	181	326	222	292	582	687	656	1898	1860	1195	10.27	10.33	10.1	8.5	8.19	8.41	7.8	7.78	8.51	8.68	8.79	11.36	11.26	10.7	926.16	-1.87	0.19	-9.8	1.09e-22	9.65e-22	926.16	-2.45	0.21	-11.55	7.61e-31	1.23e-29	926.16	-1.57	0.18	-8.52
minus.g13147	mod-unitig63_Pr-genome.0.50	2341936	2342758	822	-	2235	2664	2996	966	2600	2629	5788	7473	2159	2211	2141	957	1251	1087	11.15	11.03	10.93	11.23	12.02	11.41	12.48	12.44	10.39	10.36	10.49	10.37	10.69	10.56	2528.34	0.55	0.19	2.87	0.00413	0.00745	2528.34	1.41	0.21	6.62	3.62e-11	1.86e-10	2528.34	-0.62	0.19	-3.26
minus.g13150	mod-unitig63_Pr-genome.0.50	2352885	2353474	589	-	565	729	760	34	78	124	146	132	520	611	419	1040	878	575	9.17	9.17	8.96	6.45	6.99	7.03	7.2	6.66	8.35	8.52	8.15	10.49	10.18	9.65	469.82	-2.24	0.25	-8.97	3.03e-19	2.25e-18	469.82	-2.16	0.27	-8	1.21e-15	9e-15	469.82	-0.76	0.23	-3.25
plus.g13298	mod-unitig63_Pr-genome.0.50	2352944	2357116	4172	+	1821	2414	2639	594	1081	1440	1703	2316	2238	2245	1915	2393	2507	1890	10.86	10.89	10.75	10.53	10.75	10.54	10.72	10.75	10.45	10.38	10.33	11.69	11.69	11.36	1913.18	-0.22	0.13	-1.68	0.0923	0.129	1913.18	-0.1	0.15	-0.68	0.499	0.574	1913.18	-0.45	0.13	-3.44
minus.g13152	mod-unitig63_Pr-genome.0.50	2357342	2361681	4339	-	6359	7695	9675	1889	3408	4135	5784	9993	2350	1996	1714	2952	4066	5114	12.66	12.56	12.62	12.2	12.41	12.06	12.48	12.86	10.52	10.22	10.17	11.99	12.39	12.79	4760.13	-0.38	0.2	-1.88	0.0602	0.0874	4760.13	0.06	0.23	0.28	0.776	0.822	4760.13	-2.3	0.2	-11.22
plus.g13300	mod-unitig63_Pr-genome.0.50	2362210	2365082	2872	+	1733	2338	2852	428	559	1047	634	1029	1529	1385	1472	1964	2257	2389	10.79	10.84	10.86	10.06	9.8	10.08	9.3	9.58	9.9	9.69	9.95	11.41	11.54	11.7	1545.45	-0.84	0.14	-5.84	5.2e-09	1.92e-08	1545.45	-1.38	0.16	-8.59	8.52e-18	7.23e-17	1545.45	-0.98	0.14	-6.9
plus.g13301	mod-unitig63_Pr-genome.0.50	2365287	2366243	956	+	55	72	81	938	699	1952	1043	958	1475	1660	2196	105	64	64	5.88	5.9	5.8	11.19	10.12	10.98	10.02	9.48	9.85	9.95	10.52	7.21	6.45	6.52	789.77	4.99	0.31	16.34	5.22e-60	1.5e-58	789.77	3.93	0.34	11.66	2.11e-31	3.49e-30	789.77	4.3	0.3	14.11
plus.g13302	mod-unitig63_Pr-genome.0.50	2366483	2367802	1319	+	121	249	695	157	166	243	215	637	48	100	79	26	46	31	6.98	7.63	8.83	8.62	8.06	7.99	7.75	8.89	5.04	5.97	5.8	5.28	5.99	5.53	188.78	0.22	0.42	0.52	0.6	0.661	188.78	0.39	0.46	0.85	0.397	0.474	188.78	-2.39	0.42	-5.65
minus.g13156	mod-unitig63_Pr-genome.0.50	2368063	2368709	646	-	332	468	495	119	174	222	261	317	550	597	740	610	511	463	8.41	8.53	8.35	8.22	8.13	7.86	8.03	7.89	8.43	8.48	8.96	9.72	9.4	9.33	405.13	-0.37	0.2	-1.87	0.0617	0.0894	405.13	-0.47	0.21	-2.21	0.0274	0.0446	405.13	0.21	0.19	1.14
plus.g13304	mod-unitig63_Pr-genome.0.50	2368848	2370796	1948	+	621	727	909	377	726	901	1471	1785	898	990	763	592	689	602	9.31	9.16	9.22	9.88	10.18	9.87	10.51	10.37	9.13	9.21	9	9.68	9.83	9.71	843.71	0.75	0.13	5.58	2.4e-08	8.26e-08	843.71	1.21	0.15	8.24	1.73e-16	1.36e-15	843.71	-0.11	0.13	-0.85
minus.g13158	mod-unitig63_Pr-genome.0.50	2371202	2373906	2704	-	3444	4215	5573	3492	6729	9807	12077	22596	7397	8188	6719	1538	1841	1890	11.78	11.69	11.83	13.08	13.39	13.31	13.54	14.03	12.17	12.25	12.14	11.05	11.25	11.36	6412.46	1.5	0.16	9.62	6.4e-22	5.47e-21	6412.46	2.04	0.17	11.75	6.79e-32	1.15e-30	6412.46	0.42	0.16	2.69
minus.g13166	mod-unitig63_Pr-genome.0.50	2410057	2414470	4413	-	21	31	33	11	6	28	6	5	1	0	1	1	2	2	4.61	4.77	4.61	4.92	3.64	5	3.13	2.68	1.53	0.63	1.56	1.95	2.4	2.44	10.76	-0.04	0.46	-0.09	0.932	0.952	10.76	-2.19	0.59	-3.71	0.000209	0.000497	10.76	-5.03	0.8	-6.3
minus.g13167	mod-unitig63_Pr-genome.0.50	2418557	2420716	2159	-	1961	2450	2691	153	299	400	448	740	3003	2917	2012	1599	2704	2681	10.96	10.91	10.78	8.58	8.9	8.7	8.8	9.11	10.87	10.76	10.4	11.11	11.8	11.86	1597.5	-2.14	0.22	-9.93	2.98e-23	2.72e-22	1597.5	-1.91	0.24	-8.06	7.55e-16	5.68e-15	1597.5	-0.2	0.21	-0.93
minus.g13168	mod-unitig63_Pr-genome.0.50	2422135	2422997	862	-	533	704	820	11837	14780	25035	30976	25435	475	799	649	104	86	106	9.09	9.12	9.07	14.85	14.52	14.66	14.9	14.2	8.22	8.9	8.77	7.2	6.86	7.23	9394.56	5.56	0.22	25.42	1.6e-142	1.99e-140	9394.56	5.47	0.24	22.43	2.02e-111	2.44e-109	9394.56	-0.43	0.22	-1.96
plus.g13317	mod-unitig63_Pr-genome.0.50	2424351	2431285	6934	+	1002	1204	1544	290	663	803	913	1536	1035	924	670	533	696	649	10	9.89	9.98	9.5	10.05	9.7	9.82	10.16	9.34	9.11	8.82	9.53	9.85	9.82	843.53	-0.19	0.19	-0.97	0.33	0.397	843.53	0.04	0.21	0.21	0.831	0.868	843.53	-0.85	0.19	-4.51
plus.g13318	mod-unitig63_Pr-genome.0.50	2432212	2435158	2946	+	363	386	537	144	208	361	525	648	465	540	343	47	69	67	8.54	8.26	8.46	8.5	8.38	8.55	9.03	8.92	8.19	8.34	7.86	6.09	6.55	6.59	297.93	0.06	0.18	0.32	0.749	0.797	297.93	0.55	0.19	2.85	0.00433	0.00826	297.93	-0.28	0.17	-1.61
plus.g13319	mod-unitig63_Pr-genome.0.50	2435381	2436384	1003	+	57	52	53	52	56	122	98	165	887	1065	970	0	3	0	5.93	5.45	5.23	7.05	6.53	7.01	6.64	6.97	9.11	9.31	9.35	0.63	2.74	0.63	180.99	1.38	0.25	5.44	5.47e-08	1.83e-07	180.99	1.32	0.27	4.88	1.03e-06	3.37e-06	180.99	3.78	0.23	16.1
minus.g13171	mod-unitig63_Pr-genome.0.50	2436465	2438307	1842	-	395	484	637	153	296	380	459	735	571	652	511	429	612	545	8.66	8.58	8.71	8.58	8.89	8.63	8.84	9.1	8.48	8.61	8.43	9.22	9.66	9.57	476.98	0.06	0.16	0.35	0.727	0.777	476.98	0.33	0.18	1.82	0.069	0.103	476.98	-0.14	0.16	-0.88
plus.g13321	mod-unitig63_Pr-genome.0.50	2438408	2442353	3945	+	2870	3091	3905	642	1327	1683	2278	4392	2199	2195	1734	499	751	994	11.51	11.25	11.31	10.64	11.05	10.76	11.14	11.67	10.42	10.35	10.18	9.44	9.95	10.43	1837.76	-0.53	0.23	-2.26	0.0238	0.0376	1837.76	0.07	0.26	0.25	0.803	0.843	1837.76	-1.03	0.23	-4.42
plus.g13322	mod-unitig63_Pr-genome.0.50	2442849	2444004	1155	+	561	647	814	891	1408	1973	2175	2783	1424	1347	1492	217	178	153	9.16	9	9.06	11.12	11.13	10.99	11.07	11.01	9.79	9.65	9.97	8.24	7.89	7.75	1124.64	2.01	0.15	13.67	1.51e-42	2.83e-41	1124.64	1.97	0.16	12.11	9.04e-34	1.64e-32	1124.64	0.74	0.15	5.03
minus.g13174	mod-unitig63_Pr-genome.0.50	2444114	2444803	689	-	478	547	658	1422	1196	3028	1828	1703	1592	1919	1908	1193	934	812	8.93	8.76	8.75	11.79	10.9	11.61	10.82	10.31	9.96	10.16	10.32	10.69	10.27	10.14	1456.38	2.65	0.24	11.02	2.92e-28	3.35e-27	1456.38	1.76	0.27	6.58	4.75e-11	2.42e-10	1456.38	1.33	0.24	5.54
plus.g13324	mod-unitig63_Pr-genome.0.50	2444950	2446735	1785	+	479	663	846	374	637	726	777	1333	889	920	853	677	1060	1028	8.94	9.03	9.11	9.87	9.99	9.55	9.59	9.95	9.12	9.1	9.16	9.87	10.45	10.48	816.8	0.78	0.19	4.08	4.59e-05	0.00011	816.8	0.75	0.21	3.55	0.000382	0.000874	816.8	0.1	0.19	0.52
plus.g13325	mod-unitig63_Pr-genome.0.50	2447182	2449457	2275	+	324	410	450	85	178	246	405	552	714	596	516	127	153	113	8.38	8.34	8.21	7.74	8.16	8.01	8.66	8.69	8.8	8.48	8.44	7.48	7.68	7.32	298.52	-0.32	0.17	-1.86	0.063	0.0911	298.52	0.36	0.18	1.99	0.0471	0.073	298.52	0.28	0.16	1.7
minus.g13177	mod-unitig63_Pr-genome.0.50	2450955	2451369	414	-	9	5	12	4	7	12	10	10	40	39	20	1	1	0	3.59	2.73	3.42	3.68	3.81	3.94	3.68	3.36	4.8	4.71	4.03	1.95	1.92	0.63	9.7	0.69	0.53	1.3	0.193	0.249	9.7	0.3	0.56	0.53	0.597	0.664	9.7	1.54	0.47	3.3
minus.g13178	mod-unitig63_Pr-genome.0.50	2453162	2454847	1685	-	1921	2342	2382	2689	3670	4407	6472	12097	654	776	726	111	94	60	10.93	10.85	10.6	12.71	12.51	12.15	12.65	13.13	8.68	8.86	8.93	7.29	6.99	6.43	2821.36	1.67	0.22	7.69	1.47e-14	8.42e-14	2821.36	2.09	0.24	8.66	4.74e-18	4.09e-17	2821.36	-1.97	0.22	-9.02
minus.g13179	mod-unitig63_Pr-genome.0.50	2455357	2456152	795	-	873	1005	1090	518	738	973	1545	1898	307	344	335	86	44	37	9.8	9.63	9.48	10.33	10.2	9.98	10.58	10.46	7.6	7.7	7.83	6.93	5.93	5.77	688.23	0.53	0.22	2.43	0.0149	0.0244	688.23	0.87	0.24	3.59	0.000327	0.000757	688.23	-1.93	0.22	-8.71
plus.g13327	mod-unitig63_Pr-genome.0.50	2456545	2457414	869	+	620	688	774	1017	1317	1939	2284	2785	230	271	234	41	38	57	9.31	9.08	8.99	11.31	11.04	10.97	11.14	11.01	7.19	7.36	7.32	5.9	5.73	6.36	947.86	1.98	0.16	12.18	3.96e-34	5.69e-33	947.86	1.95	0.18	10.81	3.13e-27	4.37e-26	947.86	-1.85	0.17	-10.95
minus.g13181	mod-unitig63_Pr-genome.0.50	2457520	2458676	1156	-	1416	1760	2040	2720	6793	4412	9681	13439	1965	2103	2150	177	146	114	10.49	10.43	10.38	12.72	13.4	12.15	13.23	13.28	10.26	10.29	10.49	7.95	7.61	7.33	3594.18	2.39	0.26	9.32	1.18e-20	9.44e-20	3594.18	2.79	0.29	9.74	2.11e-22	2.33e-21	3594.18	-0.09	0.26	-0.33
plus.g13329	mod-unitig63_Pr-genome.0.50	2459151	2460941	1790	+	2032	2585	3065	28663	54685	47117	72439	124498	13410	13544	13182	305	298	280	11.01	10.99	10.97	16.12	16.41	15.57	16.13	16.49	13.03	12.97	13.11	8.73	8.63	8.61	28811.2	5.06	0.19	26.12	2.07e-150	2.77e-148	28811.2	5.3	0.22	24.53	7.92e-133	1.62e-130	28811.2	2.04	0.19	10.52
minus.g13183	mod-unitig63_Pr-genome.0.50	2461218	2464779	3561	-	4552	5249	6388	2795	3962	6222	5298	8243	4200	2523	3045	1138	1239	1178	12.18	12.01	12.02	12.76	12.62	12.65	12.36	12.58	11.35	10.55	10.99	10.62	10.68	10.68	3922.74	0.61	0.18	3.33	0.000863	0.00174	3922.74	0.4	0.2	1.96	0.0504	0.0777	3922.74	-1.07	0.18	-5.86
minus.g13184	mod-unitig63_Pr-genome.0.50	2465091	2468432	3341	-	606	708	955	421	485	1238	1023	1080	1151	1051	955	696	686	542	9.27	9.12	9.29	10.04	9.6	10.32	9.99	9.65	9.49	9.29	9.33	9.91	9.82	9.56	807	0.79	0.19	4.07	4.75e-05	0.000114	807	0.6	0.21	2.78	0.00541	0.0101	807	0.14	0.19	0.73
minus.g13185	mod-unitig63_Pr-genome.0.50	2468965	2470379	1414	-	65	96	101	64	122	105	157	171	114	114	116	37	41	28	6.11	6.29	6.11	7.34	7.62	6.8	7.31	7.02	6.21	6.15	6.33	5.76	5.83	5.39	93.65	1.13	0.24	4.72	2.4e-06	6.69e-06	93.65	1.02	0.26	3.94	8.24e-05	0.00021	93.65	0.06	0.24	0.25
plus.g13333	mod-unitig63_Pr-genome.0.50	2471211	2473790	2579	+	212	235	263	2242	4016	2819	2846	4983	1022	1231	862	234	184	150	7.77	7.55	7.45	12.45	12.64	11.51	11.46	11.85	9.32	9.52	9.18	8.35	7.94	7.72	1762.32	4.66	0.27	17.36	1.63e-67	5.4e-66	1762.32	4.05	0.3	13.59	4.9e-42	1.19e-40	1762.32	1.75	0.27	6.5
plus.g13334	mod-unitig63_Pr-genome.0.50	2474307	2476745	2438	+	109	184	205	195	187	511	159	239	349	368	207	30	48	10	6.83	7.2	7.09	8.93	8.23	9.05	7.33	7.49	7.78	7.79	7.15	5.47	6.05	4.07	194.68	1.73	0.33	5.28	1.32e-07	4.23e-07	194.68	0.36	0.37	0.99	0.324	0.4	194.68	0.55	0.33	1.69
plus.g13335	mod-unitig63_Pr-genome.0.50	2477028	2477509	481	+	1014	1309	1490	305	629	609	813	998	739	854	878	3862	4804	4953	10.01	10.01	9.93	9.57	9.97	9.3	9.66	9.54	8.85	9	9.21	12.38	12.63	12.75	1932.05	-0.34	0.18	-1.86	0.063	0.0911	1932.05	-0.38	0.2	-1.88	0.0597	0.0905	1932.05	-0.96	0.18	-5.24
plus.g13336	mod-unitig63_Pr-genome.0.50	2477973	2479166	1193	+	351	458	662	327	510	768	610	769	1014	1156	1108	2438	2941	3126	8.49	8.5	8.76	9.67	9.67	9.64	9.24	9.16	9.31	9.43	9.54	11.72	11.92	12.08	1312.5	1.07	0.15	7.29	3.01e-13	1.58e-12	1312.5	0.61	0.16	3.79	0.000151	0.000368	1312.5	0.84	0.14	5.83
minus.g13190	mod-unitig63_Pr-genome.0.50	2479392	2483384	3992	-	793	973	1164	253	358	861	729	1018	777	798	571	174	194	109	9.66	9.58	9.57	9.3	9.16	9.8	9.5	9.57	8.92	8.9	8.59	7.93	8.01	7.27	562.63	-0.15	0.21	-0.71	0.477	0.546	562.63	-0.07	0.24	-0.31	0.756	0.805	562.63	-0.79	0.21	-3.75
plus.g13338	mod-unitig63_Pr-genome.0.50	2487293	2489894	2601	+	859	1040	1210	508	827	1189	1247	2048	1116	949	862	238	219	234	9.78	9.68	9.63	10.31	10.37	10.26	10.27	10.57	9.44	9.15	9.18	8.37	8.19	8.36	843.66	0.62	0.14	4.42	9.79e-06	2.54e-05	843.66	0.74	0.15	4.77	1.83e-06	5.81e-06	843.66	-0.43	0.14	-3.1
minus.g13192	mod-unitig63_Pr-genome.0.50	2490101	2494953	4852	-	3348	3815	5285	533	1136	1625	2036	3541	2861	2987	2004	2391	3393	4138	11.73	11.55	11.75	10.38	10.82	10.71	10.98	11.36	10.8	10.8	10.39	11.69	12.13	12.49	2692.48	-1.02	0.22	-4.7	2.54e-06	7.05e-06	2692.48	-0.5	0.24	-2.05	0.0402	0.0633	2692.48	-1	0.22	-4.62
plus.g13340	mod-unitig63_Pr-genome.0.50	2495662	2498783	3121	+	971	1132	1407	409	639	826	1038	1801	1527	1469	1260	1219	1613	1438	9.95	9.8	9.85	9.99	9.99	9.74	10.01	10.39	9.9	9.77	9.72	10.72	11.06	10.96	1179.16	0.05	0.15	0.29	0.769	0.815	1179.16	0.34	0.17	2.03	0.0422	0.066	1179.16	-0.07	0.15	-0.44
minus.g13195	mod-unitig63_Pr-genome.0.50	2503720	2505936	2216	-	771	972	1281	534	809	1626	1040	1559	3452	3667	2384	568	822	739	9.62	9.58	9.71	10.38	10.33	10.71	10.01	10.18	11.07	11.09	10.64	9.62	10.08	10.01	1262.16	0.85	0.18	4.67	3.08e-06	8.45e-06	1262.16	0.46	0.2	2.27	0.0232	0.0385	1262.16	1.31	0.18	7.25
plus.g13344	mod-unitig63_Pr-genome.0.50	2506599	2507877	1278	+	358	529	629	76	116	168	342	335	554	650	571	311	290	190	8.52	8.71	8.69	7.59	7.55	7.46	8.42	7.97	8.44	8.6	8.59	8.76	8.59	8.06	322.14	-1.12	0.2	-5.53	3.29e-08	1.12e-07	322.14	-0.44	0.21	-2.03	0.0424	0.0664	322.14	-0.1	0.19	-0.51
minus.g13197	mod-unitig63_Pr-genome.0.50	2508144	2510671	2527	-	858	1140	1443	350	751	736	1347	2041	1136	1154	1064	596	745	663	9.77	9.81	9.88	9.77	10.23	9.57	10.38	10.57	9.47	9.43	9.48	9.69	9.94	9.85	943.2	0.06	0.17	0.35	0.723	0.774	943.2	0.65	0.19	3.5	0.000459	0.00104	943.2	-0.36	0.17	-2.16
minus.g13198	mod-unitig63_Pr-genome.0.50	2510922	2512062	1140	-	890	1123	1298	199	224	476	383	561	647	529	656	669	602	493	9.83	9.79	9.73	8.96	8.49	8.95	8.58	8.71	8.66	8.31	8.79	9.86	9.64	9.42	594.63	-0.97	0.19	-5.22	1.76e-07	5.57e-07	594.63	-1.14	0.2	-5.56	2.68e-08	1.04e-07	594.63	-1.18	0.18	-6.52
plus.g13348	mod-unitig63_Pr-genome.0.50	2512578	2513891	1313	+	39	32	37	2	0	5	0	8	18	18	16	16	16	8	5.42	4.81	4.76	2.96	0.63	2.99	0.63	3.13	3.82	3.77	3.77	4.65	4.59	3.81	13.7	-2.94	0.62	-4.76	1.97e-06	5.55e-06	13.7	-3.01	0.61	-4.89	1.02e-06	3.33e-06	13.7	-1.41	0.42	-3.32
minus.g13200	mod-unitig63_Pr-genome.0.50	2514383	2515987	1604	-	267	299	370	271	600	588	698	1079	384	374	318	82	107	48	8.1	7.89	7.93	9.4	9.9	9.25	9.44	9.65	7.92	7.82	7.75	6.86	7.17	6.12	390.52	1.57	0.23	6.82	9.14e-12	4.31e-11	390.52	1.57	0.25	6.16	7.29e-10	3.35e-09	390.52	-0.15	0.23	-0.64
minus.g13201	mod-unitig63_Pr-genome.0.50	2518569	2520317	1748	-	91	109	117	503	775	1259	2790	3342	431	419	278	3	5	1	6.58	6.47	6.31	10.29	10.27	10.35	11.43	11.28	8.08	7.98	7.56	2.78	3.24	1.95	713.55	3.89	0.19	20.94	2.16e-97	1.25e-95	713.55	4.93	0.2	24.49	1.94e-132	3.88e-130	713.55	1.47	0.19	7.81
minus.g13202	mod-unitig63_Pr-genome.0.50	2521277	2526751	5474	-	1616	1864	2407	1873	3628	4199	4426	8441	3431	2761	2556	592	904	1082	10.68	10.52	10.62	12.19	12.5	12.08	12.1	12.61	11.06	10.68	10.74	9.68	10.22	10.55	2790.34	1.65	0.23	7.31	2.6e-13	1.38e-12	2790.34	1.76	0.25	6.99	2.69e-12	1.54e-11	2790.34	0.23	0.23	1.02
minus.g13203	mod-unitig63_Pr-genome.0.50	2527428	2528841	1413	-	1633	2586	3386	504	674	1086	1063	1526	949	929	911	1351	1876	2088	10.7	10.99	11.11	10.3	10.07	10.13	10.04	10.15	9.21	9.12	9.26	10.87	11.27	11.5	1464.93	-0.77	0.18	-4.35	1.39e-05	3.54e-05	1464.93	-0.84	0.2	-4.28	1.88e-05	5.24e-05	1464.93	-1.74	0.18	-9.84
minus.g13204	mod-unitig63_Pr-genome.0.50	2528980	2530621	1641	-	91	101	126	115	165	269	236	328	350	300	306	20	10	13	6.58	6.36	6.41	8.18	8.05	8.13	7.89	7.94	7.79	7.5	7.7	4.94	4.01	4.39	158.28	1.7	0.18	9.43	4.21e-21	3.42e-20	158.28	1.49	0.19	7.71	1.27e-14	8.76e-14	158.28	1.24	0.17	7.11
minus.g13205	mod-unitig63_Pr-genome.0.50	2531037	2532777	1740	-	155	199	225	33	44	65	89	120	351	378	312	112	54	52	7.33	7.31	7.23	6.41	6.19	6.13	6.51	6.52	7.79	7.83	7.73	7.3	6.21	6.23	128.99	-1.08	0.26	-4.07	4.76e-05	0.000114	128.99	-0.78	0.28	-2.82	0.00473	0.00895	128.99	0.5	0.24	2.09
minus.g13206	mod-unitig63_Pr-genome.0.50	2533312	2535062	1750	-	73	65	88	8	12	13	21	54	166	174	103	22	18	16	6.27	5.76	5.92	4.52	4.46	4.03	4.57	5.43	6.73	6.73	6.17	5.06	4.74	4.66	46.25	-1.81	0.37	-4.95	7.46e-07	2.21e-06	46.25	-0.96	0.34	-2.8	0.00519	0.00973	46.25	0.6	0.28	2.13
minus.g13207	mod-unitig63_Pr-genome.0.50	2535421	2538692	3271	-	460	530	692	318	1206	816	1505	2867	1641	1623	1010	81	90	113	8.88	8.71	8.83	9.63	10.91	9.72	10.54	11.06	10	9.92	9.41	6.84	6.93	7.32	824.8	1.4	0.3	4.58	4.59e-06	1.24e-05	824.8	1.99	0.34	5.89	3.94e-09	1.67e-08	824.8	0.98	0.3	3.24
plus.g13356	mod-unitig63_Pr-genome.0.50	2539580	2541563	1983	+	3997	5213	5859	1290	2162	2830	2977	4457	5006	5362	4931	11567	16800	15530	11.99	12	11.9	11.65	11.75	11.51	11.53	11.69	11.6	11.64	11.69	13.96	14.43	14.4	6931.17	-0.32	0.15	-2.21	0.0272	0.0424	6931.17	-0.35	0.16	-2.16	0.0309	0.0498	6931.17	-0.32	0.15	-2.19
plus.g13357	mod-unitig63_Pr-genome.0.50	2542325	2543985	1660	+	14	35	25	235	341	1887	10	10	590	260	498	7811	7193	6193	4.1	4.93	4.27	9.2	9.09	10.93	3.68	3.36	8.53	7.3	8.39	13.4	13.21	13.07	2347.14	5.57	0.45	12.47	1.1e-35	1.66e-34	2347.14	-1.01	0.56	-1.81	0.0708	0.105	2347.14	3.76	0.45	8.41
plus.g13358	mod-unitig63_Pr-genome.0.50	2545945	2547678	1733	+	2435	2837	3656	433	395	704	1400	3053	1349	1525	1434	426	429	566	11.28	11.12	11.22	10.08	9.3	9.51	10.44	11.15	9.72	9.83	9.91	9.21	9.15	9.62	1271.77	-1.54	0.23	-6.65	2.9e-11	1.3e-10	1271.77	-0.37	0.26	-1.45	0.146	0.2	1271.77	-1.38	0.23	-6.03
minus.g13211	mod-unitig63_Pr-genome.0.50	2547928	2549015	1087	-	96	82	138	41	27	128	38	55	170	151	225	356	356	318	6.65	6.07	6.54	6.71	5.52	7.08	5.34	5.45	6.76	6.54	7.26	8.95	8.88	8.8	168.21	0.15	0.32	0.47	0.639	0.698	168.21	-1.07	0.36	-2.94	0.00326	0.00635	168.21	0.45	0.31	1.48
minus.g13212	mod-unitig63_Pr-genome.0.50	2549504	2551245	1741	-	2208	2728	3604	10219	14674	26885	6834	6945	8840	7600	6893	1523	1342	1215	11.13	11.07	11.2	14.63	14.51	14.76	12.72	12.33	12.42	12.14	12.17	11.04	10.79	10.72	8237.61	3.5	0.15	22.7	4.95e-114	3.92e-112	8237.61	1.4	0.17	8.15	3.69e-16	2.84e-15	8237.61	1.12	0.15	7.24
minus.g13213	mod-unitig63_Pr-genome.0.50	2551954	2553642	1688	-	131	137	171	11	55	50	67	68	401	510	273	102	67	28	7.09	6.79	6.84	4.92	6.5	5.77	6.12	5.74	7.98	8.26	7.54	7.17	6.51	5.39	117.01	-1.03	0.39	-2.62	0.00878	0.015	117.01	-0.98	0.43	-2.31	0.021	0.0352	117.01	1.05	0.37	2.81
plus.g13361	mod-unitig63_Pr-genome.0.50	2554731	2556689	1958	+	241	272	391	641	1510	951	872	2103	13202	13708	10156	177	197	106	7.95	7.76	8.01	10.64	11.23	9.94	9.76	10.61	13	12.99	12.73	7.95	8.04	7.23	2279.2	2.77	0.31	8.98	2.63e-19	1.95e-18	2279.2	2.32	0.34	6.77	1.28e-11	6.87e-11	2279.2	4.96	0.31	16.15
minus.g13215	mod-unitig63_Pr-genome.0.50	2556916	2557841	925	-	65	109	109	14	69	52	93	171	321	286	328	27	51	49	6.11	6.47	6.21	5.24	6.82	5.83	6.57	7.02	7.66	7.43	7.8	5.33	6.13	6.15	100.07	-0.14	0.33	-0.44	0.659	0.716	100.07	0.55	0.35	1.6	0.11	0.156	100.07	1.39	0.31	4.52
minus.g13216	mod-unitig63_Pr-genome.0.50	2558111	2558737	626	-	60	82	92	10	20	35	43	43	160	169	133	56	72	63	6	6.07	5.98	4.8	5.12	5.29	5.51	5.12	6.68	6.69	6.52	6.33	6.61	6.5	64.35	-0.93	0.26	-3.57	0.000359	0.000763	64.35	-0.74	0.26	-2.87	0.00404	0.00776	64.35	0.64	0.2	3.18
minus.g13217	mod-unitig63_Pr-genome.0.50	2560017	2561105	1088	-	204	292	298	216	334	612	755	1034	739	1019	739	595	919	1194	7.72	7.86	7.62	9.08	9.06	9.31	9.55	9.59	8.85	9.25	8.96	9.69	10.25	10.7	649.44	1.42	0.23	6.16	7.28e-10	2.89e-09	649.44	1.83	0.25	7.22	5.21e-13	3.18e-12	649.44	1.3	0.23	5.68
minus.g13218	mod-unitig63_Pr-genome.0.50	2561785	2562217	432	-	10	11	19	23	40	74	54	86	156	164	134	7	11	9	3.71	3.52	3.94	5.91	6.06	6.31	5.82	6.06	6.64	6.65	6.53	3.65	4.12	3.95	47.59	2.64	0.32	8.3	1.01e-16	6.64e-16	47.59	2.45	0.33	7.45	9.29e-14	6.01e-13	47.59	3.14	0.3	10.49
plus.g13364	mod-unitig63_Pr-genome.0.50	2566919	2569060	2141	+	367	570	799	738	1153	3328	3507	3470	2228	4910	2280	1358	1730	3198	8.56	8.81	9.03	10.84	10.84	11.75	11.76	11.33	10.44	11.51	10.58	10.88	11.16	12.12	2064.66	2.37	0.36	6.66	2.8e-11	1.26e-10	2064.66	2.71	0.4	6.85	7.43e-12	4.07e-11	2064.66	2.08	0.36	5.87
minus.g13220	mod-unitig63_Pr-genome.0.50	2569498	2569912	414	-	9	17	9	1	1	0	0	0	2	10	3	5	4	3	3.59	4.02	3.12	2.35	2.04	0.63	0.63	0.63	1.88	3.13	2.19	3.29	3.01	2.79	4.14	-2.8	0.94	-2.99	0.00276	0.00514	4.14	-4.38	1.12	-3.9	9.43e-05	0.000238	4.14	-1.53	0.68	-2.24
plus.g13366	mod-unitig63_Pr-genome.0.50	2570480	2573748	3268	+	1143	1575	2293	1018	1245	2532	2265	3440	1906	1923	1663	729	833	858	10.19	10.27	10.55	11.31	10.95	11.35	11.13	11.32	10.21	10.16	10.12	9.98	10.1	10.22	1610.11	0.87	0.15	5.63	1.76e-08	6.14e-08	1610.11	0.88	0.17	5.14	2.74e-07	9.58e-07	1610.11	-0.18	0.15	-1.16
plus.g13367	mod-unitig63_Pr-genome.0.50	2574119	2576795	2676	+	233	293	334	189	188	427	483	747	551	447	394	35	39	47	7.91	7.86	7.79	8.89	8.24	8.79	8.91	9.12	8.43	8.07	8.06	5.68	5.77	6.09	283.01	0.82	0.2	4.04	5.41e-05	0.000128	283.01	1.17	0.22	5.32	1.04e-07	3.81e-07	283.01	0.35	0.2	1.76
plus.g13368	mod-unitig63_Pr-genome.0.50	2577201	2580340	3139	+	351	336	419	173	361	497	690	868	631	736	439	37	32	17	8.49	8.06	8.11	8.76	9.17	9.01	9.42	9.34	8.63	8.78	8.21	5.76	5.5	4.73	355.49	0.77	0.22	3.48	0.000505	0.00105	355.49	1.15	0.24	4.74	2.12e-06	6.7e-06	355.49	0.33	0.22	1.52
minus.g13223	mod-unitig63_Pr-genome.0.50	2580845	2581629	784	-	666	854	915	125	138	340	92	118	541	657	421	3719	3882	2526	9.41	9.39	9.23	8.29	7.8	8.47	6.56	6.5	8.41	8.62	8.15	12.33	12.32	11.78	1269	-1.13	0.22	-5.23	1.69e-07	5.35e-07	1269	-2.83	0.25	-11.31	1.22e-29	1.89e-28	1269	-0.94	0.21	-4.48
plus.g13370	mod-unitig63_Pr-genome.0.50	2582793	2584700	1907	+	7890	9093	10277	1717	2947	4034	4109	6365	3346	3183	2652	5565	5914	5149	12.97	12.8	12.71	12.06	12.2	12.02	11.99	12.2	11.02	10.89	10.8	12.91	12.93	12.8	5151.36	-0.73	0.13	-5.85	4.79e-09	1.77e-08	5151.36	-0.73	0.14	-5.22	1.83e-07	6.51e-07	5151.36	-1.92	0.13	-15.36
minus.g13225	mod-unitig63_Pr-genome.0.50	2585600	2587366	1766	-	494	582	711	278	241	660	431	479	785	825	691	1051	884	710	8.98	8.84	8.87	9.44	8.59	9.42	8.75	8.48	8.94	8.95	8.86	10.51	10.19	9.95	642.91	0.3	0.22	1.37	0.172	0.225	642.91	-0.28	0.25	-1.12	0.261	0.332	642.91	0.02	0.22	0.09
plus.g13372	mod-unitig63_Pr-genome.0.50	2587786	2589911	2125	+	114	141	152	139	288	377	511	854	419	394	376	122	131	172	6.89	6.83	6.67	8.45	8.85	8.62	8.99	9.31	8.04	7.89	7.99	7.42	7.46	7.92	284.49	1.87	0.19	9.79	1.25e-22	1.1e-21	284.49	2.38	0.21	11.58	5.42e-31	8.79e-30	284.49	1.19	0.19	6.34
minus.g13227	mod-unitig63_Pr-genome.0.50	2590045	2590846	801	-	279	344	403	133	353	403	600	792	1231	1218	1434	312	336	271	8.16	8.09	8.05	8.38	9.14	8.71	9.22	9.2	9.59	9.51	9.91	8.76	8.8	8.57	500.19	0.69	0.19	3.52	0.000432	0.00091	500.19	1.11	0.21	5.24	1.59e-07	5.71e-07	500.19	1.58	0.19	8.33
plus.g13374	mod-unitig63_Pr-genome.0.50	2591194	2592176	982	+	170	249	257	13087	18678	37598	8945	28321	25098	13625	21064	597	587	535	7.46	7.63	7.41	14.99	14.86	15.24	13.11	14.36	13.93	12.98	13.78	9.69	9.6	9.54	12254.9	7.48	0.29	25.56	4.48e-144	5.63e-142	12254.9	6.3	0.33	19.4	8.46e-84	6.19e-82	12254.9	6.07	0.29	20.76
minus.g13229	mod-unitig63_Pr-genome.0.50	2592770	2593254	484	-	28	33	49	2	4	5	12	20	24	28	14	19	18	13	4.98	4.85	5.13	2.96	3.2	2.99	3.89	4.15	4.16	4.29	3.62	4.87	4.74	4.39	17.03	-2.3	0.5	-4.59	4.35e-06	1.17e-05	17.03	-1.08	0.41	-2.67	0.0076	0.0138	17.03	-1.06	0.34	-3.09
plus.g13375	mod-unitig63_Pr-genome.0.50	2594393	2595944	1551	+	435	548	693	52	131	144	257	300	400	568	410	403	412	344	8.8	8.76	8.83	7.05	7.72	7.24	8.01	7.82	7.98	8.41	8.12	9.13	9.09	8.91	337.39	-1.43	0.19	-7.43	1.06e-13	5.72e-13	337.39	-0.89	0.2	-4.38	1.17e-05	3.34e-05	337.39	-0.62	0.18	-3.48
minus.g13231	mod-unitig63_Pr-genome.0.50	2596430	2599096	2666	-	7420	9565	14431	2275	4656	3848	4719	10320	6880	5289	5582	3888	5403	8314	12.88	12.87	13.2	12.47	12.86	11.96	12.19	12.9	12.06	11.62	11.87	12.39	12.8	13.49	6355.58	-0.52	0.29	-1.75	0.0794	0.112	6355.58	-0.4	0.33	-1.22	0.222	0.289	6355.58	-1.12	0.29	-3.81
minus.g13232	mod-unitig63_Pr-genome.0.50	2599285	2600080	795	-	0	0	1	0	4	1	5	2	12	17	23	1	1	2	0.63	0.63	1.55	0.63	3.2	1.78	2.95	1.99	3.37	3.7	4.2	1.95	1.92	2.44	3.78	2.32	1.1	2.11	0.0348	0.0531	3.78	2.57	1.09	2.35	0.0186	0.0314	3.78	4.33	0.99	4.36
plus.g13378	mod-unitig63_Pr-genome.0.50	2600517	2601502	985	+	39	99	211	234	247	231	174	245	345	454	474	23	31	46	5.42	6.33	7.13	9.19	8.63	7.92	7.45	7.53	7.76	8.09	8.32	5.12	5.46	6.06	197.11	2.19	0.38	5.72	1.09e-08	3.88e-08	197.11	1.03	0.43	2.41	0.0161	0.0275	197.11	1.61	0.38	4.22
minus.g7	unitig0	38083	41526	3443	-	742	1051	1218	110	232	280	424	531	793	798	703	257	293	223	9.57	9.69	9.64	8.11	8.54	8.19	8.72	8.63	8.95	8.9	8.89	8.48	8.6	8.29	471.75	-1.34	0.15	-9.02	1.94e-19	1.46e-18	471.75	-0.96	0.16	-6.05	1.44e-09	6.37e-09	471.75	-0.72	0.14	-5.18
plus.g9	unitig0	41665	43652	1987	+	321	476	561	69	215	196	422	494	452	572	401	141	144	126	8.36	8.56	8.53	7.45	8.43	7.68	8.72	8.53	8.15	8.42	8.08	7.63	7.59	7.47	286.65	-0.56	0.22	-2.52	0.0118	0.0196	286.65	0.14	0.24	0.57	0.567	0.638	286.65	-0.26	0.22	-1.2
plus.g10	unitig0	44009	44605	596	+	317	426	465	143	202	362	370	471	1044	1439	1039	133	120	74	8.35	8.4	8.26	8.49	8.34	8.56	8.53	8.46	9.35	9.74	9.45	7.55	7.33	6.72	383.47	0.13	0.19	0.69	0.493	0.562	383.47	0.16	0.21	0.76	0.447	0.525	383.47	1.19	0.19	6.41
plus.g11	unitig0	44863	46323	1460	+	1310	1464	1565	1226	1321	2728	2531	3482	1839	1814	1738	665	539	492	10.38	10.17	10	11.58	11.04	11.46	11.29	11.34	10.16	10.08	10.19	9.85	9.48	9.42	1588.93	1.18	0.18	6.65	2.89e-11	1.3e-10	1588.93	1.12	0.2	5.66	1.51e-08	5.99e-08	1588.93	-0.05	0.18	-0.27
minus.g11	unitig0	46704	49167	2463	-	407	459	582	413	540	1257	860	963	348	330	359	163	228	209	8.7	8.5	8.58	10.01	9.75	10.34	9.74	9.49	7.78	7.64	7.93	7.83	8.25	8.2	526.35	1.46	0.19	7.84	4.37e-15	2.59e-14	526.35	1.02	0.21	4.93	8.26e-07	2.73e-06	526.35	-0.82	0.19	-4.33
minus.g12	unitig0	50848	51607	759	-	186	314	628	121	39	121	221	405	11	16	12	0	0	1	7.59	7.96	8.69	8.25	6.03	7	7.79	8.24	3.28	3.63	3.45	0.63	0.63	1.95	134.07	-0.8	0.44	-1.82	0.0689	0.0986	134.07	-0.15	0.48	-0.3	0.762	0.81	134.07	-4.97	0.48	-10.37
plus.g15	unitig0	53338	54378	1040	+	1516	2191	2263	40	112	307	366	149	292	519	243	1341	1184	815	10.59	10.75	10.53	6.68	7.5	8.32	8.51	6.83	7.53	8.28	7.37	10.86	10.61	10.15	785.43	-2.92	0.41	-7.19	6.57e-13	3.37e-12	785.43	-2.68	0.45	-5.98	2.22e-09	9.64e-09	785.43	-2.8	0.4	-6.97
plus.g16	unitig0	56102	57893	1791	+	44	65	98	14	23	59	52	53	176	198	169	38	47	47	5.58	5.76	6.06	5.24	5.31	6	5.77	5.4	6.81	6.92	6.86	5.8	6.02	6.09	64.45	-0.21	0.27	-0.8	0.426	0.496	64.45	-0.25	0.28	-0.89	0.373	0.451	64.45	1.07	0.23	4.64
plus.g17	unitig0	59342	61844	2502	+	946	1393	1545	333	554	702	216	1011	2063	2858	2567	207	226	195	9.91	10.1	9.98	9.7	9.79	9.51	7.76	9.56	10.33	10.73	10.75	8.17	8.23	8.1	857.85	-0.33	0.31	-1.05	0.295	0.361	857.85	-1.06	0.35	-3.06	0.00223	0.0045	857.85	0.61	0.31	1.97
minus.g16	unitig0	62457	67751	5294	-	244	316	329	724	1579	1512	4049	12617	5019	7377	5100	257	263	219	7.97	7.97	7.76	10.82	11.3	10.61	11.97	13.19	11.61	12.1	11.74	8.48	8.45	8.26	2275.74	3.02	0.28	10.85	2.02e-27	2.22e-26	2275.74	4.76	0.31	15.44	8.61e-54	2.89e-52	2275.74	3.9	0.28	14.08
plus.g20	unitig0	68324	69516	1192	+	87	110	137	23	37	51	36	77	125	184	141	104	112	96	6.52	6.48	6.53	5.91	5.95	5.8	5.27	5.91	6.34	6.81	6.61	7.2	7.23	7.09	87.93	-0.65	0.24	-2.72	0.00654	0.0114	87.93	-0.9	0.25	-3.54	0.000406	0.000926	87.93	0.09	0.21	0.45
minus.g18	unitig0	70304	72329	2025	-	24	39	46	2	4	3	7	4	84	73	73	5	10	10	4.78	5.07	5.04	2.96	3.2	2.53	3.29	2.49	5.79	5.54	5.7	3.29	4.01	4.07	20.55	-2.54	0.52	-4.86	1.19e-06	3.43e-06	20.55	-2.5	0.5	-4.97	6.74e-07	2.25e-06	20.55	0.75	0.3	2.52
minus.g30	unitig0	141197	144053	2856	-	569	661	866	914	893	1864	1026	1726	1052	857	1084	423	525	539	9.18	9.03	9.15	11.15	10.48	10.91	9.99	10.32	9.36	9	9.51	9.2	9.44	9.55	963.2	1.75	0.2	8.6	7.78e-18	5.41e-17	963.2	1.05	0.23	4.62	3.83e-06	1.17e-05	963.2	0.18	0.2	0.9
plus.g33	unitig0	144576	145910	1334	+	154	164	171	920	1632	2112	1329	1776	4236	4411	3676	130	91	58	7.32	7.04	6.84	11.16	11.34	11.09	10.36	10.37	11.36	11.36	11.27	7.51	6.94	6.38	1298.93	4.14	0.22	19.01	1.53e-80	6.67e-79	1298.93	3.3	0.24	13.69	1.18e-42	2.92e-41	1298.93	4.26	0.22	19.65
minus.g32	unitig0	146009	149916	3907	-	655	892	1075	464	826	1210	1489	1870	1815	1969	1376	470	545	459	9.39	9.46	9.46	10.18	10.36	10.29	10.53	10.44	10.14	10.2	9.85	9.35	9.49	9.32	990.31	0.85	0.13	6.4	1.55e-10	6.52e-10	990.31	1.05	0.15	7.23	4.95e-13	3.03e-12	990.31	0.64	0.13	4.9
plus.g35	unitig0	150322	150947	625	+	707	873	981	367	336	1080	517	463	1294	1597	1497	1368	1103	722	9.5	9.43	9.33	9.84	9.07	10.13	9.01	8.44	9.66	9.89	9.97	10.89	10.51	9.97	896.99	0.33	0.28	1.18	0.239	0.3	896.99	-0.66	0.31	-2.15	0.0315	0.0508	896.99	0.43	0.27	1.56
minus.g33	unitig0	151430	152195	765	-	472	679	794	647	927	1638	1441	1522	2431	3087	2773	858	622	550	8.92	9.06	9.02	10.65	10.53	10.73	10.48	10.14	10.56	10.84	10.86	10.21	9.68	9.58	1201.83	1.63	0.19	8.78	1.64e-18	1.17e-17	1201.83	1.32	0.21	6.37	1.9e-10	9.15e-10	1201.83	1.76	0.18	9.5
plus.g37	unitig0	152445	153620	1175	+	1616	1997	2220	666	652	1937	1195	1147	1568	1866	1818	923	712	447	10.68	10.62	10.5	10.7	10.02	10.97	10.21	9.74	9.93	10.12	10.25	10.32	9.88	9.28	1250.92	0.01	0.27	0.04	0.965	0.979	1250.92	-0.6	0.3	-2.01	0.0447	0.0696	1250.92	-0.49	0.27	-1.82
minus.g35	unitig0	153900	154659	759	-	150	186	268	588	597	1128	689	1270	1049	806	1136	752	813	820	7.28	7.22	7.47	10.52	9.9	10.19	9.42	9.88	9.36	8.91	9.58	10.02	10.07	10.16	772.17	2.9	0.22	13.18	1.15e-39	1.95e-38	772.17	2.35	0.24	9.65	5.02e-22	5.42e-21	772.17	1.98	0.22	9.06
minus.g36	unitig0	154988	156695	1707	-	246	406	444	286	211	579	313	460	358	341	334	262	273	247	7.98	8.33	8.19	9.48	8.4	9.23	8.29	8.43	7.82	7.68	7.82	8.51	8.5	8.43	347.54	0.93	0.23	4.08	4.59e-05	0.00011	347.54	0.18	0.25	0.73	0.466	0.543	347.54	-0.4	0.23	-1.77
plus.g40	unitig0	157367	160771	3404	+	195	337	704	209	492	684	716	1989	231	289	201	95	86	90	7.65	8.06	8.85	9.03	9.62	9.47	9.47	10.53	7.2	7.45	7.1	7.07	6.86	7	423.67	1.11	0.31	3.58	0.000349	0.000744	423.67	1.8	0.34	5.23	1.71e-07	6.11e-07	423.67	-1.02	0.31	-3.28
plus.g41	unitig0	161679	162957	1278	+	352	515	610	87	122	151	230	252	385	466	421	168	175	217	8.5	8.67	8.65	7.78	7.62	7.31	7.85	7.57	7.92	8.13	8.15	7.88	7.87	8.25	264.38	-1.05	0.18	-5.73	9.76e-09	3.49e-08	264.38	-0.9	0.2	-4.6	4.27e-06	1.29e-05	264.38	-0.54	0.17	-3.15
plus.g42	unitig0	163676	165043	1367	+	360	501	709	469	679	830	943	1289	998	1033	909	213	306	301	8.53	8.63	8.86	10.19	10.08	9.75	9.87	9.9	9.28	9.27	9.26	8.22	8.67	8.72	654.97	1.33	0.17	7.7	1.39e-14	7.99e-14	654.97	1.21	0.19	6.3	2.99e-10	1.42e-09	654.97	0.59	0.17	3.42
minus.g40	unitig0	165870	166358	488	-	1122	1447	1616	463	341	1118	725	695	814	721	1004	1086	1546	1390	10.16	10.15	10.04	10.17	9.09	10.18	9.49	9.02	8.99	8.75	9.4	10.55	10.99	10.92	1034.25	-0.22	0.27	-0.83	0.409	0.478	1034.25	-0.84	0.3	-2.79	0.00534	0.00999	1034.25	-1.04	0.27	-3.86
plus.g44	unitig0	166860	169155	2295	+	1212	1800	2223	316	547	664	738	1242	998	911	930	641	840	1419	10.27	10.47	10.5	9.62	9.77	9.43	9.52	9.85	9.28	9.09	9.29	9.8	10.12	10.95	987.77	-0.8	0.25	-3.2	0.00137	0.00267	987.77	-0.72	0.28	-2.59	0.00961	0.0172	987.77	-1.19	0.25	-4.78
plus.g45	unitig0	170666	171785	1119	+	166	215	215	70	112	107	168	186	228	243	244	65	73	48	7.43	7.42	7.16	7.47	7.5	6.83	7.4	7.14	7.18	7.2	7.38	6.54	6.63	6.12	139.01	-0.07	0.22	-0.3	0.766	0.812	139.01	-0.07	0.24	-0.28	0.779	0.824	139.01	-0.08	0.21	-0.4
minus.g43	unitig0	172500	173286	786	-	3886	5047	6042	3394	3755	7899	5542	4963	8498	8830	10209	11501	8966	6329	11.95	11.95	11.94	13.04	12.55	12.99	12.42	11.85	12.37	12.36	12.74	13.96	13.53	13.1	6957.77	0.92	0.23	3.95	7.72e-05	0.00018	6957.77	0.21	0.26	0.82	0.411	0.489	6957.77	0.55	0.23	2.35
plus.g47	unitig0	174324	175896	1572	+	283	341	410	13	23	56	44	63	414	472	279	19	23	14	8.18	8.08	8.08	5.14	5.31	5.93	5.54	5.64	8.02	8.15	7.57	4.87	5.06	4.49	131.4	-2.61	0.26	-10.06	8.01e-24	7.5e-23	131.4	-2.58	0.27	-9.59	9.09e-22	9.66e-21	131.4	-0.18	0.21	-0.85
plus.g48	unitig0	176560	178113	1553	+	147	111	119	652	695	942	1102	1031	5724	14027	5401	42	28	8	7.25	6.49	6.33	10.67	10.12	9.93	10.09	9.58	11.8	13.03	11.82	5.93	5.32	3.81	1534.22	3.48	0.41	8.46	2.65e-17	1.8e-16	1534.22	3.07	0.46	6.73	1.64e-11	8.72e-11	1534.22	5.51	0.41	13.42
minus.g46	unitig0	178353	182886	4533	-	504	598	763	94	153	323	297	365	443	387	303	75	100	87	9.01	8.88	8.97	7.89	7.95	8.39	8.21	8.1	8.12	7.86	7.69	6.74	7.07	6.95	279.81	-0.85	0.18	-4.58	4.64e-06	1.25e-05	279.81	-0.8	0.2	-3.99	6.48e-05	0.000167	279.81	-1.06	0.18	-5.92
plus.g50	unitig0	184273	185860	1587	+	87	73	86	201	315	279	88	108	111	111	80	9	15	6	6.52	5.91	5.88	8.97	8.98	8.18	6.49	6.38	6.17	6.11	5.82	3.94	4.51	3.49	134.78	2.66	0.27	9.7	2.96e-22	2.57e-21	134.78	0.32	0.31	1.02	0.309	0.384	134.78	-0.08	0.28	-0.3
minus.g48	unitig0	186096	188304	2208	-	1115	1545	1865	445	639	1189	1288	1695	1087	1241	1088	1436	1750	1586	10.15	10.25	10.25	10.12	9.99	10.26	10.32	10.3	9.41	9.53	9.51	10.96	11.17	11.11	1290.8	-0.09	0.12	-0.71	0.476	0.545	1290.8	0.09	0.13	0.7	0.486	0.561	1290.8	-0.73	0.12	-6.21
minus.g49	unitig0	188661	191954	3293	-	1494	1794	1981	927	1185	2522	2004	3103	2469	3179	2177	412	555	410	10.57	10.46	10.34	11.17	10.88	11.35	10.96	11.17	10.59	10.89	10.51	9.16	9.52	9.16	1574.37	0.69	0.18	3.92	8.91e-05	0.000206	1574.37	0.6	0.19	3.1	0.00191	0.0039	1574.37	0.21	0.17	1.21
plus.g53	unitig0	192003	192835	832	+	775	976	1173	771	1248	1479	1998	2157	1318	1472	1933	623	661	509	9.63	9.59	9.58	10.91	10.96	10.58	10.95	10.65	9.68	9.78	10.34	9.75	9.77	9.47	1196.21	1.22	0.2	6.21	5.34e-10	2.14e-09	1196.21	1.2	0.22	5.51	3.69e-08	1.41e-07	1196.21	0.36	0.2	1.86
minus.g50	unitig0	193066	195220	2154	-	447	541	638	266	241	503	284	417	925	762	745	1133	1058	907	8.84	8.74	8.71	9.38	8.59	9.03	8.15	8.29	9.17	8.83	8.97	10.61	10.45	10.3	656.54	0.26	0.19	1.37	0.17	0.222	656.54	-0.54	0.21	-2.52	0.0117	0.0205	656.54	0.24	0.19	1.25
plus.g55	unitig0	195590	197428	1838	+	299	456	542	86	123	150	267	277	519	562	424	368	427	349	8.26	8.49	8.48	7.76	7.64	7.3	8.06	7.7	8.35	8.4	8.16	9	9.14	8.93	324.55	-0.87	0.18	-4.86	1.2e-06	3.45e-06	324.55	-0.53	0.19	-2.82	0.00486	0.00916	324.55	-0.11	0.16	-0.67
plus.g56	unitig0	197771	201080	3309	+	676	811	991	213	413	565	958	1294	608	600	440	534	648	524	9.43	9.32	9.34	9.06	9.37	9.19	9.89	9.91	8.57	8.49	8.22	9.53	9.74	9.51	642.33	-0.15	0.15	-1.02	0.306	0.373	642.33	0.54	0.16	3.42	0.000626	0.00139	642.33	-0.93	0.14	-6.52
minus.g53	unitig0	201160	206195	5035	-	1711	2047	2673	781	1017	1848	1465	2697	1221	1319	960	1916	2640	3033	10.77	10.65	10.77	10.93	10.66	10.9	10.5	10.97	9.57	9.62	9.33	11.37	11.77	12.04	1894.23	0.1	0.19	0.54	0.59	0.652	1894.23	0.02	0.21	0.12	0.908	0.931	1894.23	-1.21	0.19	-6.33
plus.g58	unitig0	206479	208728	2249	+	874	1374	1618	676	983	1718	1336	1748	1204	1499	1395	1740	2310	3119	9.8	10.08	10.05	10.72	10.61	10.79	10.37	10.34	9.55	9.8	9.87	11.23	11.57	12.08	1642.98	0.73	0.2	3.61	0.000303	0.000651	1642.98	0.38	0.22	1.68	0.0937	0.135	1642.98	-0.23	0.2	-1.15
minus.g55	unitig0	209638	213525	3887	-	1177	1420	1757	254	499	632	949	1770	1575	2076	1251	245	302	339	10.23	10.12	10.16	9.31	9.64	9.36	9.88	10.36	9.94	10.27	9.71	8.42	8.65	8.89	859.96	-0.73	0.2	-3.68	0.000237	0.000517	859.96	-0.03	0.22	-0.15	0.879	0.908	859.96	-0.18	0.2	-0.92
plus.g60	unitig0	215279	217884	2605	+	393	501	658	330	500	603	740	1180	895	784	1021	171	202	309	8.65	8.63	8.75	9.69	9.64	9.29	9.52	9.78	9.13	8.87	9.42	7.9	8.07	8.75	550.18	0.87	0.23	3.8	0.000146	0.000327	550.18	0.97	0.25	3.86	0.000113	0.000281	550.18	0.48	0.23	2.11
minus.g57	unitig0	218813	221151	2338	-	249	283	335	207	392	514	378	681	1071	1023	726	161	176	110	8	7.81	7.79	9.02	9.29	9.06	8.56	8.99	9.39	9.25	8.93	7.82	7.88	7.28	400.5	1.26	0.2	6.24	4.45e-10	1.8e-09	400.5	0.93	0.22	4.14	3.51e-05	9.37e-05	400.5	1.34	0.2	6.72
minus.g58	unitig0	221956	224296	2340	-	164	221	237	184	237	386	361	592	427	397	322	182	210	212	7.41	7.46	7.3	8.85	8.57	8.65	8.49	8.79	8.07	7.9	7.77	7.99	8.13	8.22	290.16	1.31	0.16	8.01	1.17e-15	7.23e-15	290.16	1.27	0.18	7.19	6.4e-13	3.89e-12	290.16	0.54	0.16	3.34
minus.g59	unitig0	224960	226610	1650	-	40	54	66	60	81	157	194	244	151	179	174	69	52	56	5.45	5.5	5.52	7.25	7.04	7.37	7.61	7.52	6.6	6.77	6.9	6.62	6.16	6.34	106.93	1.8	0.21	8.39	4.83e-17	3.22e-16	106.93	2.13	0.22	9.6	7.95e-22	8.5e-21	106.93	1.32	0.21	6.4
minus.g60	unitig0	227936	230115	2179	-	318	410	506	49	77	95	99	156	962	1117	835	139	161	146	8.35	8.34	8.38	6.97	6.97	6.66	6.66	6.89	9.23	9.38	9.13	7.61	7.75	7.68	282.67	-1.53	0.17	-8.98	2.63e-19	1.96e-18	282.67	-1.59	0.18	-8.94	3.87e-19	3.55e-18	282.67	0.9	0.14	6.38
plus.g66	unitig0	232027	234945	2918	+	617	921	1239	2084	1563	3907	2353	3009	18757	19591	17488	1642	1912	1837	9.3	9.5	9.66	12.34	11.28	11.98	11.19	11.12	13.51	13.51	13.51	11.15	11.3	11.32	4339.29	2.42	0.22	11.04	2.33e-28	2.68e-27	4339.29	1.65	0.24	6.77	1.33e-11	7.11e-11	4339.29	4	0.22	18.26
minus.g62	unitig0	238561	241448	2887	-	992	1330	1839	3340	8152	3942	6705	27089	1705	1049	1377	1259	1990	3604	9.98	10.03	10.23	13.02	13.66	11.99	12.7	14.29	10.05	9.29	9.85	10.77	11.36	12.29	4805.14	2.89	0.43	6.7	2.09e-11	9.54e-11	4805.14	3.52	0.48	7.33	2.24e-13	1.41e-12	4805.14	-0.31	0.43	-0.72
minus.g63	unitig0	246188	248895	2707	-	1147	1752	2209	609	834	1212	1093	1641	1297	1256	1320	3287	3412	3041	10.19	10.43	10.49	10.57	10.38	10.29	10.08	10.25	9.66	9.55	9.79	12.15	12.13	12.04	1861.32	0.04	0.14	0.26	0.795	0.837	1861.32	-0.21	0.15	-1.37	0.172	0.231	1861.32	-0.71	0.14	-5.23
plus.g69	unitig0	249387	252677	3290	+	431	626	748	133	321	378	437	573	452	556	342	260	301	276	8.79	8.95	8.94	8.38	9.01	8.62	8.77	8.74	8.15	8.38	7.86	8.5	8.64	8.59	391.7	-0.2	0.19	-1.06	0.291	0.357	391.7	-0.14	0.2	-0.69	0.488	0.564	391.7	-0.75	0.18	-4.12
minus.g65	unitig0	252825	253480	655	-	263	361	396	81	102	250	213	187	350	327	355	447	436	268	8.08	8.16	8.03	7.68	7.37	8.03	7.74	7.15	7.79	7.62	7.91	9.28	9.17	8.55	285.17	-0.37	0.24	-1.52	0.129	0.174	285.17	-0.62	0.27	-2.35	0.0187	0.0317	285.17	-0.31	0.23	-1.34
plus.g71	unitig0	253958	256519	2561	+	121	202	203	86	166	243	422	446	484	552	457	61	53	41	6.98	7.34	7.08	7.76	8.06	7.99	8.72	8.38	8.25	8.37	8.27	6.45	6.19	5.91	216.86	0.82	0.19	4.39	1.12e-05	2.89e-05	216.86	1.43	0.2	7.22	5.17e-13	3.16e-12	216.86	1.17	0.18	6.58
minus.g67	unitig0	256839	257524	685	-	99	104	115	15	25	26	37	70	41	32	38	62	62	73	6.7	6.4	6.29	5.33	5.42	4.9	5.31	5.78	4.83	4.46	4.83	6.47	6.4	6.71	56.29	-1.33	0.28	-4.73	2.27e-06	6.35e-06	56.29	-0.93	0.28	-3.34	0.000845	0.00183	56.29	-1.86	0.26	-7.26
plus.g72	unitig0	258233	260568	2335	+	15889	21116	21637	1995	3222	3188	4036	6708	7951	8357	7641	35661	33414	28555	13.98	14.02	13.78	12.28	12.32	11.68	11.96	12.28	12.27	12.28	12.32	15.59	15.43	15.27	15504.4	-1.8	0.18	-9.92	3.43e-23	3.11e-22	15504.4	-1.79	0.2	-8.84	9.22e-19	8.32e-18	15504.4	-1.63	0.18	-9.02
plus.g73	unitig0	261160	261860	700	+	17	24	28	6	7	21	22	30	45	57	60	84	101	89	4.34	4.45	4.41	4.16	3.81	4.62	4.63	4.66	4.95	5.21	5.43	6.9	7.09	6.98	44.33	-0.11	0.36	-0.31	0.754	0.801	44.33	0.28	0.34	0.81	0.416	0.494	44.33	0.89	0.28	3.14
plus.g74	unitig0	261962	263103	1141	+	27	42	48	7	19	21	25	27	97	111	97	31	15	29	4.93	5.17	5.1	4.35	5.06	4.62	4.79	4.52	5.99	6.11	6.09	5.52	4.51	5.44	35.69	-0.38	0.33	-1.14	0.256	0.319	35.69	-0.46	0.34	-1.33	0.182	0.243	35.69	1.05	0.27	3.84
plus.g75	unitig0	264716	267281	2565	+	212	287	367	125	164	304	353	538	470	341	304	249	309	294	7.77	7.83	7.92	8.29	8.04	8.31	8.46	8.65	8.21	7.68	7.69	8.44	8.68	8.68	297.87	0.38	0.19	2.02	0.0429	0.0642	297.87	0.72	0.2	3.57	0.00035	0.000807	297.87	0.04	0.18	0.2
minus.g72	unitig0	267474	270931	3457	-	161	175	237	133	237	367	558	756	254	212	159	110	149	158	7.38	7.13	7.3	8.38	8.57	8.58	9.12	9.14	7.33	7.01	6.77	7.28	7.64	7.8	257.99	1.26	0.19	6.6	4.17e-11	1.85e-10	257.99	1.87	0.2	9.1	8.7e-20	8.33e-19	257.99	-0.22	0.19	-1.15
minus.g73	unitig0	271457	272150	693	-	91	141	131	5	5	4	14	11	82	93	51	103	97	82	6.58	6.83	6.47	3.94	3.44	2.78	4.07	3.46	5.76	5.87	5.22	7.18	7.03	6.87	61.37	-3.64	0.43	-8.54	1.38e-17	9.5e-17	61.37	-3.1	0.37	-8.28	1.23e-16	9.72e-16	61.37	-1.03	0.25	-4.1
plus.g78	unitig0	272668	275492	2824	+	387	479	623	361	411	901	653	867	870	833	930	275	346	426	8.63	8.57	8.68	9.82	9.36	9.87	9.34	9.33	9.09	8.96	9.29	8.58	8.84	9.21	573.55	1.07	0.19	5.58	2.4e-08	8.27e-08	573.55	0.71	0.21	3.35	0.000804	0.00175	573.55	0.49	0.19	2.59
minus.g75	unitig0	276780	277874	1094	-	3247	4490	5513	4829	10842	9392	9153	18542	6218	4762	6854	5103	8072	11920	11.69	11.78	11.81	13.55	14.07	13.24	13.15	13.75	11.92	11.47	12.16	12.78	13.38	14.01	8404.69	1.88	0.3	6.27	3.69e-10	1.5e-09	8404.69	1.69	0.33	5.06	4.22e-07	1.44e-06	8404.69	0.11	0.3	0.38
plus.g80	unitig0	279330	280999	1669	+	32	36	34	5	12	17	8	11	51	45	46	0	3	3	5.15	4.97	4.65	3.94	4.46	4.36	3.43	3.46	5.12	4.89	5.08	0.63	2.74	2.79	17.53	-0.7	0.38	-1.82	0.0682	0.0978	17.53	-1.73	0.45	-3.87	0.00011	0.000274	17.53	0.12	0.31	0.38
plus.g81	unitig0	281396	283441	2045	+	56	68	62	10	12	11	29	24	44	41	15	10	13	12	5.91	5.82	5.44	4.8	4.46	3.84	4.99	4.38	4.92	4.77	3.69	4.07	4.33	4.29	25.84	-1.5	0.41	-3.64	0.000277	0.000599	25.84	-1.1	0.41	-2.67	0.00758	0.0138	25.84	-1.25	0.36	-3.46
minus.g78	unitig0	284202	285533	1331	-	510	732	903	198	603	428	917	1604	1001	1009	869	738	917	1003	9.03	9.17	9.21	8.95	9.91	8.8	9.83	10.22	9.29	9.23	9.19	10	10.24	10.45	792.32	0.17	0.26	0.67	0.504	0.572	792.32	0.89	0.28	3.17	0.00151	0.00314	792.32	0.1	0.25	0.39
plus.g83	unitig0	286551	287327	776	+	213	259	288	68	114	182	252	235	191	208	162	202	208	167	7.78	7.69	7.58	7.43	7.53	7.58	7.98	7.47	6.93	6.98	6.8	8.14	8.11	7.88	193.18	-0.16	0.18	-0.89	0.374	0.444	193.18	0.06	0.19	0.31	0.757	0.806	193.18	-0.79	0.18	-4.45
plus.g84	unitig0	289028	290080	1052	+	238	231	254	41	131	153	189	340	250	332	176	37	23	42	7.94	7.53	7.4	6.71	7.72	7.33	7.57	7.99	7.31	7.65	6.92	5.76	5.06	5.94	150.43	-0.31	0.29	-1.06	0.289	0.355	150.43	0.16	0.32	0.51	0.611	0.677	150.43	-0.32	0.29	-1.11
minus.g80	unitig0	291240	295662	4422	-	1584	1972	2491	522	649	1299	1249	1780	1445	1421	1212	1419	1847	1985	10.66	10.6	10.67	10.35	10.02	10.39	10.27	10.37	9.82	9.73	9.67	10.94	11.25	11.43	1479.03	-0.38	0.16	-2.43	0.015	0.0246	1479.03	-0.32	0.17	-1.84	0.0661	0.0991	1479.03	-0.9	0.15	-5.83
plus.g86	unitig0	295923	297263	1340	+	1890	2457	2878	673	2007	1525	2876	4469	1491	1661	1428	4257	5572	4995	10.91	10.91	10.88	10.71	11.64	10.62	11.48	11.69	9.86	9.95	9.9	12.52	12.84	12.76	2952.93	0.17	0.23	0.73	0.466	0.535	2952.93	0.68	0.26	2.65	0.0081	0.0147	2952.93	-0.99	0.23	-4.26
minus.g82	unitig0	297649	298311	662	-	18	17	19	22	16	78	34	38	146	261	169	3	8	5	4.41	4.02	3.94	5.85	4.83	6.38	5.2	4.96	6.55	7.31	6.86	2.78	3.75	3.29	46.21	1.87	0.4	4.65	3.28e-06	8.97e-06	46.21	1.06	0.44	2.41	0.0158	0.027	46.21	2.99	0.38	7.85
plus.g88	unitig0	299566	300200	634	+	28	32	47	13	32	26	37	42	42	41	55	3	7	14	4.98	4.81	5.07	5.14	5.75	4.9	5.31	5.09	4.86	4.77	5.32	2.78	3.6	4.49	27.29	0.37	0.36	1.02	0.308	0.374	27.29	0.26	0.38	0.68	0.497	0.572	27.29	0.05	0.34	0.14
minus.g84	unitig0	300531	302387	1856	-	103	150	193	29	48	98	61	111	295	246	223	55	49	49	6.75	6.92	7.01	6.23	6.31	6.7	5.99	6.42	7.54	7.22	7.25	6.3	6.08	6.15	101.97	-0.45	0.22	-2.03	0.0426	0.0638	101.97	-0.69	0.24	-2.91	0.00356	0.0069	101.97	0.45	0.2	2.29
plus.g90	unitig0	303426	304055	629	+	60	81	119	12	20	23	17	28	353	361	362	139	130	111	6	6.06	6.33	5.04	5.12	4.74	4.31	4.57	7.8	7.77	7.94	7.61	7.45	7.3	108.45	-1.27	0.27	-4.76	1.97e-06	5.56e-06	108.45	-1.81	0.29	-6.2	5.52e-10	2.56e-09	108.45	1.73	0.19	9.07
plus.g91	unitig0	305305	307624	2319	+	332	384	684	308	584	479	555	1727	820	1134	642	127	170	288	8.41	8.25	8.81	9.59	9.86	8.96	9.11	10.33	9	9.4	8.76	7.48	7.83	8.65	536.77	1	0.35	2.85	0.00442	0.00793	536.77	1.31	0.39	3.39	0.000711	0.00156	536.77	0.56	0.35	1.62
minus.g87	unitig0	309098	311795	2697	-	170	276	311	81	91	120	155	261	295	262	293	192	174	286	7.46	7.78	7.68	7.68	7.21	6.99	7.29	7.62	7.54	7.31	7.64	8.07	7.86	8.64	202.5	-0.36	0.25	-1.45	0.148	0.197	202.5	-0.18	0.27	-0.69	0.489	0.565	202.5	-0.15	0.24	-0.62
plus.g94	unitig0	312590	313460	870	+	39	46	54	3	10	6	19	13	61	66	62	40	22	31	5.42	5.29	5.26	3.37	4.24	3.17	4.44	3.65	5.36	5.4	5.48	5.87	5	5.53	29.63	-1.88	0.42	-4.47	7.81e-06	2.05e-05	29.63	-1.38	0.39	-3.55	0.000381	0.000872	29.63	0.1	0.3	0.34
plus.g95	unitig0	314262	315203	941	+	39	64	56	7	8	14	12	17	205	199	111	12	8	7	5.42	5.73	5.3	4.35	3.97	4.12	3.89	3.96	7.03	6.92	6.27	4.29	3.75	3.66	39.44	-1.5	0.38	-3.93	8.58e-05	0.000199	39.44	-1.74	0.4	-4.37	1.26e-05	3.6e-05	39.44	1.33	0.28	4.68
plus.g96	unitig0	316214	319250	3036	+	279	324	392	95	264	222	686	1003	569	438	284	30	23	27	8.16	8.01	8.01	7.9	8.73	7.86	9.41	9.54	8.48	8.04	7.59	5.47	5.06	5.34	286.7	0.16	0.27	0.6	0.552	0.617	286.7	1.41	0.29	4.83	1.34e-06	4.33e-06	286.7	0.02	0.26	0.08
minus.g90	unitig0	319557	320332	775	-	90	111	146	77	78	151	223	179	115	174	129	12	5	2	6.56	6.49	6.62	7.6	6.99	7.31	7.81	7.08	6.22	6.73	6.48	4.29	3.24	2.44	98.96	0.77	0.27	2.79	0.00521	0.00926	98.96	0.93	0.3	3.15	0.00165	0.0034	98.96	-0.07	0.27	-0.25
plus.g98	unitig0	321168	325102	3934	+	668	796	1122	426	513	1167	790	1385	915	792	841	86	104	133	9.41	9.29	9.52	10.05	9.68	10.24	9.62	10.01	9.16	8.89	9.14	6.93	7.13	7.55	640.33	0.6	0.2	2.99	0.00282	0.00524	640.33	0.41	0.22	1.86	0.063	0.095	640.33	-0.34	0.2	-1.73
minus.g92	unitig0	325356	326195	839	-	442	616	659	289	378	789	828	1021	1444	1707	1762	1248	1059	884	8.82	8.93	8.76	9.5	9.24	9.67	9.68	9.57	9.81	9.99	10.21	10.75	10.45	10.26	893.42	0.65	0.18	3.61	0.000308	0.000661	893.42	0.79	0.2	4.01	6.07e-05	0.000157	893.42	1.18	0.18	6.68
minus.g93	unitig0	326585	328075	1490	-	114	111	141	16	47	25	60	83	189	184	173	51	51	65	6.89	6.49	6.57	5.42	6.28	4.85	5.96	6.01	6.91	6.81	6.89	6.2	6.13	6.54	80.46	-1.08	0.3	-3.63	0.000284	0.000613	80.46	-0.69	0.31	-2.25	0.0247	0.0406	80.46	0.22	0.26	0.84
minus.g94	unitig0	330593	331914	1321	-	31	29	32	1	3	14	10	14	11	7	5	2	2	0	5.11	4.69	4.58	2.35	2.92	4.12	3.68	3.73	3.28	2.79	2.6	2.44	2.4	0.63	9.77	-1.54	0.53	-2.9	0.00369	0.00671	9.77	-1.27	0.53	-2.41	0.0159	0.0272	9.77	-2.31	0.5	-4.65
minus.g95	unitig0	332450	333441	991	-	6652	9671	11479	3207	8943	7653	13505	17264	3661	3254	3541	3573	4683	4936	12.72	12.89	12.87	12.96	13.8	12.95	13.71	13.64	11.15	10.92	11.21	12.27	12.59	12.74	7329.74	0.46	0.22	2.07	0.0388	0.0587	7329.74	0.84	0.25	3.37	0.000762	0.00167	7329.74	-1.72	0.22	-7.7
plus.g102	unitig0	334077	335035	958	+	18	14	34	8	10	16	29	13	29	58	17	329	363	332	4.41	3.8	4.65	4.52	4.24	4.28	4.99	3.65	4.39	5.23	3.84	8.84	8.91	8.86	114.23	0.01	0.44	0.01	0.991	1	114.23	0.12	0.46	0.27	0.785	0.829	114.23	0.31	0.4	0.77
plus.g103	unitig0	335776	336760	984	+	0	2	4	5	3	8	17	22	20	30	10	149	184	193	0.63	2.03	2.39	3.94	2.92	3.48	4.31	4.27	3.94	4.38	3.25	7.71	7.94	8.08	58.26	2.14	0.66	3.26	0.00112	0.00222	58.26	3.13	0.62	5.09	3.58e-07	1.23e-06	58.26	2.73	0.59	4.63
plus.g104	unitig0	337316	338351	1035	+	279	310	403	89	145	188	399	406	589	569	695	32	21	28	8.16	7.94	8.05	7.81	7.87	7.62	8.64	8.25	8.53	8.41	8.87	5.56	4.94	5.39	243.64	-0.29	0.2	-1.46	0.143	0.191	243.64	0.4	0.21	1.87	0.0616	0.093	243.64	0.57	0.19	2.99
minus.g98	unitig0	338641	341263	2622	-	86	97	92	92	138	235	201	236	405	349	274	76	72	53	6.5	6.31	5.98	7.86	7.8	7.94	7.66	7.48	7.99	7.72	7.54	6.76	6.61	6.26	157.42	1.63	0.21	7.73	1.04e-14	5.99e-14	157.42	1.33	0.23	5.8	6.46e-09	2.67e-08	157.42	1.53	0.2	7.48
minus.g99	unitig0	341727	344648	2921	-	547	667	694	927	1110	1490	1004	1926	964	1071	841	431	410	380	9.13	9.04	8.83	11.17	10.79	10.59	9.96	10.48	9.23	9.32	9.14	9.22	9.09	9.05	930.15	1.86	0.19	9.83	8.21e-23	7.36e-22	930.15	1.24	0.21	5.89	3.94e-09	1.67e-08	930.15	0.23	0.19	1.22
plus.g107	unitig0	345074	346352	1278	+	906	1096	1186	421	431	963	671	742	808	878	740	1205	1322	870	9.85	9.75	9.6	10.04	9.43	9.96	9.38	9.11	8.98	9.04	8.96	10.7	10.77	10.24	901.82	0.09	0.19	0.48	0.632	0.691	901.82	-0.48	0.22	-2.24	0.0253	0.0414	901.82	-0.75	0.19	-3.85
plus.g108	unitig0	346736	349805	3069	+	2188	2633	3179	1048	1275	2178	2050	3027	2156	2069	1503	1150	1504	1232	11.12	11.01	11.02	11.35	10.99	11.14	10.99	11.13	10.39	10.27	9.98	10.64	10.95	10.74	1883.47	0.11	0.16	0.72	0.471	0.539	1883.47	0.01	0.17	0.06	0.951	0.965	1883.47	-0.83	0.15	-5.35
plus.g109	unitig0	350083	353715	3632	+	670	761	887	185	322	561	571	732	1596	2094	1536	1254	1505	1057	9.42	9.23	9.18	8.86	9.01	9.18	9.15	9.09	9.96	10.28	10.01	10.76	10.96	10.52	925.68	-0.25	0.17	-1.49	0.136	0.183	925.68	-0.16	0.18	-0.86	0.389	0.467	925.68	0.81	0.16	5.03
plus.g111	unitig0	355537	357470	1933	+	93	118	127	21	45	46	85	132	207	190	117	147	219	212	6.61	6.58	6.42	5.79	6.22	5.66	6.45	6.66	7.04	6.86	6.35	7.69	8.19	8.22	123.47	-0.65	0.27	-2.44	0.0147	0.0241	123.47	0.02	0.27	0.09	0.932	0.952	123.47	0.25	0.24	1.04
minus.g105	unitig0	359277	359854	577	-	27	57	54	8	25	24	65	59	183	187	143	12	13	5	4.93	5.58	5.26	4.52	5.42	4.8	6.07	5.55	6.87	6.84	6.63	4.29	4.33	3.29	47.21	-0.33	0.33	-0.99	0.321	0.388	47.21	0.57	0.32	1.75	0.0803	0.118	47.21	1.56	0.28	5.56
plus.g113	unitig0	360213	361775	1562	+	69	90	113	16	38	29	56	58	191	212	202	25	43	25	6.19	6.2	6.26	5.42	5.99	5.04	5.87	5.52	6.93	7.01	7.11	5.23	5.9	5.24	67.76	-0.74	0.28	-2.65	0.00796	0.0137	67.76	-0.54	0.28	-1.91	0.0563	0.0858	67.76	0.82	0.24	3.46
plus.g114	unitig0	365806	366624	818	+	94	111	115	49	68	86	102	114	277	293	236	158	126	94	6.62	6.49	6.29	6.97	6.8	6.52	6.7	6.45	7.45	7.47	7.33	7.79	7.4	7.06	127.18	0.29	0.23	1.25	0.21	0.268	127.18	0.11	0.25	0.46	0.646	0.709	127.18	0.97	0.21	4.57
minus.g108	unitig0	367632	368132	500	-	992	1317	1408	18	80	66	152	206	376	437	342	962	1331	1102	9.98	10.02	9.85	5.58	7.03	6.15	7.26	7.28	7.89	8.04	7.86	10.38	10.78	10.58	631.08	-3.57	0.24	-14.79	1.61e-49	3.59e-48	631.08	-2.68	0.25	-10.81	3.11e-27	4.35e-26	631.08	-2.02	0.22	-9.36
plus.g116	unitig0	369470	371218	1748	+	298	393	407	28	87	73	176	194	181	189	157	159	221	193	8.26	8.28	8.07	6.18	7.14	6.29	7.47	7.2	6.85	6.85	6.76	7.8	8.2	8.08	184.71	-1.61	0.23	-6.94	3.86e-12	1.87e-11	184.71	-0.87	0.24	-3.64	0.000268	0.00063	184.71	-1.4	0.21	-6.52
plus.g117	unitig0	371720	372293	573	+	260	365	434	238	447	533	664	756	65	61	48	189	269	259	8.06	8.18	8.16	9.22	9.48	9.11	9.37	9.14	5.44	5.3	5.14	8.05	8.48	8.5	356.23	1.15	0.18	6.52	7.18e-11	3.12e-10	356.23	1.12	0.19	5.82	5.91e-09	2.46e-08	356.23	-2.92	0.2	-14.46
plus.g118	unitig0	372420	374191	1771	+	952	1348	1568	214	504	616	796	1076	646	621	575	1663	2478	2695	9.92	10.05	10	9.06	9.65	9.32	9.63	9.64	8.66	8.54	8.6	11.17	11.67	11.87	1218.35	-0.62	0.2	-3.17	0.0015	0.00292	1218.35	-0.36	0.22	-1.65	0.0999	0.143	1218.35	-1.39	0.19	-7.16
minus.g111	unitig0	374478	375833	1355	-	27	46	80	5	24	22	44	43	139	166	89	5	16	12	4.93	5.29	5.79	3.94	5.37	4.68	5.54	5.12	6.48	6.67	5.97	3.29	4.59	4.29	39.54	-0.62	0.4	-1.56	0.118	0.161	39.54	-0.05	0.4	-0.14	0.892	0.919	39.54	1.05	0.35	3.03
plus.g120	unitig0	376511	381290	4779	+	574	720	838	3964	8065	7023	10343	37000	1785	1664	1320	446	557	422	9.2	9.15	9.1	13.27	13.65	12.82	13.32	14.74	10.12	9.95	9.79	9.27	9.53	9.2	5300.36	4.1	0.29	13.92	4.63e-44	8.98e-43	5300.36	4.99	0.33	15.23	2.31e-52	7.46e-51	5300.36	0.81	0.29	2.73
plus.g121	unitig0	381498	383272	1774	+	611	688	783	99	301	248	597	948	881	834	549	36	93	135	9.29	9.08	9	7.96	8.91	8.02	9.21	9.46	9.11	8.96	8.53	5.72	6.97	7.57	408.23	-0.75	0.35	-2.17	0.0302	0.0466	408.23	0.21	0.38	0.54	0.59	0.658	408.23	-0.24	0.34	-0.7
minus.g114	unitig0	383788	385641	1853	-	175	183	265	46	117	113	227	442	307	258	193	10	18	20	7.5	7.2	7.46	6.88	7.56	6.9	7.83	8.37	7.6	7.29	7.05	4.07	4.74	4.94	143	-0.24	0.26	-0.91	0.362	0.431	143	0.74	0.28	2.65	0.00813	0.0147	143	-0.06	0.25	-0.24
minus.g115	unitig0	385938	387640	1702	-	178	213	241	75	118	190	237	433	322	266	277	26	30	31	7.52	7.41	7.32	7.57	7.58	7.64	7.89	8.34	7.67	7.33	7.56	5.28	5.41	5.53	163.77	0.18	0.19	0.95	0.341	0.408	163.77	0.73	0.2	3.63	0.000283	0.000663	163.77	0.11	0.18	0.6
minus.g116	unitig0	388207	389419	1212	-	767	934	1089	132	461	406	817	972	1090	1260	1035	262	261	214	9.61	9.52	9.48	8.37	9.52	8.72	9.66	9.5	9.41	9.55	9.44	8.51	8.44	8.23	596.6	-0.58	0.23	-2.46	0.014	0.0231	596.6	0.04	0.26	0.17	0.865	0.897	596.6	-0.07	0.23	-0.29
plus.g125	unitig0	389852	391120	1268	+	456	596	728	131	333	447	728	1001	546	579	574	290	308	308	8.87	8.88	8.9	8.36	9.06	8.86	9.5	9.54	8.42	8.44	8.6	8.66	8.68	8.75	463.24	-0.08	0.16	-0.49	0.621	0.681	463.24	0.64	0.18	3.63	0.000281	0.000657	463.24	-0.4	0.16	-2.49
minus.g118	unitig0	391739	392892	1153	-	37	51	54	7	9	33	4	8	120	137	102	55	56	47	5.35	5.43	5.26	4.35	4.11	5.21	2.74	3.13	6.28	6.4	6.16	6.3	6.26	6.09	44.83	-0.66	0.32	-2.09	0.0369	0.056	44.83	-2.76	0.46	-6	2e-09	8.69e-09	44.83	0.99	0.25	3.97
minus.g119	unitig0	393862	394771	909	-	2	7	6	1	2	4	7	8	40	42	26	27	23	23	2.2	3.05	2.73	2.35	2.55	2.78	3.29	3.13	4.8	4.81	4.35	5.33	5.06	5.13	14.34	-0.12	0.66	-0.18	0.855	0.889	14.34	0.67	0.58	1.15	0.249	0.319	14.34	2.44	0.47	5.21
minus.g120	unitig0	394980	397529	2549	-	52	69	79	12	23	30	89	115	708	763	638	73	44	21	5.81	5.84	5.77	5.04	5.31	5.09	6.51	6.46	8.79	8.83	8.75	6.7	5.93	5.01	138.38	-0.68	0.33	-2.08	0.0377	0.057	138.38	0.71	0.32	2.21	0.0268	0.0438	138.38	3.03	0.28	10.94
plus.g127	unitig0	400719	401359	640	+	1565	1913	2133	767	1177	1561	1417	1562	3061	4072	3967	2626	2078	1350	10.64	10.55	10.44	10.9	10.87	10.66	10.46	10.18	10.9	11.24	11.38	11.83	11.42	10.87	1974.66	0.26	0.22	1.19	0.234	0.295	1974.66	-0.22	0.25	-0.89	0.375	0.452	1974.66	0.63	0.22	2.87
plus.g128	unitig0	401733	403832	2099	+	139	163	166	26	45	54	89	91	143	139	93	78	105	80	7.17	7.03	6.8	6.08	6.22	5.88	6.51	6.14	6.52	6.42	6.03	6.79	7.14	6.83	93.97	-0.98	0.24	-4.06	4.87e-05	0.000116	93.97	-0.69	0.25	-2.8	0.00505	0.0095	93.97	-0.68	0.21	-3.16
minus.g123	unitig0	404131	405251	1120	-	772	876	1006	117	214	290	358	487	753	931	737	653	710	638	9.62	9.43	9.36	8.2	8.42	8.24	8.48	8.51	8.88	9.12	8.95	9.82	9.87	9.79	572.13	-1.19	0.14	-8.48	2.35e-17	1.6e-16	572.13	-0.98	0.15	-6.6	4.18e-11	2.14e-10	572.13	-0.49	0.13	-3.76
plus.g130	unitig0	407246	407937	691	+	46	52	51	5	3	18	14	29	74	82	59	23	32	27	5.64	5.45	5.18	3.94	2.92	4.43	4.07	4.61	5.62	5.69	5.41	5.12	5.5	5.34	31.25	-1.62	0.39	-4.21	2.55e-05	6.31e-05	31.25	-1.13	0.36	-3.14	0.0017	0.0035	31.25	0.16	0.28	0.58
plus.g131	unitig0	408870	409177	307	+	83	78	114	20	41	94	85	51	78	83	64	40	34	17	6.45	6.01	6.27	5.72	6.09	6.64	6.45	5.35	5.69	5.71	5.52	5.87	5.58	4.73	58.42	-0.02	0.34	-0.05	0.961	0.976	58.42	-0.27	0.37	-0.74	0.46	0.537	58.42	-0.63	0.33	-1.91
minus.g124	unitig0	409648	413830	4182	-	997	1303	1643	173	188	434	275	313	985	1098	881	939	1290	1122	9.99	10	10.07	8.76	8.24	8.82	8.1	7.88	9.27	9.36	9.21	10.34	10.73	10.61	799.58	-1.39	0.17	-8.02	1.04e-15	6.42e-15	799.58	-2.03	0.19	-10.5	8.73e-26	1.14e-24	799.58	-0.74	0.17	-4.43
minus.g125	unitig0	414245	416135	1890	-	1508	1993	2331	6441	9006	9000	5119	6853	1161	1784	938	24932	31812	33703	10.59	10.61	10.57	13.97	13.81	13.18	12.31	12.31	9.5	10.05	9.3	15.07	15.35	15.51	12850.5	3.08	0.23	13.37	8.69e-41	1.54e-39	12850.5	1.71	0.26	6.65	2.94e-11	1.52e-10	12850.5	-0.93	0.23	-4.02
minus.g126	unitig0	416903	417699	796	-	1635	2137	2495	229	193	513	266	352	1654	1589	1774	9228	6808	4690	10.7	10.71	10.67	9.16	8.28	9.06	8.06	8.04	10.01	9.89	10.22	13.64	13.13	12.67	2733.83	-1.81	0.25	-7.1	1.21e-12	6.11e-12	2733.83	-2.63	0.28	-9.25	2.22e-20	2.19e-19	2733.83	-0.65	0.25	-2.58
plus.g135	unitig0	418134	419152	1018	+	398	728	823	130	224	295	388	464	386	330	342	568	633	557	8.67	9.16	9.07	8.35	8.49	8.26	8.6	8.44	7.92	7.64	7.86	9.62	9.71	9.6	448.55	-0.62	0.17	-3.69	0.000221	0.000485	448.55	-0.47	0.18	-2.59	0.00959	0.0171	448.55	-1.18	0.16	-7.23
plus.g136	unitig0	419459	422601	3142	+	301	398	464	22	46	89	83	93	411	399	325	63	67	53	8.27	8.3	8.25	5.85	6.25	6.57	6.41	6.17	8.01	7.91	7.78	6.49	6.51	6.26	160.71	-2	0.2	-10.14	3.81e-24	3.63e-23	160.71	-2.02	0.21	-9.85	6.96e-23	7.86e-22	160.71	-0.37	0.16	-2.29
minus.g129	unitig0	422978	423351	373	-	40	33	34	2	4	12	3	7	45	79	40	16	16	6	5.45	4.85	4.65	2.96	3.2	3.94	2.49	3	4.95	5.64	4.9	4.65	4.59	3.49	19.55	-1.71	0.5	-3.42	0.000619	0.00128	19.55	-2.66	0.58	-4.61	4.03e-06	1.23e-05	19.55	0.21	0.39	0.55
plus.g137	unitig0	424647	425525	878	+	0	6	4	3	2	3	13	10	9	4	6	2	8	1	0.63	2.9	2.39	3.37	2.55	2.53	3.98	3.36	3.07	2.32	2.76	2.44	3.75	1.95	4.86	0.66	0.82	0.8	0.421	0.491	4.86	1.81	0.78	2.32	0.0206	0.0345	4.86	0.58	0.75	0.77
plus.g138	unitig0	427474	429756	2282	+	166	224	263	17	43	81	156	194	317	317	311	61	56	47	7.43	7.48	7.45	5.5	6.16	6.44	7.3	7.2	7.64	7.58	7.72	6.45	6.26	6.09	130.35	-1.33	0.21	-6.39	1.61e-10	6.8e-10	130.35	-0.21	0.2	-1.05	0.294	0.368	130.35	0.2	0.17	1.17
minus.g130	unitig0	430000	431834	1834	-	284	341	429	80	259	193	205	334	756	756	585	73	82	64	8.19	8.08	8.14	7.66	8.7	7.66	7.69	7.97	8.89	8.82	8.62	6.7	6.8	6.52	264.6	-0.04	0.25	-0.17	0.869	0.9	264.6	-0.3	0.28	-1.09	0.275	0.348	264.6	0.64	0.24	2.63
plus.g140	unitig0	435752	439047	3295	+	1058	1381	1745	515	1126	1045	1418	2850	1256	1122	1433	3911	5563	9672	10.08	10.08	10.15	10.33	10.81	10.08	10.46	11.05	9.61	9.39	9.91	12.4	12.84	13.71	2822.64	0.33	0.3	1.09	0.274	0.338	2822.64	0.67	0.33	2.01	0.0445	0.0693	2822.64	-0.45	0.3	-1.5
minus.g132	unitig0	440866	443471	2605	-	1586	1935	2257	759	1834	2154	2731	4896	2098	1920	1683	1129	1562	2576	10.66	10.57	10.53	10.88	11.51	11.12	11.4	11.83	10.35	10.16	10.14	10.61	11.01	11.8	2051.53	0.61	0.27	2.29	0.0223	0.0353	2051.53	1.03	0.3	3.5	0.000465	0.00105	2051.53	-0.36	0.27	-1.37
plus.g142	unitig0	444119	445251	1132	+	348	424	519	83	73	205	104	138	512	561	530	325	315	305	8.48	8.39	8.41	7.71	6.9	7.75	6.73	6.72	8.33	8.39	8.48	8.82	8.71	8.74	289.78	-0.94	0.19	-4.86	1.18e-06	3.41e-06	289.78	-1.72	0.22	-8	1.3e-15	9.58e-15	289.78	-0.03	0.18	-0.14
plus.g143	unitig0	445715	447353	1638	+	79	113	142	27	29	75	35	36	476	462	457	47	39	51	6.38	6.52	6.58	6.13	5.62	6.33	5.23	4.89	8.22	8.12	8.27	6.09	5.77	6.21	112.61	-0.44	0.23	-1.91	0.0559	0.0817	112.61	-1.51	0.27	-5.65	1.62e-08	6.43e-08	112.61	1.73	0.19	8.95
plus.g144	unitig0	448078	450472	2394	+	710	1113	1336	334	546	824	752	1164	966	1108	876	447	667	779	9.5	9.77	9.77	9.7	9.77	9.74	9.55	9.76	9.24	9.37	9.2	9.28	9.78	10.08	788.8	0.05	0.19	0.25	0.801	0.843	788.8	-0.03	0.21	-0.16	0.877	0.907	788.8	-0.42	0.19	-2.21
minus.g136	unitig0	450768	452436	1668	-	101	131	171	58	81	191	181	151	276	252	277	28	22	13	6.72	6.73	6.84	7.2	7.04	7.64	7.51	6.85	7.45	7.26	7.56	5.38	5	4.39	119.31	0.58	0.25	2.31	0.0211	0.0335	119.31	0.45	0.27	1.65	0.0989	0.142	119.31	0.67	0.24	2.78
plus.g148	unitig0	456920	457653	733	+	5	11	10	2	1	4	11	3	30	47	20	10	10	5	2.98	3.52	3.23	2.96	2.04	2.78	3.79	2.27	4.43	4.95	4.03	4.07	4.01	3.29	9.85	-0.86	0.69	-1.25	0.21	0.268	9.85	-0.11	0.63	-0.18	0.86	0.893	9.85	1.51	0.51	2.94
plus.g149	unitig0	457834	458597	763	+	7	15	24	2	2	3	1	12	67	99	87	10	11	4	3.32	3.88	4.22	2.96	2.55	2.53	1.75	3.56	5.48	5.95	5.94	4.07	4.12	3.06	17.73	-1.6	0.63	-2.54	0.0111	0.0187	17.73	-1.09	0.58	-1.88	0.06	0.0909	17.73	2.13	0.42	5.09
plus.g150	unitig0	458863	460174	1311	+	6033	7099	7374	1248	2254	3787	5475	5880	2361	3142	2233	3341	4476	3148	12.58	12.44	12.23	11.6	11.81	11.93	12.4	12.09	10.52	10.87	10.55	12.17	12.53	12.09	4041.76	-0.64	0.18	-3.55	0.000381	0.000806	4041.76	-0.17	0.2	-0.86	0.391	0.468	4041.76	-1.77	0.18	-9.89
minus.g139	unitig0	461171	462283	1112	-	113	139	167	18	22	18	36	55	132	277	151	288	292	262	6.88	6.81	6.81	5.58	5.25	4.43	5.27	5.45	6.41	7.39	6.7	8.65	8.6	8.52	142.93	-1.82	0.32	-5.78	7.47e-09	2.7e-08	142.93	-1.51	0.32	-4.72	2.37e-06	7.44e-06	142.93	0.07	0.26	0.25
minus.g140	unitig0	462715	465783	3068	-	2109	2539	3479	555	1395	1365	1977	3377	1527	1423	1154	402	658	858	11.07	10.96	11.15	10.43	11.12	10.46	10.94	11.29	9.9	9.73	9.6	9.12	9.76	10.22	1503.47	-0.35	0.26	-1.36	0.174	0.227	1503.47	0.06	0.29	0.21	0.834	0.871	1503.47	-1.31	0.26	-5.08
plus.g152	unitig0	466733	467765	1032	+	73	86	142	39	43	61	31	52	141	135	166	148	240	325	6.27	6.14	6.58	6.64	6.16	6.04	5.07	5.38	6.5	6.38	6.83	7.7	8.32	8.83	127.3	-0.07	0.3	-0.22	0.824	0.863	127.3	-1.15	0.34	-3.33	0.000862	0.00187	127.3	0.24	0.29	0.86
minus.g142	unitig0	468905	469675	770	-	478	656	743	189	201	375	363	414	621	720	776	1075	1308	1215	8.93	9.02	8.93	8.89	8.34	8.61	8.5	8.28	8.6	8.75	9.03	10.54	10.75	10.72	682.41	-0.34	0.17	-1.97	0.0493	0.0729	682.41	-0.57	0.19	-2.98	0.0029	0.00572	682.41	-0.16	0.17	-0.92
plus.g154	unitig0	469944	471309	1365	+	340	468	544	206	236	332	257	351	529	648	691	685	680	614	8.45	8.53	8.48	9.01	8.56	8.43	8.01	8.04	8.37	8.6	8.86	9.89	9.81	9.74	477.27	0.19	0.18	1.05	0.293	0.359	477.27	-0.46	0.2	-2.32	0.0202	0.0339	477.27	0.14	0.18	0.79
minus.g144	unitig0	472140	472775	635	-	237	348	502	275	560	528	680	1571	384	360	349	270	430	729	7.93	8.11	8.37	9.42	9.8	9.1	9.4	10.19	7.92	7.76	7.89	8.55	9.15	9.99	531.06	1.31	0.32	4.15	3.38e-05	8.25e-05	531.06	1.68	0.35	4.8	1.61e-06	5.14e-06	531.06	-0.29	0.32	-0.92
minus.g145	unitig0	473035	475060	2025	-	1362	1898	2317	822	1165	2162	1813	3366	1447	1165	1065	1454	2211	2608	10.44	10.54	10.56	11	10.86	11.13	10.81	11.29	9.82	9.44	9.48	10.97	11.51	11.82	1831.68	0.48	0.22	2.23	0.0257	0.0402	1831.68	0.55	0.24	2.29	0.022	0.0366	1831.68	-0.92	0.22	-4.28
plus.g156	unitig0	478869	480105	1236	+	1002	1372	1718	262	629	447	683	1117	1477	1556	1836	2959	4195	5347	10	10.08	10.13	9.35	9.97	8.86	9.41	9.7	9.85	9.86	10.27	12	12.43	12.86	1923.85	-0.6	0.27	-2.2	0.0276	0.043	1923.85	-0.5	0.3	-1.66	0.0965	0.139	1923.85	-0.07	0.27	-0.24
plus.g157	unitig0	480335	481443	1108	+	266	430	533	90	77	220	167	160	285	267	273	802	720	520	8.1	8.41	8.45	7.83	6.97	7.85	7.39	6.93	7.49	7.34	7.54	10.12	9.89	9.5	364.87	-0.73	0.25	-2.96	0.00305	0.00563	364.87	-1.16	0.27	-4.24	2.2e-05	6.06e-05	364.87	-0.88	0.24	-3.65
minus.g148	unitig0	481624	483511	1887	-	834	1330	1564	78	95	161	98	121	510	577	533	1929	2071	2064	9.73	10.03	10	7.62	7.27	7.4	6.64	6.54	8.32	8.43	8.49	11.38	11.42	11.49	920.02	-2.52	0.15	-16.33	5.88e-60	1.68e-58	920.02	-3.37	0.18	-19.21	3.13e-82	2.16e-80	920.02	-1.52	0.14	-11.14
plus.g159	unitig0	484310	485601	1291	+	234	313	381	78	84	105	128	132	423	455	452	636	613	639	7.91	7.96	7.97	7.62	7.1	6.8	7.02	6.66	8.06	8.09	8.26	9.78	9.66	9.8	342.87	-0.79	0.19	-4.05	5.22e-05	0.000124	342.87	-1.12	0.21	-5.29	1.25e-07	4.53e-07	342.87	0.19	0.18	1.07
plus.g160	unitig0	486379	487322	943	+	64	69	84	6	5	7	9	10	19	23	25	149	150	84	6.09	5.84	5.85	4.16	3.44	3.33	3.56	3.36	3.88	4.05	4.3	7.71	7.65	6.9	55.89	-2.59	0.42	-6.24	4.48e-10	1.8e-09	55.89	-2.76	0.42	-6.53	6.71e-11	3.38e-10	55.89	-2.02	0.31	-6.45
plus.g161	unitig0	488062	488808	746	+	66	88	97	13	9	63	29	10	54	106	68	92	92	92	6.13	6.17	6.05	5.14	4.11	6.09	4.99	3.36	5.19	6.05	5.6	7.02	6.96	7.03	61.79	-0.77	0.43	-1.8	0.0714	0.102	61.79	-1.85	0.48	-3.82	0.000134	0.00033	61.79	-0.48	0.41	-1.18
plus.g162	unitig0	490009	494887	4878	+	1617	1950	2498	472	847	997	1268	2521	1224	1090	815	1060	1555	1974	10.69	10.58	10.67	10.2	10.4	10.01	10.3	10.87	9.58	9.35	9.1	10.52	11	11.42	1405.64	-0.43	0.23	-1.84	0.0651	0.0939	1405.64	-0.04	0.26	-0.14	0.892	0.919	1405.64	-1.29	0.23	-5.5
minus.g152	unitig0	495544	497442	1898	-	476	656	730	317	552	859	1152	1524	759	785	707	197	197	196	8.93	9.02	8.9	9.63	9.78	9.8	10.16	10.15	8.89	8.87	8.9	8.1	8.04	8.1	607.93	0.8	0.11	7.14	9.42e-13	4.78e-12	607.93	1.21	0.12	10.05	9.45e-24	1.11e-22	607.93	-0.06	0.11	-0.57
plus.g164	unitig0	497873	498874	1001	+	115	163	194	117	249	219	426	572	188	140	170	87	75	79	6.91	7.03	7.02	8.2	8.64	7.84	8.73	8.74	6.91	6.43	6.87	6.95	6.67	6.82	198.01	1.28	0.22	5.8	6.51e-09	2.37e-08	198.01	1.76	0.24	7.34	2.13e-13	1.34e-12	198.01	-0.24	0.22	-1.1
plus.g165	unitig0	499334	500737	1403	+	126	152	225	100	273	198	375	705	243	204	138	44	63	91	7.04	6.93	7.23	7.98	8.77	7.7	8.55	9.04	7.27	6.96	6.58	6	6.43	7.01	200.67	1.16	0.31	3.73	0.000195	0.000431	200.67	1.74	0.34	5.11	3.2e-07	1.11e-06	200.67	-0.11	0.31	-0.36
plus.g166	unitig0	502197	502648	451	+	4	2	8	6	5	18	14	13	18	12	9	0	1	0	2.77	2.03	3	4.16	3.44	4.43	4.07	3.65	3.82	3.32	3.14	0.63	1.92	0.63	7.25	1.86	0.61	3.05	0.00227	0.00428	7.25	1.58	0.64	2.49	0.0128	0.0223	7.25	1.1	0.59	1.87
plus.g167	unitig0	503015	504556	1541	+	86	92	121	19	42	33	90	105	200	139	134	7	5	9	6.5	6.23	6.36	5.65	6.13	5.21	6.53	6.34	6.99	6.42	6.53	3.65	3.24	3.95	62.76	-0.7	0.29	-2.43	0.0151	0.0246	62.76	0.07	0.29	0.23	0.82	0.859	62.76	0.32	0.26	1.23
plus.g168	unitig0	505518	506553	1035	+	49	70	95	15	58	25	70	92	286	165	194	11	16	22	5.72	5.86	6.02	5.33	6.58	4.85	6.18	6.15	7.5	6.66	7.05	4.18	4.59	5.07	66.56	-0.11	0.38	-0.28	0.778	0.822	66.56	0.3	0.41	0.72	0.469	0.546	66.56	1.26	0.36	3.49
minus.g157	unitig0	507304	513926	6622	-	1059	1458	2175	939	2234	2344	3116	5134	2386	2701	2390	465	646	672	10.08	10.16	10.47	11.19	11.8	11.24	11.59	11.89	10.54	10.65	10.65	9.33	9.74	9.87	1853.31	1.19	0.21	5.78	7.38e-09	2.67e-08	1853.31	1.5	0.23	6.56	5.49e-11	2.78e-10	1853.31	0.36	0.2	1.77
minus.g158	unitig0	514394	515967	1573	-	2880	4021	4928	1528	1784	4239	2566	3254	3716	3411	3700	1627	1786	1792	11.52	11.62	11.65	11.89	11.47	12.1	11.31	11.24	11.18	10.99	11.28	11.14	11.2	11.28	2796.67	0.24	0.16	1.5	0.132	0.178	2796.67	-0.32	0.18	-1.78	0.0755	0.112	2796.67	-0.45	0.16	-2.75
plus.g172	unitig0	516026	518426	2400	+	660	990	1228	375	486	1030	722	1298	1529	1474	1331	990	1693	2097	9.4	9.61	9.65	9.87	9.6	10.06	9.49	9.91	9.9	9.78	9.8	10.42	11.12	11.51	1136.87	0.3	0.24	1.23	0.217	0.276	1136.87	0.16	0.27	0.6	0.547	0.62	1136.87	0.27	0.24	1.13
plus.g173	unitig0	518798	519632	834	+	12579	17669	18947	3703	6166	13483	9222	10495	16762	21291	17421	9877	10715	7487	13.64	13.76	13.59	13.17	13.26	13.76	13.16	12.93	13.35	13.63	13.51	13.74	13.79	13.34	11549.5	-0.24	0.19	-1.29	0.196	0.252	11549.5	-0.62	0.21	-2.96	0.00308	0.00604	11549.5	-0.17	0.19	-0.89
plus.g174	unitig0	520079	521441	1362	+	698	975	1065	276	238	553	236	254	723	697	955	1261	1429	1186	9.48	9.58	9.44	9.43	8.58	9.16	7.89	7.58	8.82	8.7	9.33	10.77	10.88	10.69	785.55	-0.41	0.22	-1.83	0.0669	0.0961	785.55	-1.76	0.25	-7.01	2.37e-12	1.36e-11	785.55	-0.53	0.22	-2.39
minus.g162	unitig0	521549	524038	2489	-	548	682	730	72	116	162	159	187	390	434	361	48	37	46	9.13	9.07	8.9	7.51	7.55	7.41	7.33	7.15	7.94	8.03	7.93	6.12	5.69	6.06	236.78	-1.56	0.16	-9.81	9.93e-23	8.84e-22	236.78	-1.82	0.17	-10.58	3.55e-26	4.7e-25	236.78	-1.07	0.14	-7.45
plus.g176	unitig0	526635	528093	1458	+	174	283	330	38	44	67	79	106	458	466	402	203	210	198	7.49	7.81	7.77	6.61	6.19	6.17	6.34	6.35	8.17	8.13	8.09	8.15	8.13	8.12	190.46	-1.43	0.19	-7.66	1.92e-14	1.1e-13	190.46	-1.38	0.19	-7.23	4.69e-13	2.87e-12	190.46	0.43	0.15	2.87
plus.g177	unitig0	528826	530266	1440	+	630	883	1058	504	638	1125	1133	1809	1177	1201	1262	197	261	319	9.33	9.44	9.44	10.3	9.99	10.18	10.13	10.39	9.52	9.49	9.73	8.1	8.44	8.8	804.39	0.76	0.18	4.26	2.06e-05	5.16e-05	804.39	0.86	0.2	4.39	1.12e-05	3.2e-05	804.39	0.18	0.18	1.01
minus.g164	unitig0	530787	534826	4039	-	218	245	301	111	223	361	427	702	266	218	193	13	27	27	7.81	7.61	7.64	8.12	8.48	8.55	8.73	9.03	7.4	7.05	7.05	4.39	5.27	5.34	219.36	0.73	0.2	3.61	0.000309	0.000664	219.36	1.21	0.22	5.54	3.07e-08	1.18e-07	219.36	-0.52	0.2	-2.59
plus.g179	unitig0	535951	537480	1529	+	87	123	138	8	8	20	19	22	133	119	73	26	20	11	6.52	6.64	6.54	4.52	3.97	4.56	4.44	4.27	6.42	6.2	5.7	5.28	4.88	4.19	45.92	-2.33	0.35	-6.66	2.68e-11	1.21e-10	45.92	-2.36	0.36	-6.62	3.62e-11	1.86e-10	45.92	-0.44	0.27	-1.64
plus.g180	unitig0	538601	540316	1715	+	113	114	156	9	11	34	30	39	118	100	71	31	43	27	6.88	6.53	6.71	4.67	4.36	5.25	5.03	5	6.26	5.97	5.66	5.52	5.9	5.34	54.05	-1.94	0.31	-6.27	3.51e-10	1.43e-09	54.05	-1.78	0.31	-5.71	1.13e-08	4.55e-08	54.05	-0.75	0.25	-3
plus.g181	unitig0	542914	544526	1612	+	265	395	392	25	73	77	119	210	331	308	233	621	807	715	8.09	8.29	8.01	6.03	6.9	6.37	6.92	7.31	7.71	7.54	7.31	9.75	10.06	9.96	344.51	-1.66	0.22	-7.45	9.37e-14	5.09e-13	344.51	-1.01	0.23	-4.42	9.94e-06	2.86e-05	344.51	-0.61	0.2	-3.07
plus.g182	unitig0	546123	548853	2730	+	293	316	369	58	79	123	151	237	325	327	253	69	70	57	8.23	7.97	7.93	7.2	7.01	7.02	7.25	7.48	7.68	7.62	7.43	6.62	6.57	6.36	167.16	-0.99	0.18	-5.45	5.11e-08	1.71e-07	167.16	-0.68	0.19	-3.6	0.000322	0.000747	167.16	-0.47	0.16	-2.86
minus.g169	unitig0	549016	549817	801	-	16	13	20	704	672	1889	108	759	1812	655	1592	1027	758	499	4.27	3.71	4	10.78	10.07	10.93	6.78	9.14	10.14	8.62	10.06	10.47	9.97	9.44	797.72	6.57	0.6	11.02	3.04e-28	3.47e-27	797.72	4.42	0.65	6.75	1.45e-11	7.72e-11	797.72	5.72	0.6	9.6
minus.g170	unitig0	550776	552011	1235	-	314	477	529	289	640	814	256	634	592	535	444	7960	10871	9244	8.33	8.56	8.44	9.5	10	9.72	8	8.89	8.54	8.33	8.23	13.42	13.81	13.65	3104.37	1.31	0.22	5.85	4.86e-09	1.79e-08	3104.37	0.07	0.25	0.28	0.778	0.823	3104.37	-0.08	0.22	-0.35
minus.g171	unitig0	552129	552447	318	-	78	116	114	14	43	34	48	105	185	157	114	72	62	27	6.36	6.56	6.27	5.24	6.16	5.25	5.66	6.34	6.88	6.59	6.31	6.68	6.4	5.34	72.24	-0.8	0.35	-2.27	0.0233	0.0368	72.24	-0.36	0.37	-0.98	0.328	0.405	72.24	0.22	0.33	0.66
plus.g185	unitig0	553056	556118	3062	+	280	350	408	224	212	495	391	419	600	662	674	350	326	301	8.17	8.12	8.07	9.13	8.41	9.01	8.61	8.29	8.55	8.63	8.83	8.93	8.76	8.72	391.09	0.76	0.19	3.96	7.56e-05	0.000177	391.09	0.34	0.21	1.6	0.11	0.156	391.09	0.56	0.19	2.96
plus.g187	unitig0	558251	558918	667	+	479	562	634	82	145	284	238	169	303	303	306	40	44	30	8.94	8.79	8.7	7.69	7.87	8.21	7.9	7	7.58	7.52	7.7	5.87	5.93	5.48	225.51	-0.86	0.23	-3.72	0.000202	0.000445	225.51	-1.31	0.26	-5.09	3.59e-07	1.24e-06	225.51	-1.22	0.23	-5.36
plus.g188	unitig0	559684	560239	555	+	13	6	19	0	2	5	1	6	43	31	28	1	4	0	4.01	2.9	3.94	0.63	2.55	2.99	1.75	2.85	4.89	4.42	4.44	1.95	3.01	0.63	8.19	-1.49	0.7	-2.12	0.0338	0.0517	8.19	-1.67	0.72	-2.33	0.02	0.0336	8.19	1.06	0.52	2.04
minus.g174	unitig0	561443	563463	2020	-	146	229	261	66	73	312	169	150	393	413	337	71	78	59	7.24	7.51	7.44	7.39	6.9	8.34	7.41	6.84	7.95	7.96	7.84	6.66	6.73	6.41	169.75	0.29	0.3	0.96	0.338	0.405	169.75	-0.26	0.33	-0.77	0.441	0.519	169.75	0.52	0.29	1.76
plus.g190	unitig0	564465	566213	1748	+	581	717	908	383	491	889	729	1083	1305	1359	1310	183	142	125	9.21	9.14	9.22	9.9	9.62	9.85	9.5	9.65	9.67	9.66	9.78	8	7.57	7.46	644.85	0.6	0.15	3.98	6.81e-05	0.00016	644.85	0.39	0.17	2.34	0.0194	0.0327	644.85	0.51	0.15	3.47
plus.g191	unitig0	566414	566793	379	+	16	25	30	42	34	87	45	74	93	101	77	26	18	15	4.27	4.5	4.49	6.75	5.84	6.54	5.57	5.86	5.93	5.98	5.77	5.28	4.74	4.57	46.63	2.11	0.31	6.9	5.15e-12	2.47e-11	46.63	1.4	0.33	4.23	2.32e-05	6.38e-05	46.63	1.58	0.3	5.34
plus.g192	unitig0	566928	569724	2796	+	1801	2540	2852	706	1913	1802	2112	3654	933	907	837	3796	5708	5777	10.84	10.96	10.86	10.78	11.57	10.86	11.03	11.4	9.19	9.08	9.14	12.36	12.88	12.97	2828.17	0.23	0.23	1.01	0.311	0.378	2828.17	0.34	0.25	1.35	0.177	0.238	2828.17	-1.75	0.23	-7.73
minus.g177	unitig0	569986	570870	884	-	227	403	446	189	116	364	123	148	553	489	677	1372	1393	1654	7.87	8.32	8.2	8.89	7.55	8.56	6.96	6.82	8.44	8.2	8.83	10.89	10.84	11.17	657.93	0.29	0.28	1.03	0.304	0.371	657.93	-1.25	0.32	-3.94	8.15e-05	0.000208	657.93	0.37	0.28	1.34
plus.g194	unitig0	571178	572256	1078	+	446	619	768	278	424	597	619	835	772	874	904	1293	1425	1264	8.83	8.93	8.98	9.44	9.4	9.27	9.27	9.28	8.92	9.03	9.25	10.8	10.88	10.78	833.81	0.45	0.13	3.48	0.000497	0.00104	833.81	0.36	0.14	2.51	0.012	0.0209	833.81	0.15	0.13	1.21
plus.g196	unitig0	575375	579625	4250	+	233	284	384	45	67	165	161	224	249	365	216	197	248	240	7.91	7.82	7.98	6.85	6.78	7.44	7.34	7.4	7.3	7.78	7.21	8.1	8.37	8.39	205.13	-0.84	0.22	-3.74	0.000186	0.000413	205.13	-0.54	0.24	-2.25	0.0243	0.04	205.13	-0.46	0.21	-2.17
minus.g181	unitig0	582046	583207	1161	-	1	0	0	0	2	0	3	1	0	8	5	0	0	0	1.77	0.63	0.63	0.63	2.55	0.63	2.49	1.61	0.63	2.91	2.6	0.63	0.63	0.63	1.14	1.15	1.34	0.86	0.392	0.461	1.14	1.69	1.34	1.27	0.205	0.27	1.14	2.29	1.27	1.8
plus.g198	unitig0	585563	589234	3671	+	165	217	260	68	172	179	196	333	389	386	301	12	25	22	7.42	7.44	7.43	7.43	8.11	7.55	7.62	7.97	7.94	7.86	7.68	4.29	5.17	5.07	166.29	0.31	0.22	1.42	0.157	0.207	166.29	0.38	0.24	1.61	0.108	0.154	166.29	0.4	0.21	1.92
minus.g183	unitig0	589895	593093	3198	-	262	334	409	27	47	66	59	96	190	233	150	135	180	131	8.07	8.05	8.07	6.13	6.28	6.15	5.94	6.21	6.92	7.14	6.69	7.57	7.91	7.53	149.75	-1.91	0.21	-9.09	9.71e-20	7.42e-19	149.75	-2.01	0.22	-9.13	6.82e-20	6.58e-19	149.75	-1.15	0.18	-6.39
plus.g200	unitig0	594678	597132	2454	+	88	111	99	31	58	121	81	93	277	274	199	5	6	6	6.53	6.49	6.08	6.32	6.58	7	6.38	6.17	7.45	7.37	7.09	3.29	3.43	3.49	83.97	0.33	0.25	1.32	0.186	0.241	83.97	-0.11	0.27	-0.39	0.695	0.753	83.97	0.96	0.23	4.19
plus.g201	unitig0	597385	598059	674	+	1484	1978	2214	1706	2428	2753	3380	3163	2314	2296	2895	5211	4228	3715	10.56	10.6	10.5	12.05	11.92	11.47	11.71	11.2	10.49	10.42	10.92	12.81	12.44	12.33	3128.46	1.27	0.21	5.94	2.85e-09	1.07e-08	3128.46	0.92	0.24	3.84	0.000125	0.00031	3128.46	0.07	0.21	0.34
plus.g202	unitig0	598395	603143	4748	+	436	535	661	160	309	409	467	668	1015	971	750	86	108	77	8.8	8.72	8.76	8.65	8.95	8.73	8.86	8.96	9.31	9.18	8.98	6.93	7.18	6.78	402.84	0.02	0.15	0.15	0.879	0.908	402.84	0.15	0.17	0.9	0.37	0.447	402.84	0.4	0.15	2.7
minus.g187	unitig0	603329	605249	1920	-	136	175	169	51	49	113	94	127	255	272	229	137	134	115	7.14	7.13	6.82	7.02	6.34	6.9	6.59	6.6	7.34	7.36	7.29	7.59	7.49	7.35	135.2	-0.27	0.2	-1.31	0.189	0.244	135.2	-0.45	0.22	-2.09	0.0369	0.0587	135.2	0.3	0.18	1.65
minus.g188	unitig0	605582	608116	2534	-	438	579	655	91	116	193	211	372	353	478	327	521	739	795	8.81	8.84	8.75	7.84	7.55	7.66	7.73	8.12	7.8	8.17	7.79	9.5	9.93	10.11	424.21	-1.12	0.2	-5.49	4.11e-08	1.39e-07	424.21	-0.86	0.22	-3.9	9.6e-05	0.000242	424.21	-0.87	0.19	-4.47
plus.g205	unitig0	608411	609224	813	+	510	625	709	352	355	785	492	557	668	732	1047	1169	1164	1180	9.03	8.95	8.86	9.78	9.15	9.67	8.94	8.7	8.71	8.77	9.46	10.66	10.59	10.68	782.59	0.61	0.22	2.76	0.0058	0.0102	782.59	-0.12	0.25	-0.5	0.62	0.685	782.59	0.08	0.22	0.35
minus.g190	unitig0	610089	610883	794	-	2015	2380	1963	88	188	1281	307	94	74	363	56	7378	8077	7306	11	10.87	10.32	7.79	8.24	10.37	8.26	6.18	5.62	7.77	5.34	13.32	13.38	13.31	2762.37	-1.37	0.79	-1.72	0.0847	0.119	2762.37	-2.84	0.87	-3.27	0.00106	0.00226	2762.37	-3.74	0.8	-4.7
plus.g208	unitig0	617007	617709	702	+	89	138	144	32	90	78	136	184	503	887	468	3	0	0	6.55	6.8	6.6	6.37	7.19	6.38	7.1	7.12	8.3	9.05	8.3	2.78	0.63	0.63	144.55	0.05	0.3	0.18	0.858	0.89	144.55	0.46	0.32	1.47	0.142	0.196	144.55	1.96	0.28	7.05
plus.g209	unitig0	619181	621897	2716	+	258	281	347	40	89	102	165	242	421	445	246	71	58	42	8.05	7.8	7.84	6.68	7.18	6.76	7.38	7.51	8.05	8.06	7.39	6.66	6.31	5.94	165.79	-1.02	0.25	-4.16	3.21e-05	7.86e-05	165.79	-0.46	0.26	-1.77	0.0775	0.114	165.79	-0.03	0.23	-0.15
plus.g210	unitig0	623287	625092	1805	+	408	509	610	299	409	710	626	744	1072	1083	1044	430	526	476	8.71	8.65	8.65	9.54	9.35	9.52	9.28	9.12	9.39	9.34	9.45	9.22	9.44	9.37	604.62	0.81	0.13	6.45	1.09e-10	4.67e-10	604.62	0.53	0.14	3.89	0.000101	0.000253	604.62	0.73	0.12	5.99
plus.g211	unitig0	625838	626977	1139	+	213	318	345	25	38	52	130	173	129	186	118	150	135	128	7.78	7.98	7.83	6.03	5.99	5.83	7.04	7.04	6.38	6.83	6.36	7.72	7.5	7.5	139.72	-1.98	0.22	-9.13	6.87e-20	5.29e-19	139.72	-0.84	0.2	-4.11	3.95e-05	0.000105	139.72	-1.35	0.18	-7.4
plus.g212	unitig0	627495	630002	2507	+	69	73	102	8	10	27	16	25	153	223	134	181	210	130	6.19	5.91	6.12	4.52	4.24	4.95	4.23	4.43	6.62	7.08	6.53	7.98	8.13	7.52	94.01	-1.52	0.32	-4.74	2.17e-06	6.08e-06	94.01	-1.86	0.34	-5.45	5.1e-08	1.92e-07	94.01	0.71	0.25	2.87
plus.g213	unitig0	630445	631301	856	+	143	209	191	38	64	85	160	165	335	387	259	78	73	57	7.21	7.38	6.99	6.61	6.71	6.5	7.33	6.97	7.72	7.86	7.46	6.79	6.63	6.36	135.2	-0.61	0.22	-2.79	0.00522	0.00927	135.2	-0.05	0.22	-0.21	0.835	0.872	135.2	0.5	0.2	2.54
plus.g214	unitig0	632311	634255	1944	+	64	61	61	175	193	338	1279	1722	2417	2434	2232	21	33	12	6.09	5.67	5.42	8.78	8.28	8.46	10.31	10.32	10.56	10.5	10.55	5	5.54	4.29	594.01	2.83	0.23	12.38	3.19e-35	4.72e-34	594.01	4.63	0.24	19.03	1.04e-80	6.94e-79	594.01	4.85	0.22	21.85
minus.g197	unitig0	634369	634804	435	-	630	744	933	267	260	442	473	640	753	2219	677	204	317	307	9.33	9.2	9.25	9.38	8.7	8.84	8.88	8.9	8.88	10.37	8.83	8.15	8.72	8.74	548.04	-0.26	0.34	-0.74	0.457	0.526	548.04	-0.37	0.38	-0.96	0.336	0.412	548.04	0.29	0.34	0.84
minus.g198	unitig0	634890	635410	520	-	624	871	948	157	256	478	316	444	946	895	599	390	553	559	9.32	9.42	9.28	8.62	8.68	8.96	8.3	8.38	9.21	9.06	8.66	9.08	9.51	9.6	530.79	-0.57	0.19	-2.99	0.0028	0.00519	530.79	-1	0.21	-4.7	2.57e-06	8.03e-06	530.79	-0.35	0.19	-1.84
minus.g199	unitig0	635492	638110	2618	-	3288	4457	4860	1779	4263	3398	4709	6094	8959	7872	9114	6333	8286	9647	11.71	11.77	11.63	12.11	12.73	11.78	12.19	12.14	12.44	12.19	12.57	13.1	13.41	13.71	5948.89	0.55	0.23	2.39	0.017	0.0274	5948.89	0.46	0.26	1.77	0.076	0.112	5948.89	0.7	0.23	3.04
plus.g217	unitig0	639207	640358	1151	+	408	573	537	31	30	169	66	52	488	1117	634	73	67	59	8.71	8.82	8.46	6.32	5.67	7.47	6.09	5.38	8.26	9.38	8.74	6.7	6.51	6.41	234.23	-1.96	0.38	-5.18	2.19e-07	6.85e-07	234.23	-2.9	0.42	-6.86	6.96e-12	3.82e-11	234.23	0.19	0.37	0.53
plus.g218	unitig0	641022	641818	796	+	46	60	54	7	10	9	13	19	138	139	94	18	22	10	5.64	5.65	5.26	4.35	4.24	3.61	3.98	4.09	6.47	6.42	6.04	4.8	5	4.07	35.54	-1.65	0.38	-4.35	1.34e-05	3.42e-05	35.54	-1.63	0.38	-4.31	1.67e-05	4.68e-05	35.54	0.85	0.27	3.1
plus.g219	unitig0	643423	644565	1142	+	1671	2393	2517	48	94	135	202	203	711	608	702	257	247	217	10.73	10.88	10.68	6.94	7.25	7.15	7.66	7.26	8.8	8.51	8.88	8.48	8.36	8.25	587.73	-3.65	0.18	-20.19	1.26e-90	6.52e-89	587.73	-3.3	0.19	-17.49	1.71e-68	8.82e-67	587.73	-2.03	0.16	-12.67
minus.g203	unitig0	645026	648977	3951	-	3419	4273	4920	508	811	1178	1812	3297	804	772	767	2583	3993	6094	11.76	11.71	11.65	10.31	10.34	10.25	10.81	11.26	8.97	8.85	9.01	11.8	12.36	13.05	2628.03	-1.4	0.25	-5.62	1.92e-08	6.67e-08	2628.03	-0.65	0.28	-2.36	0.0182	0.0308	2628.03	-2.75	0.25	-11.02
plus.g221	unitig0	649596	652206	2610	+	1089	1541	1657	405	451	1060	623	941	852	821	922	841	1006	1276	10.12	10.24	10.08	9.98	9.49	10.1	9.27	9.45	9.06	8.94	9.28	10.19	10.38	10.79	958.5	-0.27	0.2	-1.33	0.185	0.24	958.5	-0.78	0.22	-3.48	0.000495	0.00111	958.5	-1.05	0.2	-5.25
minus.g205	unitig0	652696	654861	2165	-	3574	4843	5337	1136	1353	1619	1291	1734	2269	2565	2554	1778	1506	1442	11.83	11.89	11.76	11.47	11.07	10.71	10.32	10.33	10.46	10.58	10.74	11.26	10.96	10.97	2228.81	-0.71	0.19	-3.86	0.000116	0.000263	2228.81	-1.5	0.21	-7.23	4.68e-13	2.87e-12	2228.81	-1.23	0.18	-6.65
minus.g206	unitig0	655077	658351	3274	-	3553	4405	5375	1101	2184	2970	3688	5084	4407	4688	3927	896	976	837	11.82	11.76	11.78	11.42	11.76	11.58	11.83	11.88	11.42	11.45	11.36	10.28	10.33	10.19	2792.86	-0.19	0.11	-1.63	0.103	0.142	2792.86	0.07	0.13	0.58	0.56	0.631	2792.86	-0.37	0.11	-3.31
plus.g224	unitig0	659103	660991	1888	+	1865	2453	3105	178	422	552	938	1127	894	1243	1016	1444	1927	1704	10.89	10.91	10.98	8.8	9.4	9.16	9.86	9.71	9.13	9.53	9.42	10.96	11.31	11.21	1297.21	-1.78	0.18	-10.08	6.69e-24	6.28e-23	1297.21	-1.14	0.19	-5.9	3.75e-09	1.59e-08	1297.21	-1.56	0.17	-9.03
plus.g225	unitig0	661507	662134	627	+	5929	7441	8497	1329	2340	3995	4356	6364	4999	4243	4708	4850	5816	4769	12.56	12.51	12.44	11.69	11.86	12.01	12.07	12.2	11.6	11.3	11.62	12.71	12.9	12.69	4809.39	-0.64	0.14	-4.61	4.11e-06	1.11e-05	4809.39	-0.36	0.15	-2.34	0.0193	0.0326	4809.39	-0.98	0.14	-7.13
plus.g226	unitig0	662820	664134	1314	+	470	605	782	299	508	640	901	1158	618	488	673	2109	3217	3109	8.91	8.9	9	9.54	9.66	9.37	9.8	9.75	8.6	8.19	8.82	11.51	12.05	12.08	1286.6	0.59	0.2	2.98	0.0029	0.00538	1286.6	0.84	0.22	3.82	0.000132	0.000326	1286.6	-0.38	0.2	-1.91
plus.g227	unitig0	664344	665500	1156	+	30	33	50	5	5	10	10	13	60	68	64	199	273	252	5.07	4.85	5.15	3.94	3.44	3.73	3.68	3.65	5.33	5.44	5.52	8.12	8.5	8.46	88.84	-1.52	0.38	-3.96	7.43e-05	0.000174	88.84	-1.56	0.38	-4.14	3.4e-05	9.1e-05	88.84	0.43	0.25	1.74
plus.g228	unitig0	665858	667025	1167	+	46	69	64	6	2	15	12	15	78	63	76	1228	1464	1063	5.64	5.84	5.48	4.16	2.55	4.2	3.89	3.81	5.69	5.34	5.75	10.73	10.92	10.53	388.24	-2	0.36	-5.51	3.68e-08	1.25e-07	388.24	-1.99	0.36	-5.61	2.01e-08	7.89e-08	388.24	-0.06	0.24	-0.25
minus.g211	unitig0	667404	668938	1534	-	32	42	49	2	6	41	9	3	24	19	12	192	181	179	5.15	5.17	5.13	2.96	3.64	5.5	3.56	2.27	4.16	3.83	3.45	8.07	7.92	7.97	67.97	-0.6	0.44	-1.34	0.179	0.234	67.97	-2.47	0.56	-4.43	9.64e-06	2.78e-05	67.97	-1.47	0.43	-3.42
minus.g212	unitig0	669679	671200	1521	-	46	51	43	14	15	9	19	33	30	19	14	16	26	17	5.64	5.43	4.96	5.24	4.75	3.61	4.44	4.78	4.43	3.83	3.62	4.65	5.22	4.73	24.66	-0.85	0.42	-2.03	0.042	0.063	24.66	-0.79	0.43	-1.82	0.069	0.103	24.66	-1.5	0.39	-3.82
minus.g213	unitig0	671877	673862	1985	-	2255	3049	3415	359	674	1137	1119	1404	1142	1086	1204	1280	1466	1352	11.16	11.23	11.12	9.81	10.07	10.2	10.12	10.03	9.48	9.34	9.66	10.79	10.92	10.88	1423.6	-1.13	0.14	-8.23	1.94e-16	1.25e-15	1423.6	-1.1	0.15	-7.25	4.08e-13	2.51e-12	1423.6	-1.67	0.14	-12.35
plus.g231	unitig0	674277	675379	1102	+	319	433	616	141	332	400	459	661	406	521	348	502	552	428	8.35	8.42	8.66	8.47	9.05	8.7	8.84	8.95	8	8.29	7.88	9.44	9.51	9.22	436.43	0.28	0.19	1.5	0.135	0.181	436.43	0.41	0.21	1.99	0.0471	0.073	436.43	-0.42	0.18	-2.28
plus.g232	unitig0	675980	677808	1828	+	600	749	721	223	433	610	1557	1152	617	591	626	99	78	97	9.26	9.21	8.89	9.12	9.43	9.3	10.59	9.74	8.59	8.47	8.72	7.13	6.73	7.1	533	0.17	0.22	0.76	0.444	0.514	533	1.1	0.24	4.48	7.38e-06	2.17e-05	533	-0.53	0.22	-2.39
minus.g217	unitig0	680301	681998	1697	-	14	30	25	86	166	134	129	262	324	335	406	526	908	1754	4.1	4.73	4.27	7.76	8.06	7.14	7.03	7.62	7.68	7.66	8.1	9.51	10.23	11.25	430.03	3.42	0.4	8.45	2.89e-17	1.95e-16	430.03	3.08	0.44	6.99	2.82e-12	1.6e-11	430.03	3.54	0.4	8.86
plus.g235	unitig0	682721	683396	675	+	129	298	401	54	75	106	69	92	523	513	518	597	549	658	7.07	7.89	8.05	7.1	6.94	6.81	6.16	6.15	8.36	8.27	8.45	9.69	9.5	9.84	325.91	-0.8	0.24	-3.34	0.000841	0.0017	325.91	-1.6	0.27	-5.97	2.31e-09	1e-08	325.91	0.63	0.22	2.83
plus.g236	unitig0	686264	686594	330	+	3	4	3	5	5	13	4	3	584	756	215	35	35	24	2.52	2.54	2.18	3.94	3.44	4.03	2.74	2.27	8.52	8.82	7.2	5.68	5.62	5.18	80.85	1.95	0.61	3.19	0.0014	0.00273	80.85	0.23	0.72	0.31	0.755	0.804	80.85	6.67	0.54	12.35
plus.g237	unitig0	687126	687446	320	+	1	3	6	7	6	9	3	4	298	357	163	54	92	63	1.77	2.31	2.73	4.35	3.64	3.61	2.49	2.49	7.56	7.75	6.81	6.28	6.96	6.5	59.93	1.98	0.58	3.4	0.000664	0.00136	59.93	0.24	0.7	0.34	0.735	0.788	59.93	5.83	0.51	11.48
plus.g238	unitig0	688296	688619	323	+	0	0	1	32	31	43	6	23	1022	655	1425	61	70	83	0.63	0.63	1.55	6.37	5.71	5.57	3.13	4.32	9.32	8.62	9.9	6.45	6.57	6.89	176.17	6.11	0.79	7.71	1.25e-14	7.17e-14	176.17	3.93	0.83	4.73	2.28e-06	7.18e-06	176.17	9.61	0.78	12.29
plus.g240	unitig0	690133	690463	330	+	12	32	18	9	4	17	10	6	110	173	254	27	48	38	3.92	4.81	3.87	4.67	3.2	4.36	3.68	2.85	6.16	6.73	7.43	5.33	6.05	5.8	43.14	-0.11	0.49	-0.22	0.823	0.861	43.14	-1.15	0.55	-2.06	0.039	0.0616	43.14	2.74	0.42	6.52
plus.g241	unitig0	690985	691413	428	+	38	63	100	28	27	57	53	54	513	699	710	498	387	342	5.38	5.71	6.09	6.18	5.52	5.95	5.79	5.43	8.33	8.71	8.9	9.43	9	8.9	235.6	0.13	0.29	0.45	0.651	0.708	235.6	-0.16	0.31	-0.52	0.605	0.672	235.6	2.94	0.25	11.6
minus.g223	unitig0	691941	694996	3055	-	2965	3492	4133	698	868	1793	2013	2602	3011	3224	2876	2758	2888	2435	11.56	11.42	11.4	10.76	10.44	10.86	10.96	10.92	10.87	10.91	10.91	11.9	11.89	11.72	2431.16	-0.76	0.13	-5.76	8.4e-09	3.02e-08	2431.16	-0.52	0.15	-3.56	0.000376	0.000861	2431.16	-0.56	0.13	-4.31
minus.g224	unitig0	696501	698349	1848	-	586	759	837	175	339	393	581	658	464	425	415	573	513	455	9.23	9.22	9.1	8.78	9.08	8.67	9.17	8.94	8.19	8	8.13	9.63	9.41	9.31	506.86	-0.33	0.16	-2.07	0.038	0.0575	506.86	-0.12	0.17	-0.72	0.473	0.55	506.86	-1.08	0.16	-6.9
plus.g244	unitig0	699392	700822	1430	+	34	53	62	4	30	20	46	49	76	71	67	11	15	15	5.23	5.48	5.44	3.68	5.67	4.56	5.6	5.3	5.65	5.5	5.58	4.18	4.51	4.57	33.33	-0.53	0.35	-1.5	0.133	0.179	33.33	0.06	0.35	0.17	0.863	0.895	33.33	0.2	0.3	0.65
plus.g245	unitig0	701551	703320	1769	+	11	18	26	498	394	1143	579	651	500	502	475	5	3	1	3.82	4.09	4.32	10.28	9.3	10.21	9.17	8.92	8.29	8.24	8.33	3.29	2.74	1.95	362.97	6.07	0.31	19.31	4.14e-83	1.89e-81	362.97	5.13	0.34	15.16	6.43e-52	2.04e-50	362.97	4.37	0.31	13.88
minus.g227	unitig0	703429	704573	1144	-	2615	3926	4301	327	477	563	561	622	2248	3192	2808	4926	3968	3304	11.38	11.59	11.45	9.67	9.57	9.19	9.12	8.86	10.45	10.89	10.88	12.73	12.35	12.16	2392.59	-1.98	0.2	-9.88	5.13e-23	4.63e-22	2392.59	-2.47	0.22	-11.06	1.89e-28	2.79e-27	2392.59	-0.72	0.2	-3.65
plus.g247	unitig0	705412	705945	533	+	13	19	17	0	0	1	1	1	37	27	30	0	2	5	4.01	4.16	3.81	0.63	0.63	1.78	1.75	1.61	4.7	4.25	4.53	0.63	2.4	3.29	7.9	-3.82	0.95	-4.03	5.59e-05	0.000133	7.9	-3.45	0.86	-4.03	5.69e-05	0.000148	7.9	0.59	0.45	1.32
plus.g248	unitig0	706489	708890	2401	+	1259	1531	1739	171	199	375	268	445	671	787	708	1089	1138	1070	10.33	10.23	10.15	8.74	8.32	8.61	8.07	8.38	8.71	8.88	8.9	10.56	10.55	10.54	798.83	-1.68	0.15	-11.46	2.01e-30	2.51e-29	798.83	-2.01	0.16	-12.47	1.06e-35	2.07e-34	798.83	-1.41	0.14	-10.1
plus.g249	unitig0	709311	712473	3162	+	34511	39543	53623	2587	4978	2491	1026	2844	11438	8630	7875	511	606	586	15.1	14.92	15.09	12.65	12.95	11.33	9.99	11.04	12.8	12.32	12.36	9.47	9.65	9.67	10064.7	-2.54	0.33	-7.64	2.24e-14	1.27e-13	10064.7	-4.36	0.37	-11.74	7.7e-32	1.3e-30	10064.7	-2.49	0.33	-7.5
minus.g230	unitig0	712826	714452	1626	-	1402	2102	3381	259	299	637	695	1058	1003	1136	1035	408	435	367	10.48	10.69	11.11	9.34	8.9	9.37	9.43	9.62	9.29	9.41	9.44	9.15	9.17	9	868.72	-1.56	0.19	-8.28	1.22e-16	7.94e-16	868.72	-1.25	0.21	-6.02	1.71e-09	7.52e-09	868.72	-1.4	0.19	-7.56
minus.g231	unitig0	714947	715725	778	-	452	602	708	161	222	421	514	595	1056	1516	1224	140	137	84	8.85	8.89	8.86	8.66	8.48	8.77	9	8.79	9.37	9.82	9.68	7.62	7.52	6.9	456.92	-0.23	0.19	-1.17	0.241	0.302	456.92	0.03	0.21	0.14	0.885	0.913	456.92	0.77	0.19	4.11
plus.g252	unitig0	716948	717902	954	+	1333	1589	1762	127	118	550	405	367	309	871	335	178	261	253	10.41	10.29	10.17	8.32	7.58	9.16	8.66	8.1	7.61	9.02	7.83	7.96	8.44	8.47	526.25	-1.77	0.38	-4.67	3.02e-06	8.3e-06	526.25	-1.86	0.42	-4.42	9.71e-06	2.8e-05	526.25	-1.97	0.38	-5.23
plus.g253	unitig0	718228	719668	1440	+	34	56	55	34	68	35	95	230	89	50	89	28	31	43	5.23	5.55	5.28	6.45	6.8	5.29	6.6	7.44	5.87	5.03	5.97	5.38	5.46	5.97	63.67	0.96	0.39	2.47	0.0137	0.0225	63.67	1.76	0.41	4.24	2.28e-05	6.28e-05	63.67	0.33	0.38	0.86
plus.g254	unitig0	720144	721463	1319	+	23	28	30	6	17	14	46	57	42	54	44	26	16	10	4.72	4.64	4.49	4.16	4.91	4.12	5.6	5.5	4.86	5.13	5.02	5.28	4.59	4.07	26.25	-0.19	0.38	-0.51	0.611	0.673	26.25	1.01	0.35	2.86	0.00429	0.00818	26.25	0.44	0.32	1.35
minus.g235	unitig0	722103	723506	1403	-	4	4	1	12	10	42	17	18	8	4	8	0	0	0	2.77	2.54	1.55	5.04	4.24	5.54	4.31	4.03	2.96	2.32	3.03	0.63	0.63	0.63	9.99	3.47	0.63	5.53	3.23e-08	1.1e-07	9.99	2.47	0.67	3.67	0.000242	0.000572	9.99	0.72	0.67	1.08
minus.g236	unitig0	724116	725539	1423	-	1	7	4	0	2	6	4	2	12	4	13	0	0	0	1.77	3.05	2.39	0.63	2.55	3.17	2.74	1.99	3.37	2.32	3.53	0.63	0.63	0.63	3.03	0.19	0.88	0.22	0.829	0.867	3.03	-0.22	0.93	-0.24	0.809	0.849	3.03	0.93	0.79	1.18
plus.g257	unitig0	726460	727077	617	+	8	5	12	2	4	4	3	3	21	16	14	6	4	6	3.46	2.73	3.42	2.96	3.2	2.78	2.49	2.27	4	3.63	3.62	3.48	3.01	3.49	6.74	-0.36	0.62	-0.59	0.558	0.623	6.74	-1.24	0.7	-1.77	0.0766	0.113	6.74	0.67	0.5	1.36
plus.g258	unitig0	727395	728191	796	+	68	82	87	116	180	227	309	357	324	396	415	50	26	31	6.17	6.07	5.9	8.19	8.18	7.89	8.27	8.06	7.68	7.9	8.13	6.17	5.22	5.53	173.59	2.08	0.23	9.14	6.51e-20	5.01e-19	173.59	2.16	0.24	8.81	1.22e-18	1.09e-17	173.59	1.9	0.22	8.58
minus.g240	unitig0	730194	730524	330	-	5	5	4	1	2	2	5	13	12	19	23	12	7	11	2.98	2.73	2.39	2.35	2.55	2.21	2.95	3.65	3.37	3.83	4.2	4.29	3.6	4.19	7.79	-0.47	0.75	-0.62	0.533	0.6	7.79	0.94	0.64	1.48	0.14	0.193	7.79	1.53	0.55	2.77
plus.g261	unitig0	731066	732923	1857	+	63	72	114	5	18	25	23	41	84	86	87	89	122	97	6.07	5.9	6.27	3.94	4.98	4.85	4.69	5.06	5.79	5.76	5.94	6.98	7.36	7.1	63.9	-1.44	0.3	-4.89	1.01e-06	2.93e-06	63.9	-1.26	0.29	-4.35	1.35e-05	3.82e-05	63.9	-0.27	0.23	-1.21
plus.g262	unitig0	733204	736256	3052	+	1415	1725	2159	389	544	931	1069	1401	2454	2501	2339	275	226	217	10.49	10.4	10.46	9.92	9.76	9.91	10.05	10.02	10.58	10.54	10.61	8.58	8.23	8.25	1045.89	-0.59	0.12	-4.85	1.23e-06	3.54e-06	1045.89	-0.42	0.13	-3.15	0.00163	0.00337	1045.89	0.12	0.12	1.06
minus.g242	unitig0	738107	738553	446	-	2999	3515	3824	703	314	1561	646	522	1043	1485	1151	11925	9897	5108	11.58	11.43	11.28	10.77	8.97	10.66	9.33	8.61	9.35	9.79	9.59	14.01	13.67	12.79	3719.81	-1.09	0.38	-2.88	0.00395	0.00715	3719.81	-2.37	0.42	-5.65	1.57e-08	6.24e-08	3719.81	-1.82	0.38	-4.83
plus.g264	unitig0	739052	741560	2508	+	163	232	275	275	372	748	493	877	863	881	888	212	249	188	7.4	7.53	7.51	9.42	9.22	9.6	8.94	9.35	9.08	9.04	9.22	8.21	8.37	8.04	446.28	1.95	0.17	11.31	1.21e-29	1.46e-28	446.28	1.69	0.19	8.92	4.67e-19	4.27e-18	446.28	1.64	0.17	9.66
plus.g265	unitig0	742674	743548	874	+	1151	1642	1926	243	363	855	870	884	1364	1752	1455	2313	2437	1934	10.2	10.33	10.3	9.25	9.18	9.79	9.75	9.36	9.73	10.03	9.93	11.64	11.65	11.39	1374.52	-0.84	0.19	-4.42	9.96e-06	2.58e-05	1374.52	-0.7	0.21	-3.37	0.000749	0.00164	1374.52	-0.37	0.19	-2.01
minus.g245	unitig0	743755	745798	2043	-	917	1164	1354	190	165	575	371	488	873	1327	880	1210	1249	958	9.87	9.84	9.79	8.89	8.05	9.22	8.53	8.51	9.09	9.63	9.21	10.71	10.69	10.38	810.71	-1.03	0.25	-4.13	3.55e-05	8.64e-05	810.71	-1.31	0.28	-4.74	2.1e-06	6.63e-06	810.71	-0.5	0.24	-2.06
plus.g267	unitig0	746144	750422	4278	+	713	868	1094	392	771	979	1044	1839	1224	1231	938	266	352	355	9.51	9.42	9.48	9.93	10.26	9.98	10.02	10.42	9.58	9.52	9.3	8.53	8.87	8.95	797.83	0.6	0.17	3.53	0.00041	0.000865	797.83	0.76	0.19	4.06	4.99e-05	0.000131	797.83	0	0.17	0.01
minus.g247	unitig0	750751	753796	3045	-	1515	1650	2224	596	710	1516	1417	1921	2499	2253	1913	147	140	129	10.59	10.34	10.5	10.54	10.15	10.61	10.46	10.48	10.6	10.39	10.33	7.69	7.55	7.51	1144.53	-0.04	0.16	-0.23	0.82	0.859	1144.53	-0.02	0.17	-0.09	0.928	0.948	1144.53	-0.04	0.16	-0.24
minus.g248	unitig0	754087	755932	1845	-	160	230	274	22	24	25	28	48	77	78	67	82	61	55	7.37	7.52	7.5	5.85	5.37	4.85	4.94	5.27	5.67	5.63	5.58	6.86	6.38	6.31	79.46	-2.21	0.26	-8.4	4.49e-17	3e-16	79.46	-2.43	0.28	-8.74	2.39e-18	2.1e-17	79.46	-1.9	0.22	-8.46
plus.g269	unitig0	757175	758407	1232	+	142	182	206	35	61	90	98	112	256	296	221	58	62	51	7.2	7.19	7.1	6.49	6.65	6.58	6.64	6.43	7.34	7.48	7.24	6.38	6.4	6.21	113.83	-0.59	0.19	-3.15	0.00165	0.00319	113.83	-0.64	0.2	-3.28	0.00105	0.00224	113.83	0.2	0.16	1.22
plus.g270	unitig0	759194	760494	1300	+	51	64	81	14	17	28	21	27	180	156	137	14	14	10	5.78	5.73	5.8	5.24	4.91	5	4.57	4.52	6.84	6.58	6.57	4.48	4.42	4.07	45.3	-0.79	0.28	-2.82	0.0048	0.00857	45.3	-1.33	0.31	-4.35	1.39e-05	3.95e-05	45.3	0.93	0.22	4.26
plus.g272	unitig0	762619	764144	1525	+	99	130	143	14	23	35	48	55	234	237	133	30	40	34	6.7	6.71	6.59	5.24	5.31	5.29	5.66	5.45	7.21	7.17	6.52	5.47	5.8	5.65	72.01	-1.44	0.28	-5.2	1.99e-07	6.24e-07	72.01	-1.15	0.28	-4.16	3.25e-05	8.73e-05	72.01	0.34	0.23	1.53
minus.g253	unitig0	764622	766081	1459	-	699	1012	1673	276	780	694	1276	2136	676	1194	646	451	593	678	9.48	9.64	10.09	9.43	10.28	9.49	10.31	10.63	8.73	9.48	8.77	9.29	9.62	9.88	856.43	0.03	0.28	0.1	0.924	0.945	856.43	0.71	0.31	2.25	0.0243	0.04	856.43	-0.73	0.28	-2.57
plus.g274	unitig0	766671	768365	1694	+	2278	3142	3747	639	1431	2114	2500	2465	2718	3396	3282	888	1028	909	11.18	11.27	11.26	10.64	11.16	11.09	11.27	10.84	10.72	10.98	11.1	10.26	10.41	10.3	1951	-0.25	0.18	-1.43	0.153	0.202	1951	-0.16	0.2	-0.83	0.406	0.483	1951	-0.29	0.18	-1.65
minus.g255	unitig0	768701	771791	3090	-	2415	3002	3974	1171	1665	2463	2545	4014	2699	2639	2336	2383	2481	2784	11.26	11.2	11.34	11.51	11.37	11.31	11.3	11.54	10.71	10.62	10.61	11.69	11.68	11.92	2587.53	0.13	0.12	1.04	0.299	0.365	2587.53	0.16	0.14	1.12	0.261	0.332	2587.53	-0.62	0.12	-5.02
plus.g276	unitig0	774282	775821	1539	+	171	189	262	13	44	61	53	73	299	355	207	19	20	16	7.47	7.24	7.44	5.14	6.19	6.04	5.79	5.84	7.56	7.74	7.15	4.87	4.88	4.66	98.19	-1.51	0.26	-5.89	3.76e-09	1.4e-08	98.19	-1.61	0.27	-5.93	2.94e-09	1.26e-08	98.19	0.12	0.22	0.54
plus.g277	unitig0	776197	777559	1362	+	52	52	58	2	6	8	11	10	49	50	19	10	9	4	5.81	5.45	5.35	2.96	3.64	3.48	3.79	3.36	5.07	5.03	3.97	4.07	3.89	3.06	19.76	-2.39	0.49	-4.91	9.24e-07	2.71e-06	19.76	-2.22	0.48	-4.61	3.97e-06	1.21e-05	19.76	-0.82	0.37	-2.24
minus.g258	unitig0	777859	780284	2425	-	431	534	639	230	421	379	695	846	629	636	539	62	67	52	8.79	8.72	8.71	9.17	9.39	8.62	9.43	9.3	8.62	8.57	8.51	6.47	6.51	6.23	399.74	0.35	0.19	1.85	0.0643	0.0928	399.74	0.63	0.21	3.01	0.00258	0.00514	399.74	-0.17	0.19	-0.92
minus.g259	unitig0	780449	784722	4273	-	2436	3123	3917	827	1563	2419	1937	3725	1544	1677	1477	1299	1753	3273	11.28	11.26	11.32	11.01	11.28	11.29	10.91	11.43	9.91	9.96	9.95	10.81	11.18	12.15	2198.83	-0.09	0.27	-0.31	0.754	0.801	2198.83	-0.09	0.3	-0.3	0.764	0.811	2198.83	-1.33	0.27	-4.87
minus.g260	unitig0	785324	786339	1015	-	720	982	1134	976	1211	1675	1778	1722	1110	1143	1459	2386	2064	2101	9.52	9.59	9.54	11.25	10.91	10.76	10.78	10.32	9.44	9.41	9.94	11.69	11.41	11.51	1616.68	1.43	0.2	7.27	3.6e-13	1.88e-12	1616.68	1.02	0.22	4.64	3.49e-06	1.07e-05	1616.68	0.06	0.2	0.33
minus.g261	unitig0	786891	787391	500	-	0	0	0	0	3	3	0	0	0	0	3	0	1	0	0.63	0.63	0.63	0.63	2.92	2.53	0.63	0.63	0.63	0.63	2.19	0.63	1.92	0.63	0.8	3.3	1.38	2.39	0.0171	0.0276	0.8	0	1.41	0	1	1	0.8	1.72	1.39	1.24
plus.g281	unitig0	788478	789687	1209	+	71	140	132	24	31	39	43	52	166	258	158	85	74	75	6.23	6.82	6.48	5.97	5.71	5.44	5.51	5.38	6.73	7.29	6.77	6.91	6.65	6.74	84.25	-0.88	0.27	-3.26	0.00113	0.00223	84.25	-1.13	0.29	-3.93	8.41e-05	0.000214	84.25	0.43	0.23	1.83
minus.g262	unitig0	790096	792087	1991	-	85	77	128	19	92	46	111	178	136	97	86	9	4	10	6.48	5.99	6.43	5.65	7.22	5.66	6.82	7.08	6.45	5.92	5.92	3.94	3.01	4.07	67.45	0.07	0.38	0.18	0.854	0.888	67.45	0.64	0.41	1.54	0.123	0.173	67.45	-0.2	0.37	-0.53
minus.g263	unitig0	792558	792937	379	-	5	6	11	6	6	12	16	27	4	1	6	1	0	0	2.98	2.9	3.32	4.16	3.64	3.94	4.23	4.52	2.35	1.51	2.76	1.95	0.63	0.63	7.01	1.03	0.57	1.81	0.0703	0.1	7.01	1.59	0.57	2.79	0.00533	0.00997	7.01	-1.23	0.63	-1.96
plus.g302	unitig0	849023	851940	2917	+	158	203	249	32	62	144	116	167	232	181	180	61	48	45	7.36	7.34	7.37	6.37	6.67	7.24	6.88	6.99	7.2	6.79	6.95	6.45	6.05	6.03	116.39	-0.51	0.23	-2.24	0.0253	0.0397	116.39	-0.43	0.25	-1.74	0.0823	0.121	116.39	-0.37	0.22	-1.72
plus.g303	unitig0	852376	854635	2259	+	104	103	138	4	32	28	50	73	56	62	44	16	11	10	6.77	6.39	6.54	3.68	5.75	5	5.71	5.84	5.24	5.32	5.02	4.65	4.12	4.07	44.38	-1.54	0.32	-4.74	2.16e-06	6.05e-06	44.38	-0.82	0.32	-2.55	0.0109	0.0193	44.38	-1.43	0.29	-4.94
plus.g304	unitig0	855453	856235	782	+	26	50	46	6	3	12	11	21	37	32	17	4	5	1	4.88	5.4	5.04	4.16	2.92	3.94	3.79	4.21	4.7	4.46	3.84	3.06	3.24	1.95	15.79	-1.57	0.46	-3.39	0.000694	0.00142	15.79	-1.24	0.46	-2.71	0.00666	0.0123	15.79	-0.83	0.38	-2.17
minus.g286	unitig0	856626	857404	778	-	367	471	478	59	124	150	199	295	229	295	272	31	38	27	8.56	8.54	8.3	7.23	7.65	7.3	7.64	7.79	7.18	7.48	7.53	5.52	5.73	5.34	185.59	-1.07	0.19	-5.67	1.39e-08	4.91e-08	185.59	-0.75	0.2	-3.77	0.000162	0.000394	185.59	-1.07	0.18	-6.05
plus.g306	unitig0	858280	858971	691	+	768	971	1126	341	474	720	749	722	1410	1368	1549	928	758	646	9.61	9.58	9.52	9.73	9.56	9.54	9.54	9.07	9.78	9.67	10.02	10.33	9.97	9.81	842.81	0.04	0.18	0.23	0.822	0.861	842.81	-0.25	0.2	-1.24	0.214	0.28	842.81	0.26	0.18	1.45
plus.g307	unitig0	859252	860746	1494	+	644	829	914	197	283	560	511	644	973	994	1035	350	436	385	9.36	9.35	9.23	8.95	8.82	9.18	8.99	8.91	9.25	9.21	9.44	8.93	9.17	9.07	562.93	-0.32	0.15	-2.17	0.0297	0.046	562.93	-0.37	0.16	-2.3	0.0213	0.0355	562.93	-0.01	0.14	-0.06
minus.g289	unitig0	860877	864023	3146	-	1560	2270	2645	307	484	794	898	1440	1543	1744	1564	1729	1919	1964	10.63	10.8	10.75	9.58	9.59	9.68	9.8	10.06	9.91	10.02	10.04	11.22	11.31	11.41	1434.33	-1.11	0.12	-8.96	3.23e-19	2.39e-18	1434.33	-0.79	0.13	-5.88	4.04e-09	1.71e-08	1434.33	-0.74	0.12	-6.21
minus.g290	unitig0	864878	866306	1428	-	65	72	99	27	47	61	86	121	183	179	173	7	11	12	6.11	5.9	6.08	6.13	6.28	6.04	6.46	6.54	6.87	6.77	6.89	3.65	4.12	4.29	67.38	0.12	0.22	0.56	0.577	0.64	67.38	0.49	0.22	2.17	0.0301	0.0486	67.38	0.84	0.19	4.32
minus.g296	unitig0	873449	874903	1454	-	70	101	124	130	147	274	398	465	212	219	148	56	67	60	6.21	6.36	6.39	8.35	7.89	8.16	8.63	8.44	7.08	7.06	6.67	6.33	6.51	6.43	172.8	1.84	0.2	9.39	6.06e-21	4.89e-20	172.8	2.24	0.21	10.75	5.64e-27	7.79e-26	172.8	0.64	0.19	3.27
plus.g315	unitig0	875904	877121	1217	+	22	36	38	1	4	15	16	15	83	107	74	19	14	13	4.66	4.97	4.8	2.35	3.2	4.2	4.23	3.81	5.77	6.06	5.72	4.87	4.42	4.39	25.29	-1.35	0.43	-3.16	0.0016	0.00309	25.29	-0.9	0.4	-2.26	0.0239	0.0394	25.29	1.11	0.3	3.69
plus.g316	unitig0	878597	880588	1991	+	1098	1290	1591	892	2236	1805	3317	7680	3586	3651	2835	347	473	659	10.13	9.99	10.02	11.12	11.8	10.87	11.68	12.48	11.12	11.08	10.89	8.91	9.29	9.84	2006.34	1.26	0.28	4.49	7.13e-06	1.88e-05	2006.34	2.06	0.31	6.61	3.78e-11	1.94e-10	2006.34	0.98	0.28	3.51
minus.g299	unitig0	881041	883687	2646	-	1225	1331	1597	137	209	282	336	428	705	895	896	199	159	143	10.29	10.03	10.03	8.43	8.39	8.2	8.39	8.32	8.79	9.06	9.23	8.12	7.73	7.65	513.98	-1.79	0.18	-10.01	1.33e-23	1.23e-22	513.98	-1.77	0.19	-9.07	1.19e-19	1.12e-18	513.98	-1.08	0.17	-6.33
minus.g300	unitig0	884162	891482	7320	-	927	1276	1541	128	218	256	299	469	1279	1272	940	850	958	915	9.89	9.97	9.98	8.33	8.45	8.06	8.22	8.45	9.64	9.57	9.3	10.2	10.3	10.31	743.22	-1.67	0.15	-10.79	3.92e-27	4.23e-26	743.22	-1.6	0.17	-9.59	8.7e-22	9.26e-21	743.22	-0.43	0.14	-3
minus.g301	unitig0	892865	894349	1484	-	177	227	299	58	98	147	140	288	366	359	289	54	62	31	7.52	7.5	7.63	7.2	7.31	7.27	7.15	7.76	7.85	7.76	7.62	6.28	6.4	5.53	156.43	-0.29	0.22	-1.3	0.194	0.251	156.43	-0.06	0.24	-0.26	0.796	0.837	156.43	0.2	0.21	0.94
plus.g322	unitig0	894637	897113	2476	+	75	88	107	10	33	25	46	104	86	86	59	6	10	6	6.31	6.17	6.19	4.8	5.8	4.85	5.6	6.32	5.82	5.76	5.41	3.48	4.01	3.49	43.9	-1.04	0.32	-3.21	0.00134	0.00261	43.9	-0.21	0.32	-0.66	0.51	0.584	43.9	-0.57	0.29	-1.97
minus.g303	unitig0	897304	899364	2060	-	3828	4691	5527	38	59	104	150	246	451	310	326	483	388	323	11.93	11.85	11.82	6.61	6.6	6.79	7.24	7.53	8.15	7.55	7.79	9.39	9.01	8.82	1007.65	-5.2	0.22	-23.96	8.09e-127	8.18e-125	1007.65	-4.47	0.22	-19.92	2.94e-88	2.38e-86	1007.65	-4.01	0.19	-20.59
plus.g324	unitig0	900509	901925	1416	+	247	273	281	114	196	284	324	383	413	389	331	479	543	387	7.99	7.76	7.54	8.16	8.3	8.21	8.34	8.16	8.02	7.87	7.81	9.38	9.49	9.08	340.3	0.46	0.18	2.61	0.00895	0.0152	340.3	0.49	0.19	2.55	0.0107	0.0189	340.3	0.14	0.17	0.79
minus.g305	unitig0	902036	906353	4317	-	149	220	276	104	90	330	216	200	264	285	274	19	13	15	7.27	7.46	7.51	8.03	7.19	8.42	7.76	7.24	7.39	7.43	7.54	4.87	4.33	4.57	156.36	0.56	0.27	2.03	0.0419	0.0628	156.36	0.1	0.3	0.33	0.744	0.795	156.36	0.03	0.27	0.13
plus.g326	unitig0	906674	909959	3285	+	724	847	1117	354	482	747	641	1058	1068	1037	933	723	755	824	9.53	9.38	9.51	9.79	9.59	9.6	9.32	9.62	9.38	9.27	9.29	9.97	9.96	10.16	786.08	0.18	0.14	1.33	0.183	0.238	786.08	0	0.15	0.01	0.989	0.998	786.08	-0.16	0.13	-1.21
minus.g307	unitig0	910501	914039	3538	-	14106	18349	21565	7872	19116	16474	20522	34512	16472	15375	18472	6066	9466	10043	13.81	13.81	13.78	14.26	14.89	14.05	14.31	14.64	13.32	13.16	13.59	13.03	13.61	13.77	15869.5	0.64	0.24	2.68	0.00747	0.0129	15869.5	0.68	0.27	2.53	0.0113	0.0198	15869.5	-0.43	0.24	-1.78
minus.g308	unitig0	914480	920488	6008	-	1831	2206	2837	811	1304	2004	1597	2800	2653	2475	2154	631	793	860	10.86	10.76	10.85	10.98	11.02	11.02	10.63	11.02	10.69	10.53	10.5	9.77	10.03	10.22	1637.49	0.18	0.15	1.18	0.238	0.299	1637.49	0.01	0.17	0.07	0.944	0.96	1637.49	-0.25	0.15	-1.68
plus.g330	unitig0	920715	922250	1535	+	173	230	244	82	192	212	255	320	347	362	298	35	35	48	7.48	7.52	7.34	7.69	8.27	7.79	8	7.91	7.77	7.77	7.66	5.68	5.62	6.12	180.29	0.5	0.19	2.66	0.00781	0.0134	180.29	0.51	0.2	2.49	0.0128	0.0223	180.29	0.29	0.18	1.6
minus.g310	unitig0	923325	928162	4837	-	1502	2334	2866	863	1217	1660	899	2003	3069	2178	2662	2227	3192	5126	10.58	10.84	10.87	11.07	10.92	10.74	9.8	10.54	10.9	10.34	10.8	11.59	12.04	12.8	2340.7	0.15	0.28	0.52	0.603	0.665	2340.7	-0.54	0.32	-1.72	0.0855	0.125	2340.7	-0.07	0.28	-0.24
minus.g312	unitig0	932281	933845	1564	-	678	814	925	99	189	166	335	416	360	396	282	976	1180	906	9.44	9.33	9.24	7.96	8.25	7.45	8.39	8.28	7.83	7.9	7.58	10.4	10.61	10.3	578.25	-1.43	0.2	-7.21	5.48e-13	2.82e-12	578.25	-1	0.21	-4.69	2.72e-06	8.47e-06	578.25	-1.57	0.19	-8.19
plus.g334	unitig0	935056	935913	857	+	38	34	57	31	57	57	152	234	104	89	42	8	4	1	5.38	4.89	5.33	6.32	6.55	5.95	7.26	7.46	6.08	5.81	4.96	3.8	3.01	1.95	58.3	1.12	0.34	3.3	0.000962	0.00193	58.3	2.21	0.36	6.22	4.89e-10	2.28e-09	58.3	0.51	0.33	1.53
minus.g313	unitig0	939607	941317	1710	-	378	626	739	418	283	833	246	427	1415	1695	1793	1780	1744	1740	8.6	8.95	8.92	10.03	8.82	9.75	7.95	8.32	9.79	9.98	10.23	11.27	11.17	11.24	1037.3	0.78	0.26	3.06	0.00218	0.00412	1037.3	-0.68	0.29	-2.37	0.0176	0.0299	1037.3	1.18	0.25	4.64
plus.g336	unitig0	941655	941991	336	+	56	70	86	16	19	43	16	18	31	77	58	44	25	35	5.91	5.86	5.88	5.42	5.06	5.57	4.23	4.03	4.48	5.61	5.39	6	5.17	5.69	39.82	-0.54	0.34	-1.58	0.113	0.155	39.82	-1.9	0.4	-4.74	2.18e-06	6.88e-06	39.82	-0.68	0.32	-2.17
minus.g315	unitig0	942857	946478	3621	-	977	1197	1547	493	844	1320	1280	2089	1589	1472	1465	584	915	1143	9.96	9.88	9.98	10.26	10.39	10.41	10.31	10.6	9.95	9.78	9.94	9.66	10.24	10.63	1151.85	0.42	0.21	2.01	0.0448	0.0667	1151.85	0.52	0.23	2.25	0.0247	0.0407	1151.85	-0.05	0.21	-0.23
plus.g338	unitig0	950747	951699	952	+	93	129	135	28	96	82	113	172	202	182	292	22	16	14	6.61	6.7	6.51	6.18	7.28	6.45	6.84	7.03	7.01	6.8	7.63	5.06	4.59	4.49	94.99	0.12	0.3	0.41	0.684	0.739	94.99	0.34	0.33	1.03	0.304	0.379	94.99	0.59	0.29	2.04
minus.g317	unitig0	952842	955883	3041	-	130	220	255	111	137	230	508	580	434	277	293	395	519	629	7.08	7.46	7.4	8.12	7.79	7.91	8.98	8.76	8.09	7.39	7.64	9.1	9.42	9.77	347.64	0.62	0.24	2.63	0.00857	0.0146	347.64	1.55	0.25	6.1	1.07e-09	4.84e-09	347.64	0.41	0.23	1.79
minus.g318	unitig0	956608	958692	2084	-	630	976	1206	1047	997	1558	588	2192	5828	4801	5206	4059	3891	4200	9.33	9.59	9.62	11.35	10.63	10.65	9.19	10.67	11.82	11.48	11.77	12.45	12.32	12.51	2622.36	1.39	0.3	4.62	3.85e-06	1.05e-05	2622.36	0.59	0.33	1.78	0.0759	0.112	2622.36	2.16	0.3	7.21
plus.g341	unitig0	959995	960332	337	+	15	27	29	1	1	1	7	0	27	26	15	14	10	18	4.19	4.6	4.45	2.35	2.04	1.78	3.29	0.63	4.3	4.2	3.69	4.48	4.01	4.81	11.94	-3.23	0.76	-4.26	2.05e-05	5.13e-05	11.94	-2.43	0.64	-3.8	0.000144	0.000353	11.94	-0.38	0.44	-0.88
minus.g319	unitig0	960619	962602	1983	-	22	46	73	6918	8441	13469	4099	26935	69262	49292	65692	31642	20960	15392	4.66	5.29	5.66	14.07	13.71	13.76	11.99	14.29	15.39	14.84	15.42	15.42	14.75	14.38	19829.7	8.47	0.43	19.61	1.2e-85	5.71e-84	19829.7	8.16	0.48	17.12	1.04e-65	5.06e-64	19829.7	9.83	0.43	22.75
minus.g320	unitig0	963071	965905	2834	-	1680	2229	2867	2734	3436	6643	6699	9165	2991	2713	3109	1362	1617	1526	10.74	10.77	10.87	12.73	12.42	12.74	12.69	12.73	10.86	10.66	11.02	10.88	11.06	11.05	3538.96	1.84	0.14	13.05	6.44e-39	1.07e-37	3538.96	1.91	0.16	12.18	3.78e-34	6.95e-33	3538.96	0.06	0.14	0.42
plus.g345	unitig0	968931	971226	2295	+	264	349	490	41	57	158	457	668	256	240	174	153	221	182	8.08	8.11	8.33	6.71	6.55	7.38	8.83	8.96	7.34	7.19	6.9	7.74	8.2	8	238.38	-1.24	0.23	-5.36	8.24e-08	2.7e-07	238.38	0.71	0.24	3.01	0.00265	0.00525	238.38	-1.04	0.22	-4.77
minus.g322	unitig0	971710	972080	370	-	59	75	104	12	19	42	49	35	148	202	145	121	86	59	5.98	5.95	6.15	5.04	5.06	5.54	5.69	4.86	6.57	6.94	6.65	7.41	6.86	6.41	73.98	-0.8	0.33	-2.46	0.0138	0.0227	73.98	-0.75	0.34	-2.2	0.0277	0.045	73.98	0.72	0.28	2.53
minus.g323	unitig0	972560	972914	354	-	31	25	46	13	9	50	10	22	69	77	94	62	43	39	5.11	4.5	5.04	5.14	4.11	5.77	3.68	4.27	5.52	5.61	6.04	6.47	5.9	5.84	39.53	0.32	0.39	0.81	0.416	0.486	39.53	-0.98	0.45	-2.16	0.0309	0.0499	39.53	0.89	0.36	2.46
plus.g346	unitig0	972764	973201	437	+	30	47	50	13	11	57	17	26	66	51	25	6	8	14	5.07	5.32	5.15	5.14	4.36	5.95	4.31	4.48	5.46	5.06	4.3	3.48	3.75	4.49	26.5	0.16	0.42	0.37	0.713	0.765	26.5	-0.86	0.48	-1.8	0.0721	0.107	26.5	-0.18	0.41	-0.44
plus.g347	unitig0	973620	974826	1206	+	158	216	261	70	69	155	115	134	500	583	522	155	158	151	7.36	7.43	7.44	7.47	6.82	7.35	6.87	6.68	8.29	8.45	8.46	7.76	7.72	7.73	199.65	-0.18	0.18	-1.01	0.312	0.379	199.65	-0.65	0.2	-3.3	0.000967	0.00208	199.65	1	0.16	6.2
plus.g348	unitig0	975251	977431	2180	+	250	372	482	234	191	607	607	848	534	568	414	196	194	195	8.01	8.2	8.31	9.19	8.26	9.3	9.24	9.3	8.39	8.41	8.13	8.1	8.01	8.1	381.74	0.81	0.23	3.5	0.000464	0.000973	381.74	1.09	0.25	4.29	1.77e-05	4.94e-05	381.74	0.14	0.23	0.59
plus.g349	unitig0	980494	981121	627	+	14	21	31	0	1	1	1	2	17	18	18	32	31	49	4.1	4.28	4.54	0.63	2.04	1.78	1.75	1.99	3.75	3.77	3.9	5.56	5.46	6.15	17.31	-3.55	0.8	-4.44	9.18e-06	2.39e-05	17.31	-3.37	0.74	-4.57	4.92e-06	1.48e-05	17.31	-0.62	0.38	-1.62
minus.g326	unitig0	981366	982713	1347	-	89	147	189	92	243	168	328	330	439	528	405	139	107	92	6.55	6.89	6.98	7.86	8.61	7.46	8.36	7.95	8.11	8.31	8.1	7.61	7.17	7.03	214.64	1.24	0.28	4.48	7.52e-06	1.98e-05	214.64	1.35	0.3	4.46	8.17e-06	2.38e-05	214.64	1.37	0.27	5.01
minus.g327	unitig0	986447	987623	1176	-	70	84	92	26	51	148	148	111	259	816	286	214	324	543	6.21	6.11	5.98	6.08	6.4	7.28	7.22	6.42	7.36	8.93	7.6	8.22	8.75	9.56	216.94	0.61	0.44	1.39	0.165	0.217	216.94	0.78	0.48	1.64	0.1	0.144	216.94	2.04	0.43	4.78
minus.g328	unitig0	987647	990621	2974	-	238	428	493	112	126	217	139	200	1003	1279	1354	862	909	1156	7.94	8.4	8.34	8.14	7.67	7.83	7.14	7.24	9.29	9.58	9.83	10.22	10.23	10.65	583.47	-0.37	0.22	-1.7	0.09	0.126	583.47	-1.06	0.24	-4.42	9.9e-06	2.85e-05	583.47	1.34	0.21	6.52
minus.g329	unitig0	991355	994160	2805	-	170	229	249	48	109	137	174	229	179	196	164	37	29	36	7.46	7.51	7.37	6.94	7.46	7.17	7.45	7.43	6.84	6.9	6.82	5.76	5.37	5.73	126.24	-0.23	0.18	-1.27	0.204	0.262	126.24	-0.01	0.19	-0.03	0.978	0.988	126.24	-0.61	0.17	-3.55
minus.g330	unitig0	995874	996773	899	-	1084	1413	1683	165	239	542	404	426	1164	1314	1567	8006	6765	5246	10.11	10.12	10.1	8.69	8.58	9.14	8.65	8.32	9.5	9.61	10.04	13.43	13.12	12.83	2512.31	-1.28	0.22	-5.91	3.44e-09	1.28e-08	2512.31	-1.61	0.24	-6.72	1.81e-11	9.58e-11	2512.31	-0.37	0.21	-1.76
minus.g331	unitig0	999092	1000588	1496	-	1487	1612	1854	101	257	285	424	589	914	1100	749	234	268	223	10.57	10.31	10.24	7.99	8.69	8.22	8.72	8.78	9.16	9.36	8.98	8.35	8.48	8.29	607.33	-2.05	0.19	-10.79	3.92e-27	4.23e-26	607.33	-1.63	0.21	-7.9	2.86e-15	2.07e-14	607.33	-1.2	0.18	-6.61
minus.g332	unitig0	1001441	1001816	375	-	63	84	101	39	36	83	52	72	139	166	79	31	29	24	6.07	6.11	6.11	6.64	5.92	6.47	5.77	5.82	6.48	6.67	5.8	5.52	5.37	5.18	63.76	0.28	0.28	1.01	0.313	0.38	63.76	-0.31	0.3	-1.03	0.303	0.378	63.76	0.28	0.26	1.08
minus.g333	unitig0	1002636	1006327	3691	-	3432	4158	4912	1740	3167	4498	7204	7941	2853	3323	2571	6277	7549	5069	11.77	11.67	11.65	12.08	12.3	12.18	12.8	12.52	10.79	10.95	10.75	13.08	13.28	12.78	4863.28	0.49	0.15	3.21	0.00133	0.00261	4863.28	0.97	0.17	5.67	1.44e-08	5.74e-08	4863.28	-0.86	0.15	-5.61
plus.g358	unitig0	1008949	1012999	4050	+	1105	1354	1758	495	812	1563	1247	1739	1898	1742	1366	647	946	939	10.14	10.06	10.17	10.27	10.34	10.66	10.27	10.34	10.21	10.02	9.84	9.81	10.29	10.35	1182.89	0.31	0.18	1.78	0.0758	0.108	1182.89	0.18	0.2	0.93	0.351	0.428	1182.89	-0.09	0.18	-0.51
minus.g335	unitig0	1013152	1015809	2657	-	293	381	412	185	210	520	267	348	1215	1275	1279	299	313	263	8.23	8.24	8.08	8.86	8.4	9.08	8.06	8.03	9.57	9.57	9.75	8.7	8.7	8.52	448.33	0.62	0.18	3.53	0.000408	0.000861	448.33	-0.14	0.2	-0.72	0.473	0.55	448.33	1.45	0.17	8.48
plus.g360	unitig0	1018000	1020408	2408	+	347	396	595	10	16	39	40	85	187	237	165	877	1122	983	8.48	8.29	8.61	4.8	4.83	5.44	5.41	6.05	6.9	7.17	6.83	10.25	10.53	10.42	404.62	-3.43	0.26	-13.22	6.61e-40	1.14e-38	404.62	-2.73	0.24	-11.19	4.34e-29	6.55e-28	404.62	-1.51	0.2	-7.7
minus.g337	unitig0	1021221	1022745	1524	-	1539	1900	2036	227	325	614	487	552	1694	1895	2119	430	418	470	10.61	10.54	10.38	9.15	9.02	9.31	8.92	8.69	10.04	10.14	10.47	9.22	9.11	9.36	884.33	-1.34	0.16	-8.22	2.06e-16	1.33e-15	884.33	-1.71	0.18	-9.43	4.28e-21	4.39e-20	884.33	-0.28	0.16	-1.79
minus.g338	unitig0	1023887	1025373	1486	-	137	165	205	157	208	425	290	295	251	236	254	128	112	98	7.15	7.05	7.09	8.62	8.38	8.79	8.18	7.79	7.31	7.16	7.43	7.49	7.23	7.12	213.87	1.53	0.18	8.25	1.55e-16	1e-15	213.87	0.91	0.2	4.45	8.4e-06	2.45e-05	213.87	0.21	0.18	1.15
minus.g339	unitig0	1025494	1026762	1268	-	141	184	161	24	38	89	69	53	263	523	220	338	220	135	7.19	7.2	6.75	5.97	5.99	6.57	6.16	5.4	7.38	8.29	7.23	8.88	8.19	7.57	162.67	-0.85	0.37	-2.29	0.0218	0.0345	162.67	-1.26	0.41	-3.08	0.00209	0.00423	162.67	0.65	0.35	1.85
plus.g363	unitig0	1027019	1030624	3605	+	266	325	418	3301	3401	9144	5219	4847	1363	1782	1149	52	59	46	8.1	8.01	8.11	13	12.4	13.2	12.33	11.81	9.73	10.05	9.59	6.23	6.34	6.06	2535.58	4.82	0.23	21.3	1.18e-100	7.18e-99	2535.58	4.01	0.25	15.92	4.39e-57	1.63e-55	2535.58	1.73	0.23	7.63
minus.g341	unitig0	1030829	1033724	2895	-	531	696	827	202	333	509	606	739	900	915	718	148	160	121	9.08	9.1	9.08	8.98	9.06	9.05	9.24	9.11	9.14	9.09	8.92	7.7	7.74	7.42	463.98	-0.06	0.13	-0.44	0.658	0.714	463.98	0.08	0.14	0.57	0.567	0.638	463.98	-0.04	0.13	-0.29
minus.g342	unitig0	1034264	1035322	1058	-	652	769	912	447	534	1204	904	792	1276	1621	1278	523	496	304	9.38	9.24	9.22	10.12	9.74	10.28	9.81	9.2	9.64	9.92	9.75	9.5	9.36	8.73	782.43	0.78	0.23	3.42	0.000633	0.0013	782.43	0.25	0.25	1	0.318	0.394	782.43	0.49	0.23	2.14
plus.g366	unitig0	1035496	1036457	961	+	691	864	1085	269	229	502	419	491	608	643	563	800	619	442	9.46	9.41	9.47	9.39	8.52	9.03	8.71	8.52	8.57	8.59	8.57	10.11	9.68	9.27	577.65	-0.43	0.23	-1.85	0.0643	0.0928	577.65	-0.83	0.26	-3.22	0.00129	0.00272	577.65	-0.87	0.23	-3.78
minus.g344	unitig0	1036616	1047723	11107	-	4548	4924	6861	598	1359	1611	2056	4496	2751	2932	1521	602	715	823	12.18	11.92	12.13	10.54	11.08	10.7	10.99	11.7	10.74	10.77	10	9.7	9.88	10.16	2215.62	-1.28	0.25	-5.13	2.97e-07	9.16e-07	2215.62	-0.68	0.28	-2.47	0.0136	0.0236	2215.62	-1.52	0.25	-6.14
plus.g368	unitig0	1047995	1048721	726	+	740	929	1012	338	385	895	475	624	718	835	892	858	968	875	9.56	9.51	9.37	9.72	9.27	9.86	8.89	8.86	8.81	8.96	9.23	10.21	10.32	10.25	761.63	0.15	0.17	0.88	0.378	0.448	761.63	-0.61	0.19	-3.16	0.00159	0.00329	761.63	-0.47	0.17	-2.76
minus.g346	unitig0	1048971	1053151	4180	-	493	676	848	263	408	837	594	938	686	721	550	245	310	378	8.98	9.06	9.12	9.36	9.35	9.76	9.21	9.45	8.75	8.75	8.54	8.42	8.68	9.04	537.69	0.45	0.19	2.44	0.0147	0.0241	537.69	0.28	0.21	1.36	0.175	0.235	537.69	-0.37	0.18	-2.01
plus.g370	unitig0	1053552	1054645	1093	+	1018	1519	1729	457	683	737	851	977	1000	1077	1185	2511	3132	3351	10.02	10.22	10.14	10.15	10.09	9.58	9.72	9.51	9.29	9.33	9.64	11.76	12.01	12.18	1585.72	-0.17	0.19	-0.91	0.361	0.43	1585.72	-0.51	0.21	-2.44	0.0148	0.0255	1585.72	-0.7	0.19	-3.76
minus.g348	unitig0	1055257	1056557	1300	-	470	623	866	363	381	868	813	983	971	1106	1234	362	418	378	8.91	8.94	9.15	9.82	9.25	9.81	9.66	9.51	9.24	9.37	9.69	8.97	9.11	9.04	652.11	0.65	0.19	3.47	0.000513	0.00107	652.11	0.58	0.21	2.83	0.00463	0.00878	652.11	0.44	0.18	2.41
plus.g372	unitig0	1056745	1057009	264	+	96	111	118	66	102	112	202	195	179	212	238	373	276	185	6.65	6.49	6.32	7.39	7.37	6.89	7.66	7.21	6.84	7.01	7.34	9.02	8.52	8.02	184.27	0.74	0.28	2.68	0.00746	0.0129	184.27	0.97	0.3	3.25	0.00114	0.00243	184.27	0.6	0.27	2.22
plus.g373	unitig0	1057697	1061487	3790	+	1356	1687	2233	1613	1678	4532	3150	4874	3013	2908	2648	1117	1511	1535	10.43	10.37	10.51	11.97	11.38	12.19	11.61	11.82	10.87	10.76	10.79	10.59	10.96	11.06	2377.02	1.44	0.2	7.21	5.51e-13	2.84e-12	2377.02	1.27	0.22	5.71	1.15e-08	4.64e-08	2377.02	0.37	0.2	1.84
minus.g351	unitig0	1061657	1062413	756	-	6932	10321	11411	1902	1928	4480	4127	4130	2596	2846	3632	15332	15728	12986	12.78	12.98	12.86	12.21	11.58	12.18	12	11.58	10.66	10.73	11.25	14.37	14.34	14.14	7699.11	-0.86	0.21	-4.04	5.32e-05	0.000126	7699.11	-1.07	0.24	-4.51	6.39e-06	1.89e-05	7699.11	-1.97	0.21	-9.27
plus.g375	unitig0	1062714	1063545	831	+	169	240	269	31	55	65	113	103	263	393	223	584	572	338	7.45	7.58	7.48	6.32	6.5	6.13	6.84	6.31	7.38	7.89	7.25	9.66	9.56	8.88	252.17	-1.2	0.27	-4.44	8.86e-06	2.31e-05	252.17	-0.92	0.29	-3.21	0.00134	0.00281	252.17	0.03	0.25	0.12
minus.g353	unitig0	1063636	1070614	6978	-	4076	4888	6649	1643	2544	3990	3211	5539	3184	3160	2650	2487	3631	4482	12.02	11.91	12.08	12	11.98	12.01	11.63	12	10.95	10.88	10.79	11.75	12.22	12.6	3707.78	-0.01	0.2	-0.03	0.972	0.986	3707.78	-0.17	0.22	-0.79	0.431	0.509	3707.78	-1.12	0.2	-5.76
plus.g378	unitig0	1073840	1078623	4783	+	1955	2618	3345	712	1169	1597	1423	2459	2405	2282	1833	866	1084	1299	10.96	11.01	11.09	10.79	10.86	10.69	10.46	10.83	10.55	10.41	10.26	10.23	10.48	10.82	1659.47	-0.24	0.17	-1.37	0.17	0.222	1659.47	-0.36	0.19	-1.87	0.0612	0.0925	1659.47	-0.61	0.17	-3.55
minus.g355	unitig0	1078724	1080499	1775	-	78	119	117	45	96	148	175	227	290	331	262	26	16	6	6.36	6.59	6.31	6.85	7.28	7.28	7.46	7.42	7.52	7.64	7.48	5.28	4.59	3.49	116.08	0.76	0.23	3.3	0.000974	0.00195	116.08	1.03	0.24	4.22	2.41e-05	6.61e-05	116.08	1.14	0.22	5.25
minus.g356	unitig0	1083195	1084721	1526	-	84	86	124	23	37	30	55	63	149	148	96	26	31	58	6.47	6.14	6.39	5.91	5.95	5.09	5.84	5.64	6.58	6.51	6.07	5.28	5.46	6.38	63.13	-0.7	0.32	-2.17	0.0302	0.0467	63.13	-0.62	0.34	-1.81	0.0708	0.105	63.13	0.07	0.29	0.24
plus.g381	unitig0	1088206	1089580	1374	+	3240	4477	5078	1608	1526	3770	1928	2920	6973	6726	6542	923	917	862	11.69	11.78	11.69	11.97	11.25	11.93	10.9	11.08	12.08	11.97	12.1	10.32	10.24	10.23	2920.6	0.03	0.18	0.16	0.874	0.904	2920.6	-0.72	0.2	-3.66	0.000255	0.000601	2920.6	0.33	0.18	1.86
plus.g382	unitig0	1090069	1090884	815	+	247	358	373	252	323	631	313	330	400	363	444	250	219	215	7.99	8.15	7.94	9.3	9.01	9.35	8.29	7.95	7.98	7.77	8.23	8.44	8.19	8.24	343.88	1.21	0.18	6.76	1.39e-11	6.46e-11	343.88	0.1	0.2	0.49	0.622	0.687	343.88	-0.03	0.18	-0.15
minus.g359	unitig0	1091070	1093967	2897	-	1089	1315	1722	367	1004	973	1384	2634	1639	1524	1233	245	429	497	10.12	10.01	10.14	9.84	10.64	9.98	10.42	10.93	10	9.83	9.69	8.42	9.15	9.44	1031.31	0.11	0.26	0.41	0.682	0.737	1031.31	0.6	0.29	2.06	0.0395	0.0623	1031.31	-0.24	0.26	-0.93
plus.g384	unitig0	1094233	1096067	1834	+	413	504	596	163	281	490	359	506	806	735	687	228	211	135	8.72	8.64	8.61	8.67	8.81	8.99	8.48	8.56	8.98	8.78	8.85	8.31	8.13	7.57	390.66	0.18	0.18	1	0.315	0.382	390.66	-0.13	0.2	-0.67	0.501	0.576	390.66	0.22	0.18	1.22
minus.g362	unitig0	1096214	1099156	2942	-	4991	6195	8236	1535	2713	3243	3564	5046	3490	3377	3237	1362	1414	1533	12.31	12.25	12.39	11.9	12.08	11.71	11.79	11.87	11.08	10.97	11.08	10.88	10.87	11.06	3304.11	-0.41	0.13	-3.28	0.00103	0.00206	3304.11	-0.49	0.14	-3.48	0.000505	0.00113	3304.11	-1.27	0.13	-10.08
minus.g363	unitig0	1099448	1100190	742	-	966	1089	1274	1658	1274	1897	1806	1978	2786	3301	3207	229	128	131	9.94	9.74	9.7	12.01	10.99	10.94	10.81	10.52	10.76	10.94	11.07	8.32	7.42	7.53	1466.59	1.59	0.29	5.51	3.59e-08	1.22e-07	1466.59	0.86	0.32	2.68	0.00733	0.0134	1466.59	1.12	0.29	3.89
minus.g364	unitig0	1100544	1101553	1009	-	1354	1989	1939	102	111	453	253	250	824	2272	770	3493	3343	3335	10.43	10.61	10.31	8	7.49	8.88	7.99	7.56	9.01	10.4	9.02	12.24	12.11	12.18	1554.68	-2.18	0.36	-5.99	2.14e-09	8.19e-09	1554.68	-2.62	0.4	-6.49	8.65e-11	4.31e-10	1554.68	-0.81	0.36	-2.24
minus.g365	unitig0	1101681	1103000	1319	-	63	102	112	119	100	295	119	207	440	425	430	28	15	41	6.07	6.38	6.25	8.22	7.34	8.26	6.92	7.29	8.11	8	8.18	5.38	4.51	5.91	155.47	1.78	0.29	6.18	6.5e-10	2.58e-09	155.47	0.9	0.32	2.8	0.00518	0.00971	155.47	1.88	0.28	6.64
minus.g366	unitig0	1103556	1107560	4004	-	1016	1412	1840	532	799	1239	1203	1988	1407	1473	1097	309	330	347	10.02	10.12	10.23	10.37	10.32	10.32	10.22	10.53	9.78	9.78	9.53	8.75	8.77	8.92	978.73	0.21	0.14	1.54	0.123	0.167	978.73	0.26	0.15	1.7	0.0892	0.13	978.73	-0.43	0.14	-3.13
minus.g368	unitig0	1108289	1110587	2298	-	153	140	182	80	321	245	488	745	476	480	358	31	27	34	7.31	6.82	6.93	7.66	9.01	8	8.92	9.12	8.22	8.17	7.92	5.52	5.27	5.65	237.68	1.32	0.29	4.51	6.62e-06	1.75e-05	237.68	1.99	0.32	6.21	5.45e-10	2.53e-09	237.68	1.09	0.29	3.76
plus.g395	unitig0	1130351	1134422	4071	+	1	1	0	0	0	0	0	0	0	0	0	7	17	6	1.77	1.64	0.63	0.63	0.63	0.63	0.63	0.63	0.63	0.63	0.63	3.65	4.67	3.49	3.01	-1.22	1.35	-0.91	0.363	0.432	3.01	-1.32	1.35	-0.98	0.328	0.405	3.01	-1.85	1.33	-1.39
minus.g374	unitig0	1134546	1139340	4794	-	2	3	0	0	0	0	0	0	0	2	0	19	9	5	2.2	2.31	0.63	0.63	0.63	0.63	0.63	0.63	0.63	1.86	0.63	4.87	3.89	3.29	3.61	-2.06	1.28	-1.62	0.106	0.146	3.61	-2.16	1.27	-1.7	0.0899	0.13	3.61	-1.38	1.1	-1.25
plus.g398	unitig0	1159836	1160470	634	+	3673	5032	6152	2935	3909	6282	5313	5104	7763	8139	8325	11478	9549	6376	11.87	11.95	11.97	12.83	12.6	12.66	12.36	11.89	12.24	12.24	12.44	13.95	13.62	13.11	6659.91	0.77	0.2	3.77	0.000165	0.000367	6659.91	0.21	0.23	0.94	0.349	0.426	6659.91	0.38	0.2	1.86
plus.g399	unitig0	1160804	1161655	851	+	725	928	1125	357	568	684	1196	1378	854	915	809	845	1004	853	9.53	9.51	9.52	9.8	9.82	9.47	10.21	10	9.06	9.09	9.09	10.19	10.37	10.21	870.62	0.18	0.14	1.32	0.188	0.244	870.62	0.59	0.15	3.98	6.84e-05	0.000176	870.62	-0.44	0.13	-3.33
minus.g378	unitig0	1161827	1163280	1453	-	413	492	649	521	1288	1080	1736	2955	1136	1064	1165	227	418	628	8.72	8.6	8.73	10.34	11	10.13	10.75	11.1	9.47	9.31	9.61	8.31	9.11	9.77	960.65	1.84	0.3	6.04	1.54e-09	5.96e-09	960.65	2.22	0.34	6.57	4.88e-11	2.48e-10	960.65	0.78	0.3	2.55
plus.g401	unitig0	1163361	1164353	992	+	668	821	978	241	542	545	1011	1233	1716	1890	2240	654	877	832	9.41	9.34	9.32	9.23	9.76	9.14	9.97	9.84	10.06	10.14	10.55	9.82	10.18	10.18	914.25	0.05	0.2	0.23	0.816	0.856	914.25	0.55	0.22	2.49	0.0129	0.0224	914.25	0.91	0.2	4.62
plus.g402	unitig0	1164891	1166251	1360	+	87	116	129	215	206	495	333	327	1385	1993	1757	661	613	609	6.52	6.56	6.44	9.07	8.37	9.01	8.38	7.94	9.75	10.21	10.2	9.84	9.66	9.73	571.03	2.36	0.22	10.58	3.89e-26	4.03e-25	571.03	1.69	0.25	6.86	6.87e-12	3.78e-11	571.03	3.59	0.22	16.4
plus.g403	unitig0	1166565	1168131	1566	+	715	966	1284	572	949	1295	1325	1680	1611	1610	1586	2135	2374	2342	9.51	9.57	9.71	10.48	10.56	10.39	10.36	10.29	9.97	9.91	10.06	11.53	11.61	11.67	1535.03	0.87	0.11	7.65	2.05e-14	1.17e-13	1535.03	0.72	0.13	5.73	1.02e-08	4.14e-08	1535.03	0.38	0.11	3.34
minus.g382	unitig0	1168331	1172887	4556	-	2319	2630	3852	1416	2475	4279	3822	6507	2795	2562	2016	982	1292	1734	11.21	11.01	11.3	11.78	11.94	12.11	11.89	12.24	10.77	10.57	10.4	10.41	10.74	11.23	2677.25	0.77	0.21	3.68	0.000235	0.000512	2677.25	0.89	0.23	3.8	0.000144	0.000354	2677.25	-0.59	0.21	-2.78
minus.g383	unitig0	1173315	1173915	600	-	1923	2645	2792	755	794	1363	1598	1292	2158	2714	2779	2606	2267	1736	10.94	11.02	10.83	10.88	10.31	10.46	10.63	9.91	10.39	10.66	10.86	11.81	11.55	11.24	1910.13	-0.36	0.23	-1.58	0.115	0.157	1910.13	-0.61	0.26	-2.4	0.0165	0.0282	1910.13	-0.28	0.23	-1.22
plus.g406	unitig0	1174257	1174737	480	+	71	105	147	7	10	11	19	19	111	124	67	222	290	247	6.23	6.42	6.63	4.35	4.24	3.84	4.44	4.09	6.17	6.26	5.58	8.27	8.59	8.43	110.48	-2.51	0.34	-7.3	2.88e-13	1.52e-12	110.48	-2.33	0.33	-7.02	2.28e-12	1.31e-11	110.48	-0.42	0.24	-1.77
plus.g407	unitig0	1175064	1175597	533	+	2308	2793	2976	587	597	1701	1473	1153	2902	3669	3616	2673	2630	2305	11.2	11.1	10.92	10.51	9.9	10.78	10.51	9.74	10.82	11.09	11.24	11.85	11.76	11.64	2122.14	-0.63	0.24	-2.62	0.00879	0.015	2122.14	-0.89	0.27	-3.33	0.00087	0.00188	2122.14	-0.02	0.24	-0.07
minus.g386	unitig0	1175759	1176669	910	-	182	275	354	86	144	323	355	379	377	602	545	463	412	327	7.56	7.77	7.87	7.76	7.86	8.39	8.47	8.15	7.89	8.49	8.52	9.33	9.09	8.84	330.88	0.31	0.24	1.29	0.197	0.254	330.88	0.58	0.26	2.23	0.026	0.0426	330.88	0.59	0.23	2.55
plus.g409	unitig0	1176741	1178396	1655	+	1420	1958	2412	632	1303	1717	2061	3363	1342	1290	1466	506	644	680	10.5	10.59	10.62	10.62	11.02	10.79	11	11.29	9.71	9.59	9.94	9.46	9.73	9.89	1397.94	0.25	0.17	1.5	0.135	0.181	1397.94	0.58	0.19	3.09	0.00202	0.0041	1397.94	-0.82	0.17	-4.86
plus.g410	unitig0	1179918	1181353	1435	+	798	1290	1503	104	181	266	150	181	1042	1142	1245	102	83	73	9.67	9.99	9.94	8.03	8.19	8.12	7.24	7.1	9.35	9.41	9.71	7.17	6.81	6.71	458.32	-1.76	0.17	-10.11	4.92e-24	4.64e-23	458.32	-2.72	0.2	-13.79	3.13e-43	7.88e-42	458.32	-0.38	0.16	-2.29
minus.g389	unitig0	1181511	1184318	2807	-	912	1262	1423	601	894	1342	1432	1669	1825	1912	1999	311	321	303	9.86	9.96	9.86	10.55	10.48	10.44	10.47	10.28	10.15	10.15	10.39	8.76	8.73	8.73	1048.6	0.59	0.12	4.93	8.19e-07	2.41e-06	1048.6	0.48	0.13	3.63	0.000279	0.000653	1048.6	0.34	0.12	2.88
plus.g412	unitig0	1184396	1185369	973	+	69	146	170	15	26	26	30	25	97	95	86	288	272	329	6.19	6.88	6.83	5.33	5.47	4.9	5.03	4.43	5.99	5.89	5.92	8.65	8.5	8.84	131.14	-1.52	0.28	-5.4	6.57e-08	2.17e-07	131.14	-2.04	0.31	-6.64	3.09e-11	1.6e-10	131.14	-0.77	0.24	-3.25
minus.g391	unitig0	1185756	1187666	1910	-	217	254	361	169	230	396	337	504	483	535	485	159	140	142	7.81	7.66	7.9	8.73	8.53	8.69	8.39	8.56	8.24	8.33	8.36	7.8	7.55	7.64	292.89	0.86	0.15	5.91	3.49e-09	1.3e-08	292.89	0.69	0.16	4.4	1.09e-05	3.13e-05	292.89	0.52	0.14	3.71
plus.g414	unitig0	1187842	1191236	3394	+	507	575	702	78	153	249	268	513	726	701	553	138	141	138	9.02	8.83	8.85	7.62	7.95	8.02	8.07	8.58	8.83	8.71	8.54	7.6	7.56	7.6	326.36	-1.02	0.18	-5.61	2.06e-08	7.14e-08	326.36	-0.55	0.19	-2.84	0.00449	0.00853	326.36	-0.2	0.17	-1.17
plus.g415	unitig0	1191437	1193830	2393	+	189	256	291	39	57	155	122	132	400	420	257	13	18	13	7.61	7.67	7.59	6.64	6.55	7.35	6.95	6.66	7.98	7.98	7.45	4.39	4.74	4.39	134.18	-0.71	0.25	-2.85	0.00435	0.00782	134.18	-0.83	0.27	-3.07	0.00216	0.00436	134.18	0.2	0.23	0.86
minus.g393	unitig0	1194057	1196142	2085	-	666	725	989	504	1068	872	1691	2501	1141	1215	957	136	195	201	9.41	9.16	9.34	10.3	10.73	9.82	10.71	10.86	9.48	9.5	9.33	7.58	8.02	8.14	861.74	1.02	0.22	4.63	3.62e-06	9.87e-06	861.74	1.47	0.24	6.03	1.6e-09	7.05e-09	861.74	0.13	0.22	0.6
plus.g417	unitig0	1196838	1197887	1049	+	318	372	448	1049	1581	2298	2152	2051	1213	1561	1539	68	63	125	8.35	8.2	8.2	11.35	11.3	11.21	11.06	10.57	9.56	9.86	10.01	6.6	6.43	7.46	1079.53	3.03	0.23	13.15	1.72e-39	2.9e-38	1079.53	2.57	0.26	10.05	8.98e-24	1.06e-22	1079.53	1.57	0.23	6.82
minus.g395	unitig0	1198158	1200317	2159	-	113	121	158	26	28	31	47	72	182	234	133	19	16	5	6.88	6.61	6.73	6.08	5.57	5.13	5.63	5.82	6.86	7.15	6.52	4.87	4.59	3.29	67.8	-1.2	0.31	-3.89	0.0001	0.00023	67.8	-1.05	0.32	-3.25	0.00117	0.00247	67.8	0.13	0.27	0.47
minus.g396	unitig0	1200665	1201940	1275	-	148	247	255	62	206	170	301	525	753	653	743	96	84	119	7.26	7.62	7.4	7.3	8.37	7.48	8.23	8.62	8.88	8.61	8.97	7.08	6.83	7.39	258.29	0.37	0.27	1.37	0.171	0.224	258.29	1	0.29	3.45	0.000556	0.00124	258.29	1.39	0.26	5.37
plus.g420	unitig0	1202387	1204498	2111	+	1708	2125	2604	978	1423	2301	1856	3289	4747	5154	4384	2030	2913	2726	10.76	10.71	10.73	11.25	11.15	11.22	10.84	11.25	11.53	11.58	11.52	11.45	11.91	11.89	2558.1	0.47	0.15	3.04	0.00238	0.00447	2558.1	0.33	0.17	1.92	0.0548	0.0838	2558.1	0.81	0.15	5.27
plus.g421	unitig0	1204948	1206432	1484	+	490	781	920	1390	1262	1999	1826	1915	1011	1226	1027	1456	1601	1443	8.97	9.27	9.23	11.76	10.97	11.01	10.82	10.47	9.3	9.51	9.43	10.98	11.04	10.97	1473.55	2.12	0.21	10.14	3.81e-24	3.62e-23	1473.55	1.49	0.23	6.39	1.67e-10	8.1e-10	1473.55	0.25	0.21	1.21
plus.g422	unitig0	1207222	1211390	4168	+	1376	1538	2351	897	2467	1841	2302	5944	2010	1604	1824	969	1424	2661	10.45	10.24	10.58	11.13	11.94	10.89	11.16	12.11	10.29	9.9	10.26	10.39	10.88	11.85	2086.06	0.95	0.35	2.68	0.00731	0.0126	2086.06	1.25	0.39	3.19	0.00142	0.00297	2086.06	-0.27	0.35	-0.76
plus.g423	unitig0	1211723	1213518	1795	+	85	110	160	147	162	359	858	1443	155	169	138	29	55	79	6.48	6.48	6.75	8.53	8.03	8.55	9.73	10.07	6.64	6.69	6.58	5.43	6.24	6.82	264.3	1.82	0.26	6.97	3.24e-12	1.58e-11	264.3	3.34	0.28	11.77	5.71e-32	9.73e-31	264.3	0.06	0.26	0.22
plus.g424	unitig0	1214709	1218854	4145	+	1120	1328	1553	185	256	1933	1811	1098	535	949	363	300	412	425	10.16	10.03	9.99	8.86	8.68	10.96	10.81	9.67	8.39	9.15	7.94	8.71	9.09	9.21	810.38	-0.15	0.57	-0.26	0.793	0.836	810.38	0.27	0.63	0.42	0.673	0.733	810.38	-1.42	0.57	-2.51
plus.g425	unitig0	1220291	1222925	2634	+	214	204	293	69	110	177	212	316	431	397	385	3	2	2	7.79	7.35	7.6	7.45	7.48	7.54	7.73	7.89	8.08	7.9	8.03	2.78	2.4	2.44	165.18	-0.1	0.18	-0.52	0.602	0.664	165.18	0.23	0.19	1.2	0.23	0.297	165.18	0.42	0.17	2.5
minus.g403	unitig0	1225226	1225817	591	-	5	3	2	0	0	0	1	1	5	5	0	2	1	3	2.98	2.31	1.91	0.63	0.63	0.63	1.75	1.61	2.53	2.5	0.63	2.44	1.92	2.79	1.77	-2.77	1.24	-2.24	0.0249	0.0391	1.77	-1.41	1.11	-1.27	0.204	0.269	1.77	-0.4	0.93	-0.43
plus.g427	unitig0	1226892	1228565	1673	+	474	532	621	241	427	566	688	900	1596	1736	1317	203	240	191	8.92	8.72	8.67	9.23	9.41	9.2	9.42	9.39	9.96	10.01	9.79	8.15	8.32	8.07	591.46	0.52	0.14	3.66	0.000254	0.000552	591.46	0.63	0.15	4.13	3.63e-05	9.68e-05	591.46	1.16	0.14	8.5
plus.g428	unitig0	1229221	1231379	2158	+	3986	5835	7601	1088	1451	2818	2490	3508	8892	9556	8258	743	782	714	11.99	12.16	12.27	11.4	11.18	11.51	11.27	11.35	12.43	12.47	12.43	10.01	10.01	9.96	3310.22	-0.78	0.13	-6.2	5.79e-10	2.31e-09	3310.22	-0.84	0.14	-6.02	1.78e-09	7.8e-09	3310.22	0.3	0.12	2.42
plus.g429	unitig0	1231729	1233389	1660	+	24	41	31	6	6	3	8	7	98	143	77	3	2	4	4.78	5.14	4.54	4.16	3.64	2.53	3.43	3	6	6.46	5.77	2.78	2.4	3.06	23.37	-1.64	0.48	-3.38	0.000716	0.00146	23.37	-1.92	0.51	-3.81	0.000141	0.000346	23.37	1.35	0.35	3.89
plus.g430	unitig0	1233906	1235570	1664	+	44	88	125	48	46	69	43	98	220	202	183	104	105	77	5.58	6.17	6.4	6.94	6.25	6.21	5.51	6.24	7.13	6.94	6.97	7.2	7.14	6.78	95.87	0.38	0.29	1.34	0.181	0.236	95.87	-0.17	0.31	-0.55	0.584	0.653	95.87	0.94	0.27	3.49
minus.g408	unitig0	1237288	1241290	4002	-	819	961	1194	197	345	545	537	917	980	953	620	197	227	151	9.71	9.56	9.61	8.95	9.11	9.14	9.06	9.42	9.26	9.15	8.71	8.1	8.24	7.73	539.09	-0.56	0.19	-2.94	0.00334	0.00611	539.09	-0.38	0.21	-1.81	0.0699	0.104	539.09	-0.57	0.19	-3.06
minus.g409	unitig0	1242111	1245301	3190	-	8053	9518	12809	2432	4127	6835	5752	9658	4968	5053	3438	2407	3605	4244	13	12.87	13.03	12.56	12.68	12.78	12.48	12.81	11.59	11.55	11.17	11.7	12.21	12.52	5633.29	-0.29	0.21	-1.39	0.165	0.217	5633.29	-0.32	0.23	-1.38	0.169	0.228	5633.29	-1.51	0.21	-7.34
plus.g433	unitig0	1247799	1249912	2113	+	313	334	459	146	120	377	206	198	274	301	326	92	60	81	8.33	8.05	8.24	8.52	7.6	8.62	7.69	7.23	7.44	7.51	7.79	7.02	6.36	6.85	218.47	0.1	0.26	0.38	0.7	0.753	218.47	-0.74	0.29	-2.52	0.0116	0.0203	218.47	-0.63	0.26	-2.42
minus.g411	unitig0	1250004	1255054	5050	-	1630	2015	2362	831	1478	2135	2560	3611	2024	2198	1799	901	1087	941	10.7	10.63	10.59	11.02	11.2	11.11	11.31	11.39	10.3	10.35	10.24	10.28	10.49	10.35	1739.75	0.47	0.11	4.39	1.15e-05	2.95e-05	1739.75	0.71	0.12	5.98	2.27e-09	9.82e-09	1739.75	-0.34	0.11	-3.19
plus.g436	unitig0	1256858	1258014	1156	+	55	46	77	8	34	29	56	83	174	139	151	3	8	1	5.88	5.29	5.73	4.52	5.84	5.04	5.87	6.01	6.8	6.42	6.7	2.78	3.75	1.95	47.92	-0.41	0.33	-1.24	0.216	0.275	47.92	0.3	0.34	0.9	0.368	0.445	47.92	1.03	0.29	3.52
plus.g437	unitig0	1258403	1258854	451	+	27	17	26	7	17	40	34	46	25	53	36	2	4	3	4.93	4.02	4.32	4.35	4.91	5.47	5.2	5.21	4.21	5.11	4.76	2.44	3.01	2.79	21.04	0.65	0.41	1.58	0.115	0.157	21.04	0.82	0.43	1.9	0.0568	0.0864	21.04	0.32	0.39	0.82
plus.g438	unitig0	1259259	1260411	1152	+	55	91	121	13	41	44	138	238	165	191	113	11	10	2	5.88	6.22	6.36	5.14	6.09	5.6	7.13	7.49	6.72	6.86	6.3	4.18	4.01	2.44	70.34	-0.5	0.31	-1.64	0.1	0.139	70.34	1.17	0.3	3.82	0.000131	0.000324	70.34	0.49	0.28	1.78
plus.g439	unitig0	1262074	1262908	834	+	21	23	20	8	8	16	21	28	69	83	51	5	12	7	4.61	4.39	4	4.52	3.97	4.28	4.57	4.57	5.52	5.71	5.22	3.29	4.23	3.66	21.56	-0.09	0.4	-0.23	0.819	0.858	21.56	0.27	0.39	0.69	0.492	0.568	21.56	1.28	0.33	3.92
plus.g440	unitig0	1262996	1263779	783	+	24	33	47	2	11	10	16	27	119	130	81	12	12	5	4.78	4.85	5.07	2.96	4.36	3.73	4.23	4.52	6.27	6.33	5.84	4.29	4.23	3.29	28.16	-1.21	0.41	-2.95	0.00316	0.00581	28.16	-0.58	0.38	-1.51	0.13	0.181	28.16	1.32	0.3	4.42
minus.g415	unitig0	1264604	1265356	752	-	1428	1850	2251	703	1204	1858	2101	2971	1815	3332	2233	2282	3172	3324	10.51	10.51	10.52	10.77	10.91	10.91	11.02	11.11	10.14	10.95	10.55	11.62	12.03	12.17	2198.23	0.35	0.2	1.74	0.0825	0.116	2198.23	0.55	0.23	2.45	0.0142	0.0246	2198.23	0.07	0.2	0.37
plus.g442	unitig0	1267470	1270956	3486	+	138	188	253	27	90	82	169	269	365	334	253	136	190	255	7.16	7.23	7.39	6.13	7.19	6.45	7.41	7.66	7.85	7.65	7.43	7.58	7.99	8.48	178.62	-0.6	0.28	-2.14	0.0324	0.0497	178.62	0.28	0.3	0.94	0.349	0.426	178.62	0.39	0.26	1.47
minus.g417	unitig0	1271434	1273868	2434	-	829	1066	1380	335	773	953	1357	2013	1191	1117	914	336	449	338	9.72	9.71	9.82	9.71	10.27	9.95	10.39	10.55	9.54	9.38	9.26	8.87	9.22	8.88	857.06	0.24	0.17	1.43	0.152	0.202	857.06	0.72	0.19	3.84	0.000122	0.000303	857.06	-0.35	0.17	-2.11
minus.g418	unitig0	1274241	1278691	4450	-	1291	1401	1819	395	521	1310	1110	1866	1563	1792	1173	92	104	78	10.36	10.11	10.21	9.94	9.7	10.4	10.1	10.44	9.93	10.06	9.62	7.02	7.13	6.8	888.14	-0.18	0.2	-0.88	0.378	0.447	888.14	0.05	0.23	0.21	0.833	0.87	888.14	-0.35	0.2	-1.71
plus.g445	unitig0	1278942	1280575	1633	+	173	223	304	100	229	269	353	504	815	681	611	37	29	23	7.48	7.48	7.65	7.98	8.52	8.13	8.46	8.56	8.99	8.67	8.69	5.76	5.37	5.13	257.39	0.7	0.19	3.6	0.000314	0.000673	257.39	0.97	0.21	4.66	3.21e-06	9.88e-06	257.39	1.26	0.19	6.75
minus.g420	unitig0	1280814	1282975	2161	-	272	335	414	58	100	220	168	200	766	578	634	133	101	113	8.13	8.05	8.09	7.2	7.34	7.85	7.4	7.24	8.9	8.44	8.74	7.55	7.09	7.32	240.79	-0.58	0.21	-2.78	0.00548	0.00967	240.79	-0.77	0.23	-3.4	0.000665	0.00147	240.79	0.62	0.2	3.15
plus.g447	unitig0	1284280	1285545	1265	+	338	409	440	68	170	169	223	248	634	459	434	93	107	102	8.44	8.34	8.18	7.43	8.1	7.47	7.81	7.55	8.63	8.11	8.2	7.04	7.17	7.18	238.4	-0.62	0.22	-2.85	0.00434	0.0078	238.4	-0.65	0.24	-2.72	0.00662	0.0122	238.4	0.01	0.21	0.05
minus.g422	unitig0	1286073	1288369	2296	-	259	330	478	101	174	219	547	709	478	396	353	146	176	196	8.06	8.03	8.3	7.99	8.13	7.84	9.09	9.05	8.23	7.9	7.9	7.68	7.88	8.1	294.87	-0.15	0.18	-0.85	0.396	0.465	294.87	0.93	0.19	4.99	6.04e-07	2.03e-06	294.87	-0.12	0.17	-0.7
minus.g423	unitig0	1288634	1290553	1919	-	99	123	193	39	38	95	76	135	160	123	123	35	33	32	6.7	6.64	7.01	6.64	5.99	6.66	6.29	6.69	6.68	6.25	6.42	5.68	5.54	5.57	81.76	-0.34	0.25	-1.39	0.166	0.217	81.76	-0.29	0.26	-1.12	0.261	0.332	81.76	-0.34	0.23	-1.5
plus.g449	unitig0	1294101	1298381	4280	+	2149	2525	3006	105	142	262	164	324	1063	1095	826	701	773	948	11.1	10.95	10.94	8.05	7.84	8.09	7.37	7.93	9.37	9.35	9.12	9.92	10	10.36	889.22	-3	0.19	-15.99	1.4e-57	3.82e-56	889.22	-3.32	0.21	-16.08	3.58e-58	1.39e-56	889.22	-1.71	0.18	-9.64
minus.g425	unitig0	1298808	1300565	1757	-	2110	2807	3600	9757	6817	19139	11795	15720	5278	4157	5510	2964	3067	3423	11.07	11.11	11.2	14.57	13.41	14.27	13.51	13.51	11.68	11.27	11.85	12	11.98	12.21	7656.71	3.01	0.25	12.23	2.22e-34	3.23e-33	7656.71	2.36	0.27	8.61	7.6e-18	6.47e-17	7656.71	0.49	0.25	2
minus.g426	unitig0	1301225	1303766	2541	-	84	103	132	29	16	53	42	47	88	76	108	40	30	48	6.47	6.39	6.48	6.23	4.83	5.85	5.48	5.24	5.85	5.59	6.23	5.87	5.41	6.12	58.16	-0.75	0.31	-2.43	0.0153	0.025	58.16	-1.13	0.34	-3.36	0.000783	0.00171	58.16	-0.55	0.29	-1.92
minus.g427	unitig0	1305970	1307060	1090	-	25	43	32	12	18	24	6	10	127	142	138	34	20	11	4.83	5.2	4.58	5.04	4.98	4.8	3.13	3.36	6.36	6.45	6.58	5.64	4.88	4.19	37.2	0.04	0.36	0.12	0.908	0.932	37.2	-1.89	0.47	-4.03	5.54e-05	0.000144	37.2	1.66	0.31	5.37
plus.g452	unitig0	1307587	1310671	3084	+	2070	2392	3008	105	403	314	668	1270	818	705	673	100	140	222	11.04	10.88	10.94	8.05	9.33	8.35	9.37	9.88	9	8.72	8.82	7.14	7.55	8.28	769.78	-2.24	0.32	-7.13	1.03e-12	5.19e-12	769.78	-1.29	0.35	-3.72	0.000201	0.00048	769.78	-2.08	0.31	-6.67
plus.g453	unitig0	1312475	1314142	1667	+	387	557	717	7169	5389	13501	4142	5039	4086	3782	3446	87	94	87	8.63	8.78	8.88	14.12	13.07	13.77	12	11.87	11.31	11.14	11.17	6.95	6.99	6.95	4065.9	4.93	0.22	22.17	6.93e-109	5.04e-107	4065.9	3.15	0.25	12.73	3.8e-37	7.77e-36	4065.9	2.43	0.22	10.94
plus.g454	unitig0	1314440	1317024	2584	+	1172	1506	1838	255	534	653	967	1242	2005	1832	1440	596	746	566	10.22	10.21	10.23	9.32	9.74	9.4	9.91	9.85	10.29	10.09	9.92	9.69	9.95	9.62	963.88	-0.72	0.16	-4.55	5.46e-06	1.46e-05	963.88	-0.34	0.17	-1.96	0.0497	0.0768	963.88	-0.11	0.15	-0.73
minus.g431	unitig0	1320060	1320756	696	-	274	291	344	91	75	329	180	188	530	611	443	142	108	36	8.14	7.85	7.83	7.84	6.94	8.42	7.5	7.15	8.38	8.52	8.23	7.64	7.18	5.73	222.19	-0.09	0.38	-0.22	0.823	0.861	222.19	-0.6	0.42	-1.43	0.154	0.21	222.19	0.43	0.38	1.14
plus.g457	unitig0	1321065	1333066	12001	+	27383	29242	38323	2640	5239	8092	7334	14135	11323	12292	5860	3045	4093	5165	14.77	14.49	14.61	12.68	13.03	13.03	12.83	13.36	12.78	12.83	11.94	12.04	12.4	12.81	10839.3	-1.69	0.26	-6.54	6.07e-11	2.65e-10	10839.3	-1.5	0.29	-5.2	1.99e-07	7.05e-07	10839.3	-2.04	0.26	-7.89
plus.g458	unitig0	1333313	1334858	1545	+	707	898	978	372	379	701	268	377	1108	1137	1265	131	73	74	9.5	9.47	9.32	9.86	9.24	9.5	8.07	8.14	9.43	9.41	9.73	7.52	6.63	6.72	531.91	0.12	0.22	0.56	0.579	0.643	531.91	-1.32	0.25	-5.28	1.33e-07	4.8e-07	531.91	0.1	0.22	0.46
minus.g434	unitig0	1335339	1335979	640	-	52	65	87	755	1024	2257	1983	1666	1841	6008	1461	45	41	33	5.81	5.76	5.9	10.88	10.67	11.19	10.94	10.27	10.16	11.8	9.94	6.03	5.83	5.61	1074.75	5.08	0.39	13.09	3.67e-39	6.17e-38	1074.75	4.79	0.43	11.16	6.4e-29	9.6e-28	1074.75	5.05	0.39	13.02
minus.g435	unitig0	1336094	1336714	620	-	52	57	77	311	487	1018	903	816	1395	4085	1234	25	21	38	5.81	5.58	5.73	9.6	9.6	10.04	9.81	9.25	9.77	11.25	9.69	5.23	4.94	5.8	605.67	4.07	0.37	10.99	4.45e-28	5.04e-27	605.67	3.85	0.41	9.42	4.39e-21	4.5e-20	605.67	4.72	0.37	12.8
minus.g436	unitig0	1337393	1338000	607	-	50	63	80	15	54	50	79	113	84	72	73	23	20	11	5.75	5.71	5.79	5.33	6.48	5.77	6.34	6.44	5.79	5.52	5.7	5.12	4.88	4.19	50.45	0.22	0.29	0.77	0.444	0.513	50.45	0.66	0.29	2.26	0.0239	0.0395	50.45	-0.08	0.27	-0.31
minus.g437	unitig0	1339110	1340682	1572	-	1504	2116	2463	951	1550	2724	3503	3281	3046	5696	3877	502	428	527	10.58	10.7	10.65	11.21	11.27	11.46	11.76	11.25	10.89	11.73	11.34	9.44	9.15	9.52	2013.76	0.67	0.21	3.12	0.00182	0.0035	2013.76	0.88	0.24	3.67	0.000246	0.00058	2013.76	0.71	0.21	3.32
plus.g462	unitig0	1342006	1342861	855	+	52	62	75	7	22	16	42	44	105	151	92	12	17	3	5.81	5.69	5.7	4.35	5.25	4.28	5.48	5.16	6.09	6.54	6.01	4.29	4.67	2.79	39.51	-1.11	0.37	-3.01	0.0026	0.00485	39.51	-0.44	0.36	-1.2	0.232	0.3	39.51	0.52	0.31	1.69
minus.g438	unitig0	1343125	1346685	3560	-	321	427	538	312	470	558	797	917	472	513	483	236	258	338	8.36	8.4	8.47	9.61	9.55	9.18	9.63	9.42	8.21	8.27	8.35	8.36	8.42	8.88	473.97	1.04	0.18	5.88	4.08e-09	1.51e-08	473.97	1.11	0.19	5.72	1.04e-08	4.19e-08	473.97	-0.14	0.18	-0.77
[truncated: 10,655 more rows]
[truncated: 46 more columns]

## Sheet: Core metabolism&CAZy
Table S4: List and annotations of analysed 330 genes of primary metabolism and CAZy genes. Log2 fold change between ‘Spruce + board Anaerobic’ and ’Spruce + board aerobic’ –cultivations and promoter region analysis data of 11 different binding motif of common transcription factors. Mfuzz clusters and target/signal peptides of all studied core metabolism and CAZy genes. Annotation based on BlastP …
[truncated: 338 more rows]
