# Supplementary material for: Hypoxia is regulating enzymatic wood decomposition and intracellular carbohydrate metabolism in filamentous white rot fungus
Source: Biotechnol Biofuels. 2020 Feb 24;13:26. doi: 10.1186/s13068-020-01677-0 (PMC7038570; doi:10.1186/s13068-020-01677-0)
Supplement: Supplementary file 2 — Additional file 2. Amino acid alignments of the translated protein candidates for phosphoketolase and acetyl kinase enzymes. [file 13068_2020_1677_MOESM2_ESM.txt]

Alignment and %identity of phosphoketolase aminoacid sequences of Cryptococcus neoformans var. grubii serotype A (strain H99) (J9VR37 CNAG_06923),Lactobacillus pentosus (Q937F6), Bifidobacterium animalis subsp. lactis (Q9AEM9), Bifidobacterium breve (D6PAH1)and Phlebia radiata (plus.g11264)

                          1        10        20        30        40        50        60
                          |        |         |         |         |         |         | 
             CNAG_06923   MADETSSLTSFGQARSTVKDQPL------------TTEELKQMDAYMRASLYLCLGMLYL
   sp|Q937F6|XPKA_LACPE   MSTDYS-----------------------------SPAYLQKVDKYWRAANYLSVGQLYL
    sp|Q9AEM9|XFP_BIFAS   MTNPVIG------TPWQKLDRPV------------SEEAIEGMDKYWRVANYMSIGQIYL
 tr|D6PAH1|D6PAH1_BIFBR   MTNPVIG------TPWQKLDRPV------------SEEAIEGMDKYWRVTNYMSIGQIYL
         plus.g11264.t1   MPEQILFAANPPPDPSQLPDEILSFRKELNIQGVLSPDELRAIQQFRKAADFIAAAMIFL

             CNAG_06923   RHNPLLREPLKKEHLKARLLGHWGSDSGQIFTYIHMNRLIKKYDLDALFVSGPGHGAPAV
   sp|Q937F6|XPKA_LACPE   KDNPLLQRPLKASDVKVHPIGHWGTIAGQNFIYAHLNRVINKYGLKMFYVEGPGHGGQVM
    sp|Q9AEM9|XFP_BIFAS   RSNPLMKEPFTRDDVKHRLVGHWGTTPGLNFLLAHINRLIADHQQNTVFIMGPGHGGPAG
 tr|D6PAH1|D6PAH1_BIFBR   RSNPLMKEPFTRDDVKHRLVGHWGTTPGLNFLLAHINRLIADHQQNTVFIMGPGHGGPAG
         plus.g11264.t1   KHNTLVERDITADDIKSRLLGHWGTCPGLTLVYAHLNRLITKTNQEMLYVVGPGHGAPAM

             CNAG_06923   LSQSYLEGVYTEVYPNITEDVEGMRRFFKQFSFPGGIGSHATPETPGSLHEGGELGYSIS
   sp|Q937F6|XPKA_LACPE   VSNSYLDGTYTDIYPEITQDVEGMQKLFKQFSFPGGVASHAAPETPGSIHEGGELGYSIS
    sp|Q9AEM9|XFP_BIFAS   TAQSYIDGTYTEYYPNITKDEAGLQKFFRQFSYPGGIPSHFAPETPGSIHEGGELGYALS
 tr|D6PAH1|D6PAH1_BIFBR   TSQSYVDGTYTEYYPNITKDEAGLQKFFRQFSYPGGIPSHFAPETPGSIHEGGELGYALS
         plus.g11264.t1   LSCLWLEGSLGTFWPKYTRDKAGLQNLIAAFSVPGGFPSHINAETPGSIHEGGELGYALS

             CNAG_06923   HAFGTVFDNPNLITLTMVGDGESETGPLATSWHSTKFLNPITDGAVLPVLHLNGYKINNP
   sp|Q937F6|XPKA_LACPE   HGVGAILDNPDEIAAVVVGDGESETGPLATSWQSTKFINPINDGAVLPILNLNGFKISNP
    sp|Q9AEM9|XFP_BIFAS   HAYGAIMDNPSLFVPCIIGDGEAETGPLATGWQSNKLVNPRTDGIVLPILHLNGYKIANP
 tr|D6PAH1|D6PAH1_BIFBR   HAYGAVMNNPSLFVPCIIGDGEAETGPLATGWQSNKLVNPRTDGIVLPILHLNGYKIANP
         plus.g11264.t1   VSFGAVMDKPNLVIACVVGDGEAETGPTATAWHGYKYIDPAESGAVLPIVHVNGFKISER

             CNAG_06923   TVLARISHEEIEALFVGYGWKP-YFVEGSDLT---SMHQAMAATLEKAVLEIKAYQKQAR
   sp|Q937F6|XPKA_LACPE   TIFGRTSDEKIKQYFESMNWEP-IFVEGDDPE---KVHPALAKAMDEAVEKIKAIQKNAR
    sp|Q9AEM9|XFP_BIFAS   TILARISDEELHDFFRGMGYHPYEFVAGFDNEDHLSIHRRFAELFETIFDEICDIKAAAQ
 tr|D6PAH1|D6PAH1_BIFBR   TILARISDEELHDFFRGMGYHPYEFVAGFDNEDHMSIHRRFAELFETIFDEICDIKAAAQ
         plus.g11264.t1   TIYGTMDDKEITALFTGYGYQVRIVEDLQNID------QDLAASMEWALDEIHKIQKAAR

             CNAG_06923   DSGKAFRPRWPMVILRSPKGWTAPRDVSGHHLEGYWRAHQIPLADVASNSEHLQLLENWM
   sp|Q937F6|XPKA_LACPE   ENDDATLPVWPMIVFRAPKGWTGPKSWDGDKIEGSFRAHQIPIPVDQTDMEHADALVDWL
    sp|Q9AEM9|XFP_BIFAS   -TDDMTRPFYPMLIFRTPKGWTCPKFIDGKKTEGSWRAHQVPLASARDTEAHFEVLKGWM
 tr|D6PAH1|D6PAH1_BIFBR   -TDDMTRPFYPMLIFRTPKGWTCPKFIDGKKTEGSWRAHQVPLASARDTEEHFEVLKGWM
         plus.g11264.t1   SGHPIVKPRWPVLIMRTPKGWGGPKKVHGEIMEGSFHAHQVPLTAAKTDAGERKMLQDWL

             CNAG_06923   RSYKPEELFTEDGKLIPELKALPPTGQARMSANPVSNGGLVRKTLNLPDFKDYAIK---D
   sp|Q937F6|XPKA_LACPE   ESYQPKELFNEDGSLKDDIKEIIPTGDARMAANPITNGGVDPKALNLPNFRDYAVD---T
    sp|Q9AEM9|XFP_BIFAS   ESYKPEELFNADGSIKEDVTAFMPKGELRIGANPNANGGRIREDLKLPELDQYEITGVKE
 tr|D6PAH1|D6PAH1_BIFBR   ESYKPEELFNADGSIKDDVTAFMPKGELRIGANPNANGGVIREDLKLPELDQYEVTGVKE
         plus.g11264.t1   LSYGPRELFGTDGEPNAEILSIIPK-EDALKLGQKKEAYASYEPIDCPPWESKCVP----

             CNAG_06923   IAPGVTLAPSMSNMALFVRDVIKKNQTNFRLFGPDETESNKLAAVYEAGKKVWMGEYLPE
   sp|Q937F6|XPKA_LACPE   SKHGANVKQDMIVWSDYLRDVIKKNPDNFRLFGPDETMSNRLYGVFETTNRQWMEDIHPD
    sp|Q9AEM9|XFP_BIFAS   YGHGWGQVEAPRSLGAYCRDIIKNNPDSFRVFGPDETASNRLNATYEVTKKQWDNGYLSA
 tr|D6PAH1|D6PAH1_BIFBR   YGHGWGQVEAPRALGAYCRDIIKNNPDSFRIFGPDETASNRLNATYEVTDKQWDNGYLSG
         plus.g11264.t1   ---KGSEVSCMKVVGEYLHDVIKKNPTSFRIFSPDELVSNKLNATLRDSGRNFQWDIAS-

             CNAG_06923   DTDGGNLAQAGRVMEI-LSEHTVEGWLEGYVLSGRHGLLNSYEPFIHIIDSMVNQHCKWI
   sp|Q937F6|XPKA_LACPE   SDQ--YEAPAGRVLDAQLSEHQAEGWLEGYVLTGRHGLFASYEAFLRVVDSMLTQHFKWL
    sp|Q9AEM9|XFP_BIFAS   LVD-ENMAVTGQVVEQ-LSEHQCEGFLEAYLLTGRHGIWSSYESFVHVIDSMLNQHAKWL
 tr|D6PAH1|D6PAH1_BIFBR   LVD-EHMAVTGQVTEQ-LSEHQCEGFLEAYLLTGRHGIWSSYESFVHVIDSMLNQHAKWL
         plus.g11264.t1   ------RAQGGRVIEM-LSEHTCQGMLQGYTLTGRTGLFPSYEAFLGIIHTMMVQYSKFV

             CNAG_06923   EKCL-EVEWRAKVSSLNILLTATVWRQDHNGFTHQDPGFLDVVANKSPE---VVRIYLPP
   sp|Q937F6|XPKA_LACPE   RKAN-ELDWRKKYPSLNIIAASTVFQQDHNGYTHQDPGALTHLAEKKPE---YIREYLPA
    sp|Q9AEM9|XFP_BIFAS   EATVREIPWRKPISSVNLLVSSHVWRQDHNGFSHQDPGVTSVLLNKTFNNDHVTNIYFAT
 tr|D6PAH1|D6PAH1_BIFBR   EATVREIPWRKPISSVNLLVSSHVWRQDHNGFSHQDPGVTSLLINKTFNNDHVTNIYFAT
         plus.g11264.t1   KMSH-ETPWRQPSGSLNYIETSTWTRQEHNGFSHQNPAFIGAVLNLKPQ---LARVYLPP

             CNAG_06923   DGNCLLSVMNHCFDSKNYVNVIVADKQDHLQYLDMEAAVAHCTKGLGIWEWACVGDPNDN
   sp|Q937F6|XPKA_LACPE   DANSLLAVGDVIFRSQEKINYVVTSKHPRQQWFSIEEAKQLVDNGLGIIDWAST-DQGSE
    sp|Q9AEM9|XFP_BIFAS   DANMLLAIAEKCFKSTNKINAIFAGKQPAATWITLDEVRAELEAGAAEWKWASNAKSNDE
 tr|D6PAH1|D6PAH1_BIFBR   DANMLLAISEKCFKSTNKINAIFAGKQPAPTWVTLDEARAELEAGAAEWKWASNAENNDE
         plus.g11264.t1   DANCFLSTVAHCLRAKDYINLMVGSKQPTPVWLSPEEADKHCIAGASIWKFCST-DDGVS

             CNAG_06923   PDLIMACCGDVPTMESLAATALLKEYLPELKIRFVNVVDLFKLISHVDHPHGLTDRQWVS
   sp|Q937F6|XPKA_LACPE   PDIVFAAAGTEPTLETLAAIQLLHDSFPDMKIRFVNVVDILKLRSPEKDPRGLSDAEFDH
    sp|Q9AEM9|XFP_BIFAS   VQVVLAAAGDVPTQEIMAASDALNKMG--IKFKVVNVVDLIKLQSSKENDEAMSDEDFAD
 tr|D6PAH1|D6PAH1_BIFBR   VQVVLASAGDVPTQELMAASDALNKMG--IKFKVVNVVDLLKLQSRENNDEALTDEEFTE
         plus.g11264.t1   PDVVLVGIGVEMTFEVIAAAALLRKILPSLRVRVVNVTDLMILSPAGSHPHALHDADWDA

             CNAG_06923   YFTGDTPIIFNFHSYPWLIHRLTYKRPGSHNIHVRGYKEKGNIDTPLELAIRNETDRYSL
   sp|Q937F6|XPKA_LACPE   YFTKDKPVVFAFHGYEDLVRDIFFDRHN-HNLHVHGYRENGDITTPFDVRVMNQMDRFDL
    sp|Q9AEM9|XFP_BIFAS   LFTADKPVLFAYHSYAQDVRGLIYDRPNHDNFTVVGYKEQGSTTTPFDMVRVNDMDRYAL
 tr|D6PAH1|D6PAH1_BIFBR   LFTADKPVLFAYHSYAQDVRGLIYDRPNHDNFHVVGYKEQGSTTTPFDMVRVNDMDRYAL
         plus.g11264.t1   LFTRDKSIHFNYHGYPQELRGLLFGRAAAERVTIEGYREEGTTTTALDMMLQNHTSRYNV

             CNAG_06923   AMDAID----RLPHLQNKGSMAREKLYDAQIKARDWAFEHGIDPEDVRKWKWPYGPKTEG
   sp|Q937F6|XPKA_LACPE   AKSAIA----AQPAMENTGAAFVQDMDNMLAKHNAYIRDAGTDLPEVNDWQWK-GLK---
    sp|Q9AEM9|XFP_BIFAS   QAKALE----LIDADKY--ADKINELNEFRKTAFQFAVDNGYDIPEFTDWVYP-DVKVDE
 tr|D6PAH1|D6PAH1_BIFBR   QAAALK----LIDADKY--ADKIDELNAFRKKAFQFAVDNGYDIPEFTDWVYP-DVKVDE
         plus.g11264.t1   AEAAVRGAALKNEKVQVVSHEVISEIKHMAEKDREYIYKTGADPEGTFDVPVFA------

             CNAG_06923   IASKLGFGGENKQQVASVGTSE
   sp|Q937F6|XPKA_LACPE   ----------------------
    sp|Q9AEM9|XFP_BIFAS   TSMLS-------ATAATAGDNE
 tr|D6PAH1|D6PAH1_BIFBR   TQMLS-------ATAATAGDNE
         plus.g11264.t1   ----------------------


% Identity 
             CNAG_06923 Q937F6 Q9AEM9 D6PAH1 plus.g11264
CNAG_06923                48     43     43       37
Q937F6           48              44     45       37
Q9AEM9           43       44            95       35
D6PAH1           43       45     95              36
plus.g11264      37       37     35     36         


>Protein alignment of 2 sequences: CNAG_06923, plus.g11264.t1

Identities = 314/846 (37%), 
Positives = 465/846 (54%), Gaps = 51/846 (6%)

CNAG_06923         1 -------MADETSSLTSFGQARSTVKDQP-----LTTEELKQMDAYMRASLYLCLGMLYL  48 
                             A+     +       + + +      L+ +EL+ +  + +A+ ++   M++L     
plus.g11264.t1     1 MPEQILFAANPPPDPSQLPDEILSFRKELNIQGVLSPDELRAIQQFRKAADFIAAAMIFL  60 

CNAG_06923        49 RHNPLLREPLKKEHLKARLLGHWGSDSGQIFTYIHMNRLIKKYDLDALFVSGPGHGAPAV 108 
                     +HN L+   +  + +K+RLLGHWG+  G    Y H+NRLI K + + L+V GPGHGAPA+     
plus.g11264.t1    61 KHNTLVERDITADDIKSRLLGHWGTCPGLTLVYAHLNRLITKTNQEMLYVVGPGHGAPAM 120 

CNAG_06923       109 LSQSYLEGVYTEVYPNITEDVEGMRRFFKQFSFPGGIGSHATPETPGSLHEGGELGYSIS 168 
                     LS  +LEG     +P  T D  G++     FS PGG  SH   ETPGS+HEGGELGY++S     
plus.g11264.t1   121 LSCLWLEGSLGTFWPKYTRDKAGLQNLIAAFSVPGGFPSHINAETPGSIHEGGELGYALS 180 

CNAG_06923       169 HAFGTVFDNPNLITLTMVGDGESETGPLATSWHSTKFLNPITDGAVLPVLHLNGYKINNP 228 
                      +FG V D PNL+   +VGDGE+ETGP AT+WH  K+++P   GAVLP++H+NG+KI+       
plus.g11264.t1   181 VSFGAVMDKPNLVIACVVGDGEAETGPTATAWHGYKYIDPAESGAVLPIVHVNGFKISER 240 

CNAG_06923       229 TVLARISHEEIEALFVGYGWKPYFVEGSDLTSMHQAMAATLEKAVLEIKAYQKQARDSGK 288 
                     T+   +  +EI ALF GYG++   VE  DL ++ Q +AA++E A+ EI   QK AR         
plus.g11264.t1   241 TIYGTMDDKEITALFTGYGYQVRIVE--DLQNIDQDLAASMEWALDEIHKIQKAARSGHP 298 

CNAG_06923       289 AFRPRWPMVILRSPKGWTAPRDVSGHHLEGYWRAHQIPLADVASNSEHLQLLENWMRSYK 348 
                       +PRWP++I+R+PKGW  P+ V G  +EG + AHQ+PL    +++   ++L++W+ SY      
plus.g11264.t1   299 IVKPRWPVLIMRTPKGWGGPKKVHGEIMEGSFHAHQVPLTAAKTDAGERKMLQDWLLSYG 358 

CNAG_06923       349 PEELFTEDGKLIPELKALPPTGQARMSANPVSNGGLVRKTLNLPDFKDYAIKDIAPGVTL 408 
                     P ELF  DG+   E+ ++ P   A               +    D   +  K +  G  +     
plus.g11264.t1   359 PRELFGTDGEPNAEILSIIPKEDALKLGQKKE----AYASYEPIDCPPWESKCVPKGSEV 414 

CNAG_06923       409 APSMSNMALFVRDVIKKNQTNFRLFGPDETESNKLAAVYEAGKKVWMGEYLPEDTDGGNL 468 
                     +  M  +  ++ DVIKKN T+FR+F PDE  SNKL A          G     D           
plus.g11264.t1   415 S-CMKVVGEYLHDVIKKNPTSFRIFSPDELVSNKLNATLRD-----SGRNFQWDIASR-- 466 

CNAG_06923       469 AQAGRVMEILSEHTVEGWLEGYVLSGRHGLLNSYEPFIHIIDSMVNQHCKWIEKCLEVEW 528 
                     AQ GRV+E+LSEHT +G L+GY L+GR GL  SYE F+ II +M+ Q+ K+++   E  W     
plus.g11264.t1   467 AQGGRVIEMLSEHTCQGMLQGYTLTGRTGLFPSYEAFLGIIHTMMVQYSKFVKMSHETPW 526 

CNAG_06923       529 RAKVSSLNILLTATVWRQDHNGFTHQDPGFLDVVANKSPEVVRIYLPPDGNCLLSVMNHC 588 
                     R    SLN + T+T  RQ+HNGF+HQ+P F+  V N  P++ R+YLPPD NC LS + HC     
plus.g11264.t1   527 RQPSGSLNYIETSTWTRQEHNGFSHQNPAFIGAVLNLKPQLARVYLPPDANCFLSTVAHC 586 

CNAG_06923       589 FDSKNYVNVIVADKQDHLQYLDMEAAVAHCTKGLGIWEWACVGDPNDNPDLIMACCGDVP 648 
                       +K+Y+N++V  KQ    +L  E A  HC  G  IW++    D   +PD+++   G        
plus.g11264.t1   587 LRAKDYINLMVGSKQPTPVWLSPEEADKHCIAGASIWKFCSTDDG-VSPDVVLVGIGVEM 645 

CNAG_06923       649 TMESLAATALLKEYLPELKIRFVNVVDLFKLISHVDHPHGLTDRQWVSYFTGDTPIIFNF 708 
                     T E +AA ALL++ LP L++R VNV DL  L     HPH L D  W + FT D  I FN+     
plus.g11264.t1   646 TFEVIAAAALLRKILPSLRVRVVNVTDLMILSPAGSHPHALHDADWDALFTRDKSIHFNY 705 

CNAG_06923       709 HSYPWLIHRLTYKRPGSHNIHVRGYKEKGNIDTPLELAIRNETDRYSLAMDAIDRLPHLQ 768 
                     H YP  +  L + R  +  + + GY+E+G   T L++ ++N T RY++A  A+            
plus.g11264.t1   706 HGYPQELRGLLFGRAAAERVTIEGYREEGTTTTALDMMLQNHTSRYNVAEAAVRGAALKN 765 

CNAG_06923       769 NKGSMAREKLYDAQIKARDWAFEHGIDPEDVRKWKWPYGPKTEGIASKLGFGGENKQQVA 828 
                      K           Q+ + +   E     E  R++ +  G   EG      F              
plus.g11264.t1   766 EK----------VQVVSHEVISEIKHMAEKDREYIYKTGADPEGTFDVPVFA-------- 807 

CNAG_06923       829 SVGTSE 834 
                                
plus.g11264.t1       ------     
