# Supplementary material for: Hypoxia is regulating enzymatic wood decomposition and intracellular carbohydrate metabolism in filamentous white rot fungus
Source: Biotechnol Biofuels. 2020 Feb 24;13:26. doi: 10.1186/s13068-020-01677-0 (PMC7038570; doi:10.1186/s13068-020-01677-0)
Supplement: Supplementary file 3 — Additional file 3.P. radiata phosphoketolase 3D structure. File can be viewed e.g. at https://bioinformatics.org/firstglance/fgij/index.htm. [file 13068_2020_1677_MOESM3_ESM.pdb]

REMARK  99  Chain ID : 1
REMARK  99  Residues : 807
REMARK  99  Atoms    : 6285
REMARK  99  File     : final.sc.pdb
ATOM      1  N   MET     1     -11.181  31.573  -1.553  1.00  0.00              
ATOM      2  CA  MET     1     -10.239  31.928  -0.465  1.00  0.00              
ATOM      3  CB  MET     1      -8.952  31.094  -0.567  1.00  0.00              
ATOM      4  C   MET     1      -9.832  33.365  -0.528  1.00  0.00              
ATOM      5  O   MET     1      -8.889  33.726  -1.231  1.00  0.00              
ATOM      6  CG  MET     1      -7.934  31.421   0.531  1.00  0.00           C  
ATOM      7  SD  MET     1      -6.281  30.707   0.281  1.00  0.00           S  
ATOM      8  CE  MET     1      -6.744  29.016   0.752  1.00  0.00           C  
ATOM      9  N   PRO     2     -10.534  34.197   0.185  1.00  0.00              
ATOM     10  CA  PRO     2     -10.179  35.590   0.161  1.00  0.00              
ATOM     11  CB  PRO     2     -11.432  36.352   0.593  1.00  0.00              
ATOM     12  C   PRO     2      -8.970  35.892   0.987  1.00  0.00              
ATOM     13  O   PRO     2      -8.713  35.171   1.950  1.00  0.00              
ATOM     14  CD  PRO     2     -11.973  34.011   0.272  1.00  0.00           C  
ATOM     15  CG  PRO     2     -12.582  35.420   0.176  1.00  0.00           C  
ATOM     16  N   GLU     3      -8.205  36.943   0.617  1.00  0.00              
ATOM     17  CA  GLU     3      -7.065  37.339   1.395  1.00  0.00              
ATOM     18  CB  GLU     3      -5.835  37.680   0.532  1.00  0.00              
ATOM     19  C   GLU     3      -7.483  38.562   2.147  1.00  0.00              
ATOM     20  O   GLU     3      -7.294  39.690   1.694  1.00  0.00              
ATOM     21  CG  GLU     3      -5.198  36.441  -0.110  1.00  0.00           C  
ATOM     22  CD  GLU     3      -4.216  36.887  -1.185  1.00  0.00           C  
ATOM     23  OE1 GLU     3      -4.683  37.449  -2.212  1.00  0.00           O  
ATOM     24  OE2 GLU     3      -2.989  36.667  -1.001  1.00  0.00           O  
ATOM     25  N   GLN     4      -8.078  38.341   3.334  1.00  0.00              
ATOM     26  CA  GLN     4      -8.631  39.385   4.147  1.00  0.00              
ATOM     27  CB  GLN     4      -9.500  38.840   5.289  1.00  0.00              
ATOM     28  C   GLN     4      -7.566  40.238   4.763  1.00  0.00              
ATOM     29  O   GLN     4      -7.705  41.458   4.837  1.00  0.00              
ATOM     30  CG  GLN     4     -10.441  39.903   5.845  1.00  0.00           C  
ATOM     31  CD  GLN     4     -11.443  40.181   4.735  1.00  0.00           C  
ATOM     32  OE1 GLN     4     -11.565  39.402   3.791  1.00  0.00           O  
ATOM     33  NE2 GLN     4     -12.176  41.321   4.840  1.00  0.00           N  
ATOM     34  N   ILE     5      -6.456  39.614   5.195  1.00  0.00              
ATOM     35  CA  ILE     5      -5.446  40.304   5.945  1.00  0.00              
ATOM     36  CB  ILE     5      -4.316  39.412   6.399  1.00  0.00              
ATOM     37  C   ILE     5      -4.895  41.430   5.139  1.00  0.00              
ATOM     38  O   ILE     5      -4.580  42.479   5.700  1.00  0.00              
ATOM     39  CG2 ILE     5      -4.926  38.351   7.329  1.00  0.00           C  
ATOM     40  CG1 ILE     5      -3.516  38.818   5.224  1.00  0.00           C  
ATOM     41  CD1 ILE     5      -2.507  39.781   4.596  1.00  0.00           C  
ATOM     42  N   LEU     6      -4.772  41.256   3.808  1.00  0.00              
ATOM     43  CA  LEU     6      -4.173  42.291   3.018  1.00  0.00              
ATOM     44  CB  LEU     6      -4.106  41.964   1.517  1.00  0.00              
ATOM     45  C   LEU     6      -4.963  43.542   3.212  1.00  0.00              
ATOM     46  O   LEU     6      -4.389  44.613   3.404  1.00  0.00              
ATOM     47  CG  LEU     6      -3.115  40.827   1.206  1.00  0.00           C  
ATOM     48  CD1 LEU     6      -2.960  40.615  -0.308  1.00  0.00           C  
ATOM     49  CD2 LEU     6      -1.771  41.055   1.917  1.00  0.00           C  
ATOM     50  N   PHE     7      -6.304  43.450   3.189  1.00  0.00              
ATOM     51  CA  PHE     7      -7.040  44.632   3.520  1.00  0.00              
ATOM     52  CB  PHE     7      -8.561  44.393   3.476  1.00  0.00              
ATOM     53  C   PHE     7      -6.649  44.847   4.945  1.00  0.00              
ATOM     54  O   PHE     7      -6.789  43.939   5.763  1.00  0.00              
ATOM     55  CG  PHE     7      -9.286  45.656   3.788  1.00  0.00           C  
ATOM     56  CD1 PHE     7      -9.557  46.009   5.090  1.00  0.00           C  
ATOM     57  CD2 PHE     7      -9.696  46.487   2.772  1.00  0.00           C  
ATOM     58  CE1 PHE     7     -10.230  47.173   5.374  1.00  0.00           C  
ATOM     59  CE2 PHE     7     -10.370  47.652   3.050  1.00  0.00           C  
ATOM     60  CZ  PHE     7     -10.639  47.997   4.353  1.00  0.00           C  
ATOM     61  N   ALA     8      -6.132  46.038   5.299  1.00  0.00              
ATOM     62  CA  ALA     8      -5.672  46.121   6.651  1.00  0.00              
ATOM     63  CB  ALA     8      -4.138  46.132   6.780  1.00  0.00              
ATOM     64  C   ALA     8      -6.173  47.360   7.311  1.00  0.00              
ATOM     65  O   ALA     8      -6.312  48.414   6.692  1.00  0.00              
ATOM     66  N   ALA     9      -6.479  47.223   8.614  1.00  0.00              
ATOM     67  CA  ALA     9      -6.875  48.305   9.464  1.00  0.00              
ATOM     68  CB  ALA     9      -8.397  48.404   9.672  1.00  0.00              
ATOM     69  C   ALA     9      -6.272  47.944  10.787  1.00  0.00              
ATOM     70  O   ALA     9      -6.112  46.763  11.092  1.00  0.00              
ATOM     71  N   ASN    10      -5.902  48.942  11.612  1.00  0.00              
ATOM     72  CA  ASN    10      -5.258  48.597  12.855  1.00  0.00              
ATOM     73  CB  ASN    10      -3.863  49.223  12.985  1.00  0.00              
ATOM     74  C   ASN    10      -6.131  48.966  14.021  1.00  0.00              
ATOM     75  O   ASN    10      -6.494  50.123  14.236  1.00  0.00              
ATOM     76  CG  ASN    10      -3.953  50.715  12.688  1.00  0.00           C  
ATOM     77  OD1 ASN    10      -5.037  51.261  12.488  1.00  0.00           O  
ATOM     78  ND2 ASN    10      -2.772  51.386  12.615  1.00  0.00           N  
ATOM     79  N   PRO    11      -6.487  47.934  14.753  1.00  0.00              
ATOM     80  CA  PRO    11      -7.322  48.049  15.930  1.00  0.00              
ATOM     81  CB  PRO    11      -8.072  46.714  16.029  1.00  0.00              
ATOM     82  C   PRO    11      -6.612  48.357  17.221  1.00  0.00              
ATOM     83  O   PRO    11      -5.433  48.036  17.357  1.00  0.00              
ATOM     84  CD  PRO    11      -6.569  46.620  14.146  1.00  0.00           C  
ATOM     85  CG  PRO    11      -7.209  45.730  15.222  1.00  0.00           C  
ATOM     86  N   PRO    12      -7.309  48.995  18.140  1.00  0.00              
ATOM     87  CA  PRO    12      -6.769  49.272  19.457  1.00  0.00              
ATOM     88  CB  PRO    12      -7.221  50.688  19.816  1.00  0.00              
ATOM     89  C   PRO    12      -7.204  48.266  20.498  1.00  0.00              
ATOM     90  O   PRO    12      -8.129  47.504  20.224  1.00  0.00              
ATOM     91  CD  PRO    12      -8.188  50.064  17.698  1.00  0.00           C  
ATOM     92  CG  PRO    12      -8.467  50.911  18.948  1.00  0.00           C  
ATOM     93  N   PRO    13      -6.565  48.234  21.651  1.00  0.00              
ATOM     94  CA  PRO    13      -6.943  47.305  22.700  1.00  0.00              
ATOM     95  CB  PRO    13      -5.654  46.910  23.422  1.00  0.00              
ATOM     96  C   PRO    13      -7.984  47.863  23.630  1.00  0.00              
ATOM     97  O   PRO    13      -8.260  49.059  23.553  1.00  0.00              
ATOM     98  CD  PRO    13      -5.131  48.476  21.662  1.00  0.00           C  
ATOM     99  CG  PRO    13      -4.655  48.014  23.049  1.00  0.00           C  
ATOM    100  N   ASP    14      -8.574  47.021  24.516  1.00  0.00              
ATOM    101  CA  ASP    14      -9.587  47.518  25.413  1.00  0.00              
ATOM    102  CB  ASP    14     -10.948  47.611  24.685  1.00  0.00              
ATOM    103  C   ASP    14      -9.795  46.724  26.698  1.00  0.00              
ATOM    104  O   ASP    14     -10.735  47.077  27.407  1.00  0.00              
ATOM    105  CG  ASP    14     -11.305  46.239  24.123  1.00  0.00           C  
ATOM    106  OD1 ASP    14     -11.217  45.235  24.879  1.00  0.00           O  
ATOM    107  OD2 ASP    14     -11.648  46.176  22.911  1.00  0.00           O  
ATOM    108  N   PRO    15      -9.060  45.711  27.116  1.00  0.00              
ATOM    109  CA  PRO    15      -9.445  45.114  28.385  1.00  0.00              
ATOM    110  CB  PRO    15      -9.098  43.628  28.291  1.00  0.00              
ATOM    111  C   PRO    15      -8.838  45.703  29.613  1.00  0.00              
ATOM    112  O   PRO    15      -7.921  46.516  29.512  1.00  0.00              
ATOM    113  CD  PRO    15      -8.686  44.673  26.164  1.00  0.00           C  
ATOM    114  CG  PRO    15      -9.094  43.336  26.788  1.00  0.00           C  
ATOM    115  N   SER    16      -9.380  45.290  30.781  1.00  0.00              
ATOM    116  CA  SER    16      -8.905  45.568  32.111  1.00  0.00              
ATOM    117  CB  SER    16      -8.843  47.063  32.475  1.00  0.00              
ATOM    118  C   SER    16      -9.898  44.917  33.024  1.00  0.00              
ATOM    119  O   SER    16     -11.051  44.709  32.651  1.00  0.00              
ATOM    120  OG  SER    16      -7.766  47.694  31.799  1.00  0.00           O  
ATOM    121  N   GLN    17      -9.470  44.566  34.249  1.00  0.00              
ATOM    122  CA  GLN    17     -10.336  43.888  35.172  1.00  0.00              
ATOM    123  CB  GLN    17     -11.087  42.703  34.545  1.00  0.00              
ATOM    124  C   GLN    17      -9.395  43.293  36.151  1.00  0.00              
ATOM    125  O   GLN    17      -8.842  43.997  36.993  1.00  0.00              
ATOM    126  CG  GLN    17     -12.015  41.985  35.527  1.00  0.00           C  
ATOM    127  CD  GLN    17     -12.358  40.632  34.926  1.00  0.00           C  
ATOM    128  OE1 GLN    17     -11.596  39.675  35.059  1.00  0.00           O  
ATOM    129  NE2 GLN    17     -13.531  40.544  34.244  1.00  0.00           N  
ATOM    130  N   LEU    18      -9.248  41.951  36.088  1.00  0.00              
ATOM    131  CA  LEU    18      -8.223  41.307  36.846  1.00  0.00              
ATOM    132  CB  LEU    18      -8.589  39.921  37.392  1.00  0.00              
ATOM    133  C   LEU    18      -7.111  41.190  35.869  1.00  0.00              
ATOM    134  O   LEU    18      -7.205  40.487  34.862  1.00  0.00              
ATOM    135  CG  LEU    18      -7.449  39.305  38.223  1.00  0.00           C  
ATOM    136  CD1 LEU    18      -7.067  40.230  39.390  1.00  0.00           C  
ATOM    137  CD2 LEU    18      -7.803  37.887  38.696  1.00  0.00           C  
ATOM    138  N   PRO    19      -6.065  41.912  36.134  1.00  0.00              
ATOM    139  CA  PRO    19      -4.934  41.883  35.263  1.00  0.00              
ATOM    140  CB  PRO    19      -4.119  43.139  35.576  1.00  0.00              
ATOM    141  C   PRO    19      -4.195  40.652  35.634  1.00  0.00              
ATOM    142  O   PRO    19      -4.633  39.946  36.541  1.00  0.00              
ATOM    143  CD  PRO    19      -6.166  43.172  36.847  1.00  0.00           C  
ATOM    144  CG  PRO    19      -5.141  44.105  36.190  1.00  0.00           C  
ATOM    145  N   ASP    20      -3.069  40.377  34.961  1.00  0.00              
ATOM    146  CA  ASP    20      -2.310  39.245  35.374  1.00  0.00              
ATOM    147  CB  ASP    20      -1.891  39.369  36.849  1.00  0.00              
ATOM    148  C   ASP    20      -3.124  38.015  35.211  1.00  0.00              
ATOM    149  O   ASP    20      -3.141  37.118  36.052  1.00  0.00              
ATOM    150  CG  ASP    20      -0.929  38.248  37.184  1.00  0.00           C  
ATOM    151  OD1 ASP    20      -0.632  37.439  36.265  1.00  0.00           O  
ATOM    152  OD2 ASP    20      -0.486  38.188  38.362  1.00  0.00           O  
ATOM    153  N   GLU    21      -3.854  37.953  34.098  1.00  0.00              
ATOM    154  CA  GLU    21      -4.538  36.745  33.800  1.00  0.00              
ATOM    155  CB  GLU    21      -6.049  37.006  33.755  1.00  0.00              
ATOM    156  C   GLU    21      -3.947  36.368  32.464  1.00  0.00              
ATOM    157  O   GLU    21      -4.145  37.094  31.506  1.00  0.00              
ATOM    158  CG  GLU    21      -6.681  37.409  35.085  1.00  0.00           C  
ATOM    159  CD  GLU    21      -8.117  37.803  34.777  1.00  0.00           C  
ATOM    160  OE1 GLU    21      -8.393  38.131  33.592  1.00  0.00           O  
ATOM    161  OE2 GLU    21      -8.956  37.783  35.716  1.00  0.00           O  
ATOM    162  N   ILE    22      -3.178  35.254  32.355  1.00  0.00              
ATOM    163  CA  ILE    22      -2.586  34.789  31.133  1.00  0.00              
ATOM    164  CB  ILE    22      -1.576  33.664  31.118  1.00  0.00              
ATOM    165  C   ILE    22      -3.713  33.974  30.730  1.00  0.00              
ATOM    166  O   ILE    22      -4.685  33.921  31.464  1.00  0.00              
ATOM    167  CG2 ILE    22      -2.258  32.374  31.658  1.00  0.00           C  
ATOM    168  CG1 ILE    22      -0.956  33.426  29.731  1.00  0.00           C  
ATOM    169  CD1 ILE    22       0.254  32.492  29.762  1.00  0.00           C  
ATOM    170  N   LEU    23      -3.747  33.386  29.548  1.00  0.00              
ATOM    171  CA  LEU    23      -4.863  32.559  29.643  1.00  0.00              
ATOM    172  CB  LEU    23      -6.056  33.300  29.179  1.00  0.00              
ATOM    173  C   LEU    23      -4.588  31.338  28.846  1.00  0.00              
ATOM    174  O   LEU    23      -3.517  31.184  28.264  1.00  0.00              
ATOM    175  CG  LEU    23      -7.379  32.948  29.784  1.00  0.00           C  
ATOM    176  CD1 LEU    23      -7.809  31.729  29.033  1.00  0.00           C  
ATOM    177  CD2 LEU    23      -7.454  33.066  31.305  1.00  0.00           C  
ATOM    178  N   SER    24      -5.456  30.329  28.937  1.00  0.00              
ATOM    179  CA  SER    24      -5.258  29.355  27.967  1.00  0.00              
ATOM    180  CB  SER    24      -5.027  27.895  28.389  1.00  0.00              
ATOM    181  C   SER    24      -5.954  29.706  26.653  1.00  0.00              
ATOM    182  O   SER    24      -5.749  29.007  25.662  1.00  0.00              
ATOM    183  OG  SER    24      -4.527  27.154  27.285  1.00  0.00           O  
ATOM    184  N   PHE    25      -6.783  30.801  26.565  1.00  0.00              
ATOM    185  CA  PHE    25      -7.316  31.088  25.240  1.00  0.00              
ATOM    186  CB  PHE    25      -8.664  30.441  24.925  1.00  0.00              
ATOM    187  C   PHE    25      -7.690  32.548  24.896  1.00  0.00              
ATOM    188  O   PHE    25      -8.874  32.841  24.990  1.00  0.00              
ATOM    189  CG  PHE    25      -8.727  28.956  24.878  1.00  0.00           C  
ATOM    190  CD1 PHE    25      -8.484  28.248  23.728  1.00  0.00           C  
ATOM    191  CD2 PHE    25      -9.162  28.269  25.967  1.00  0.00           C  
ATOM    192  CE1 PHE    25      -8.602  26.877  23.728  1.00  0.00           C  
ATOM    193  CE2 PHE    25      -9.273  26.905  25.948  1.00  0.00           C  
ATOM    194  CZ  PHE    25      -8.982  26.181  24.834  1.00  0.00           C  
ATOM    195  N   ARG    26      -6.807  33.503  24.463  1.00  0.00              
ATOM    196  CA  ARG    26      -7.133  34.860  23.912  1.00  0.00              
ATOM    197  CB  ARG    26      -6.455  36.218  24.347  1.00  0.00              
ATOM    198  C   ARG    26      -7.063  34.673  22.451  1.00  0.00              
ATOM    199  O   ARG    26      -6.432  33.658  22.342  1.00  0.00              
ATOM    200  CG  ARG    26      -5.338  36.889  23.524  1.00  0.00           C  
ATOM    201  CD  ARG    26      -4.083  37.025  24.401  1.00  0.00           C  
ATOM    202  NE  ARG    26      -2.873  36.843  23.581  1.00  0.00           N  
ATOM    203  CZ  ARG    26      -1.821  36.136  24.071  1.00  0.00           C  
ATOM    204  NH1 ARG    26      -1.843  35.724  25.363  1.00  0.00           N  
ATOM    205  NH2 ARG    26      -0.766  35.819  23.272  1.00  0.00           N  
ATOM    206  N   LYS    27      -7.811  35.381  21.425  1.00  0.00              
ATOM    207  CA  LYS    27      -8.376  35.719  20.017  1.00  0.00              
ATOM    208  CB  LYS    27      -7.561  36.367  18.866  1.00  0.00              
ATOM    209  C   LYS    27      -9.501  34.998  19.180  1.00  0.00              
ATOM    210  O   LYS    27     -10.587  34.689  19.656  1.00  0.00              
ATOM    211  CG  LYS    27      -6.607  35.634  17.945  1.00  0.00           C  
ATOM    212  CD  LYS    27      -6.452  36.411  16.635  1.00  0.00           C  
ATOM    213  CE  LYS    27      -7.525  36.076  15.599  1.00  0.00           C  
ATOM    214  NZ  LYS    27      -7.207  34.783  14.957  1.00  0.00           N  
ATOM    215  N   GLU    28      -9.270  34.762  17.827  1.00  0.00              
ATOM    216  CA  GLU    28      -9.972  33.801  16.932  1.00  0.00              
ATOM    217  CB  GLU    28     -10.877  32.737  17.585  1.00  0.00              
ATOM    218  C   GLU    28     -10.643  34.282  15.587  1.00  0.00              
ATOM    219  O   GLU    28      -9.899  34.792  14.753  1.00  0.00              
ATOM    220  CG  GLU    28     -10.389  31.286  17.498  1.00  0.00           C  
ATOM    221  CD  GLU    28     -11.169  30.585  16.396  1.00  0.00           C  
ATOM    222  OE1 GLU    28     -11.512  31.260  15.389  1.00  0.00           O  
ATOM    223  OE2 GLU    28     -11.444  29.366  16.554  1.00  0.00           O  
ATOM    224  N   LEU    29     -12.003  34.028  15.327  1.00  0.00              
ATOM    225  CA  LEU    29     -12.991  34.441  14.322  1.00  0.00              
ATOM    226  CB  LEU    29     -14.320  34.863  14.980  1.00  0.00              
ATOM    227  C   LEU    29     -12.459  35.584  13.522  1.00  0.00              
ATOM    228  O   LEU    29     -11.693  36.369  14.048  1.00  0.00              
ATOM    229  CG  LEU    29     -15.505  35.049  14.016  1.00  0.00           C  
ATOM    230  CD1 LEU    29     -15.924  33.704  13.404  1.00  0.00           C  
ATOM    231  CD2 LEU    29     -16.679  35.767  14.703  1.00  0.00           C  
ATOM    232  N   ASN    30     -12.876  35.772  12.251  1.00  0.00              
ATOM    233  CA  ASN    30     -12.104  36.673  11.431  1.00  0.00              
ATOM    234  CB  ASN    30     -12.451  36.670   9.931  1.00  0.00              
ATOM    235  C   ASN    30     -11.972  38.064  11.968  1.00  0.00              
ATOM    236  O   ASN    30     -12.939  38.794  12.177  1.00  0.00              
ATOM    237  CG  ASN    30     -13.923  36.944   9.745  1.00  0.00           C  
ATOM    238  OD1 ASN    30     -14.732  36.659  10.625  1.00  0.00           O  
ATOM    239  ND2 ASN    30     -14.287  37.488   8.555  1.00  0.00           N  
ATOM    240  N   ILE    31     -10.694  38.395  12.263  1.00  0.00              
ATOM    241  CA  ILE    31     -10.223  39.640  12.802  1.00  0.00              
ATOM    242  CB  ILE    31      -8.765  39.592  13.169  1.00  0.00              
ATOM    243  C   ILE    31     -10.381  40.749  11.808  1.00  0.00              
ATOM    244  O   ILE    31     -10.855  41.833  12.146  1.00  0.00              
ATOM    245  CG2 ILE    31      -8.316  41.026  13.494  1.00  0.00           C  
ATOM    246  CG1 ILE    31      -8.521  38.613  14.328  1.00  0.00           C  
ATOM    247  CD1 ILE    31      -9.181  39.069  15.627  1.00  0.00           C  
ATOM    248  N   GLN    32     -10.008  40.509  10.539  1.00  0.00              
ATOM    249  CA  GLN    32     -10.101  41.570   9.574  1.00  0.00              
ATOM    250  CB  GLN    32     -11.541  42.094   9.437  1.00  0.00              
ATOM    251  C   GLN    32      -9.214  42.701  10.003  1.00  0.00              
ATOM    252  O   GLN    32      -9.557  43.870   9.832  1.00  0.00              
ATOM    253  CG  GLN    32     -12.521  41.027   8.938  1.00  0.00           C  
ATOM    254  CD  GLN    32     -13.938  41.558   9.106  1.00  0.00           C  
ATOM    255  OE1 GLN    32     -14.911  40.879   8.782  1.00  0.00           O  
ATOM    256  NE2 GLN    32     -14.059  42.804   9.636  1.00  0.00           N  
ATOM    257  N   GLY    33      -8.036  42.366  10.571  1.00  0.00              
ATOM    258  CA  GLY    33      -7.055  43.337  10.977  1.00  0.00              
ATOM    259  C   GLY    33      -5.855  42.553  11.422  1.00  0.00              
ATOM    260  O   GLY    33      -5.969  41.382  11.776  1.00  0.00              
ATOM    261  N   VAL    34      -4.665  43.186  11.430  1.00  0.00              
ATOM    262  CA  VAL    34      -3.460  42.499  11.812  1.00  0.00              
ATOM    263  CB  VAL    34      -2.207  43.189  11.351  1.00  0.00              
ATOM    264  C   VAL    34      -3.416  42.397  13.308  1.00  0.00              
ATOM    265  O   VAL    34      -4.022  43.209  14.005  1.00  0.00              
ATOM    266  CG1 VAL    34      -2.183  43.187   9.813  1.00  0.00           C  
ATOM    267  CG2 VAL    34      -2.168  44.599  11.966  1.00  0.00           C  
ATOM    268  N   LEU    35      -2.721  41.367  13.850  1.00  0.00              
ATOM    269  CA  LEU    35      -2.595  41.298  15.283  1.00  0.00              
ATOM    270  CB  LEU    35      -1.707  40.183  15.862  1.00  0.00              
ATOM    271  C   LEU    35      -1.860  42.526  15.687  1.00  0.00              
ATOM    272  O   LEU    35      -0.939  42.961  14.999  1.00  0.00              
ATOM    273  CG  LEU    35      -2.301  38.780  15.821  1.00  0.00           C  
ATOM    274  CD1 LEU    35      -3.642  38.740  16.567  1.00  0.00           C  
ATOM    275  CD2 LEU    35      -2.350  38.228  14.395  1.00  0.00           C  
ATOM    276  N   SER    36      -2.246  43.117  16.832  1.00  0.00              
ATOM    277  CA  SER    36      -1.583  44.315  17.248  1.00  0.00              
ATOM    278  CB  SER    36      -2.366  45.155  18.270  1.00  0.00              
ATOM    279  C   SER    36      -0.264  43.965  17.857  1.00  0.00              
ATOM    280  O   SER    36      -0.025  42.836  18.292  1.00  0.00              
ATOM    281  OG  SER    36      -2.444  44.481  19.515  1.00  0.00           O  
ATOM    282  N   PRO    37       0.611  44.940  17.847  1.00  0.00              
ATOM    283  CA  PRO    37       1.930  44.780  18.391  1.00  0.00              
ATOM    284  CB  PRO    37       2.752  45.977  17.897  1.00  0.00              
ATOM    285  C   PRO    37       1.904  44.593  19.875  1.00  0.00              
ATOM    286  O   PRO    37       2.820  43.973  20.413  1.00  0.00              
ATOM    287  CD  PRO    37       0.575  45.984  16.835  1.00  0.00           C  
ATOM    288  CG  PRO    37       1.720  46.920  17.245  1.00  0.00           C  
ATOM    289  N   ASP    38       0.883  45.137  20.561  1.00  0.00              
ATOM    290  CA  ASP    38       0.768  44.976  21.981  1.00  0.00              
ATOM    291  CB  ASP    38      -0.368  45.826  22.571  1.00  0.00              
ATOM    292  C   ASP    38       0.495  43.534  22.229  1.00  0.00              
ATOM    293  O   ASP    38       0.933  42.955  23.222  1.00  0.00              
ATOM    294  CG  ASP    38       0.115  47.271  22.534  1.00  0.00           C  
ATOM    295  OD1 ASP    38       1.192  47.539  23.129  1.00  0.00           O  
ATOM    296  OD2 ASP    38      -0.569  48.117  21.898  1.00  0.00           O  
ATOM    297  N   GLU    39      -0.254  42.919  21.304  1.00  0.00              
ATOM    298  CA  GLU    39      -0.598  41.540  21.429  1.00  0.00              
ATOM    299  CB  GLU    39      -1.505  41.060  20.285  1.00  0.00              
ATOM    300  C   GLU    39       0.640  40.714  21.352  1.00  0.00              
ATOM    301  O   GLU    39       0.818  39.771  22.122  1.00  0.00              
ATOM    302  CG  GLU    39      -2.829  41.816  20.210  1.00  0.00           C  
ATOM    303  CD  GLU    39      -3.759  41.276  21.277  1.00  0.00           C  
ATOM    304  OE1 GLU    39      -4.233  40.123  21.108  1.00  0.00           O  
ATOM    305  OE2 GLU    39      -3.977  41.972  22.302  1.00  0.00           O  
ATOM    306  N   LEU    40       1.531  41.041  20.400  1.00  0.00              
ATOM    307  CA  LEU    40       2.714  40.251  20.258  1.00  0.00              
ATOM    308  CB  LEU    40       3.482  40.511  18.954  1.00  0.00              
ATOM    309  C   LEU    40       3.594  40.417  21.457  1.00  0.00              
ATOM    310  O   LEU    40       4.245  39.467  21.888  1.00  0.00              
ATOM    311  CG  LEU    40       2.742  39.892  17.747  1.00  0.00           C  
ATOM    312  CD1 LEU    40       1.391  40.573  17.490  1.00  0.00           C  
ATOM    313  CD2 LEU    40       3.633  39.832  16.502  1.00  0.00           C  
ATOM    314  N   ARG    41       3.644  41.630  22.036  1.00  0.00              
ATOM    315  CA  ARG    41       4.485  41.838  23.181  1.00  0.00              
ATOM    316  CB  ARG    41       4.474  43.296  23.665  1.00  0.00              
ATOM    317  C   ARG    41       3.997  40.981  24.317  1.00  0.00              
ATOM    318  O   ARG    41       4.793  40.367  25.027  1.00  0.00              
ATOM    319  CG  ARG    41       5.440  43.561  24.819  1.00  0.00           C  
ATOM    320  CD  ARG    41       5.425  45.013  25.295  1.00  0.00           C  
ATOM    321  NE  ARG    41       5.786  45.864  24.127  1.00  0.00           N  
ATOM    322  CZ  ARG    41       5.676  47.221  24.213  1.00  0.00           C  
ATOM    323  NH1 ARG    41       5.268  47.799  25.380  1.00  0.00           N  
ATOM    324  NH2 ARG    41       5.973  48.000  23.132  1.00  0.00           N  
ATOM    325  N   ALA    42       2.666  40.919  24.517  1.00  0.00              
ATOM    326  CA  ALA    42       2.083  40.164  25.594  1.00  0.00              
ATOM    327  CB  ALA    42       0.555  40.328  25.682  1.00  0.00              
ATOM    328  C   ALA    42       2.366  38.701  25.411  1.00  0.00              
ATOM    329  O   ALA    42       2.651  37.991  26.374  1.00  0.00              
ATOM    330  N   ILE    43       2.301  38.214  24.159  1.00  0.00              
ATOM    331  CA  ILE    43       2.480  36.815  23.867  1.00  0.00              
ATOM    332  CB  ILE    43       2.503  36.514  22.388  1.00  0.00              
ATOM    333  C   ILE    43       3.858  36.432  24.304  1.00  0.00              
ATOM    334  O   ILE    43       4.077  35.357  24.859  1.00  0.00              
ATOM    335  CG2 ILE    43       2.739  35.003  22.224  1.00  0.00           C  
ATOM    336  CG1 ILE    43       1.251  37.023  21.658  1.00  0.00           C  
ATOM    337  CD1 ILE    43       1.346  36.905  20.136  1.00  0.00           C  
ATOM    338  N   GLN    44       4.836  37.307  24.019  1.00  0.00              
ATOM    339  CA  GLN    44       6.213  37.038  24.325  1.00  0.00              
ATOM    340  CB  GLN    44       7.140  38.172  23.860  1.00  0.00              
ATOM    341  C   GLN    44       6.368  36.928  25.809  1.00  0.00              
ATOM    342  O   GLN    44       7.086  36.061  26.304  1.00  0.00              
ATOM    343  CG  GLN    44       7.130  38.379  22.346  1.00  0.00           C  
ATOM    344  CD  GLN    44       8.032  39.561  22.031  1.00  0.00           C  
ATOM    345  OE1 GLN    44       8.173  40.479  22.836  1.00  0.00           O  
ATOM    346  NE2 GLN    44       8.663  39.540  20.827  1.00  0.00           N  
ATOM    347  N   GLN    45       5.702  37.824  26.561  1.00  0.00              
ATOM    348  CA  GLN    45       5.809  37.794  27.989  1.00  0.00              
ATOM    349  CB  GLN    45       5.161  39.010  28.674  1.00  0.00              
ATOM    350  C   GLN    45       5.192  36.532  28.503  1.00  0.00              
ATOM    351  O   GLN    45       5.728  35.908  29.418  1.00  0.00              
ATOM    352  CG  GLN    45       5.920  40.308  28.379  1.00  0.00           C  
ATOM    353  CD  GLN    45       5.365  41.418  29.256  1.00  0.00           C  
ATOM    354  OE1 GLN    45       4.275  41.936  29.016  1.00  0.00           O  
ATOM    355  NE2 GLN    45       6.144  41.794  30.305  1.00  0.00           N  
ATOM    356  N   PHE    46       4.054  36.101  27.923  1.00  0.00              
ATOM    357  CA  PHE    46       3.453  34.889  28.398  1.00  0.00              
ATOM    358  CB  PHE    46       2.177  34.444  27.702  1.00  0.00              
ATOM    359  C   PHE    46       4.365  33.735  28.187  1.00  0.00              
ATOM    360  O   PHE    46       4.489  32.873  29.055  1.00  0.00              
ATOM    361  CG  PHE    46       1.080  35.209  28.303  1.00  0.00           C  
ATOM    362  CD1 PHE    46       1.093  35.499  29.649  1.00  0.00           C  
ATOM    363  CD2 PHE    46       0.019  35.561  27.520  1.00  0.00           C  
ATOM    364  CE1 PHE    46       0.041  36.185  30.199  1.00  0.00           C  
ATOM    365  CE2 PHE    46      -1.031  36.246  28.063  1.00  0.00           C  
ATOM    366  CZ  PHE    46      -1.011  36.556  29.398  1.00  0.00           C  
ATOM    367  N   ARG    47       5.003  33.671  27.008  1.00  0.00              
ATOM    368  CA  ARG    47       5.829  32.541  26.703  1.00  0.00              
ATOM    369  CB  ARG    47       6.507  32.634  25.326  1.00  0.00              
ATOM    370  C   ARG    47       6.941  32.503  27.706  1.00  0.00              
ATOM    371  O   ARG    47       7.303  31.448  28.227  1.00  0.00              
ATOM    372  CG  ARG    47       6.927  31.271  24.770  1.00  0.00           C  
ATOM    373  CD  ARG    47       8.023  31.325  23.703  1.00  0.00           C  
ATOM    374  NE  ARG    47       7.785  32.538  22.878  1.00  0.00           N  
ATOM    375  CZ  ARG    47       8.542  33.649  23.113  1.00  0.00           C  
ATOM    376  NH1 ARG    47       9.592  33.578  23.984  1.00  0.00           N  
ATOM    377  NH2 ARG    47       8.251  34.821  22.479  1.00  0.00           N  
ATOM    378  N   LYS    48       7.511  33.683  27.999  1.00  0.00              
ATOM    379  CA  LYS    48       8.632  33.801  28.878  1.00  0.00              
ATOM    380  CB  LYS    48       9.096  35.264  28.982  1.00  0.00              
ATOM    381  C   LYS    48       8.254  33.366  30.267  1.00  0.00              
ATOM    382  O   LYS    48       8.988  32.615  30.908  1.00  0.00              
ATOM    383  CG  LYS    48      10.508  35.449  29.533  1.00  0.00           C  
ATOM    384  CD  LYS    48      11.603  35.140  28.511  1.00  0.00           C  
ATOM    385  CE  LYS    48      11.721  36.210  27.422  1.00  0.00           C  
ATOM    386  NZ  LYS    48      12.950  35.995  26.626  1.00  0.00           N  
ATOM    387  N   ALA    49       7.100  33.851  30.772  1.00  0.00              
ATOM    388  CA  ALA    49       6.666  33.567  32.116  1.00  0.00              
ATOM    389  CB  ALA    49       5.419  34.372  32.522  1.00  0.00              
ATOM    390  C   ALA    49       6.337  32.115  32.294  1.00  0.00              
ATOM    391  O   ALA    49       6.689  31.508  33.306  1.00  0.00              
ATOM    392  N   ALA    50       5.624  31.527  31.318  1.00  0.00              
ATOM    393  CA  ALA    50       5.215  30.151  31.399  1.00  0.00              
ATOM    394  CB  ALA    50       4.276  29.744  30.254  1.00  0.00              
ATOM    395  C   ALA    50       6.430  29.273  31.357  1.00  0.00              
ATOM    396  O   ALA    50       6.503  28.262  32.055  1.00  0.00              
ATOM    397  N   ASP    51       7.414  29.626  30.507  1.00  0.00              
ATOM    398  CA  ASP    51       8.614  28.850  30.404  1.00  0.00              
ATOM    399  CB  ASP    51       9.536  29.340  29.276  1.00  0.00              
ATOM    400  C   ASP    51       9.362  28.915  31.711  1.00  0.00              
ATOM    401  O   ASP    51       9.851  27.904  32.215  1.00  0.00              
ATOM    402  CG  ASP    51       8.866  28.979  27.956  1.00  0.00           C  
ATOM    403  OD1 ASP    51       8.013  28.052  27.964  1.00  0.00           O  
ATOM    404  OD2 ASP    51       9.196  29.623  26.923  1.00  0.00           O  
ATOM    405  N   PHE    52       9.459  30.115  32.313  1.00  0.00              
ATOM    406  CA  PHE    52      10.160  30.272  33.557  1.00  0.00              
ATOM    407  CB  PHE    52      10.218  31.745  33.999  1.00  0.00              
ATOM    408  C   PHE    52       9.488  29.477  34.637  1.00  0.00              
ATOM    409  O   PHE    52      10.145  28.782  35.411  1.00  0.00              
ATOM    410  CG  PHE    52      10.646  31.794  35.424  1.00  0.00           C  
ATOM    411  CD1 PHE    52      11.930  31.476  35.800  1.00  0.00           C  
ATOM    412  CD2 PHE    52       9.746  32.188  36.387  1.00  0.00           C  
ATOM    413  CE1 PHE    52      12.302  31.532  37.123  1.00  0.00           C  
ATOM    414  CE2 PHE    52      10.112  32.247  37.710  1.00  0.00           C  
ATOM    415  CZ  PHE    52      11.393  31.916  38.079  1.00  0.00           C  
ATOM    416  N   ILE    53       8.150  29.555  34.720  1.00  0.00              
ATOM    417  CA  ILE    53       7.416  28.889  35.759  1.00  0.00              
ATOM    418  CB  ILE    53       5.974  29.328  35.816  1.00  0.00              
ATOM    419  C   ILE    53       7.512  27.398  35.586  1.00  0.00              
ATOM    420  O   ILE    53       7.458  26.650  36.560  1.00  0.00              
ATOM    421  CG2 ILE    53       5.182  28.567  34.744  1.00  0.00           C  
ATOM    422  CG1 ILE    53       5.404  29.140  37.230  1.00  0.00           C  
ATOM    423  CD1 ILE    53       4.107  29.917  37.461  1.00  0.00           C  
ATOM    424  N   ALA    54       7.574  26.911  34.331  1.00  0.00              
ATOM    425  CA  ALA    54       7.677  25.498  34.086  1.00  0.00              
ATOM    426  CB  ALA    54       7.643  25.153  32.588  1.00  0.00              
ATOM    427  C   ALA    54       8.977  24.993  34.633  1.00  0.00              
ATOM    428  O   ALA    54       9.028  23.937  35.261  1.00  0.00              
ATOM    429  N   ALA    55      10.075  25.735  34.398  1.00  0.00              
ATOM    430  CA  ALA    55      11.366  25.329  34.881  1.00  0.00              
ATOM    431  CB  ALA    55      12.493  26.271  34.426  1.00  0.00              
ATOM    432  C   ALA    55      11.341  25.348  36.378  1.00  0.00              
ATOM    433  O   ALA    55      11.890  24.469  37.038  1.00  0.00              
ATOM    434  N   ALA    56      10.691  26.366  36.962  1.00  0.00              
ATOM    435  CA  ALA    56      10.668  26.466  38.391  1.00  0.00              
ATOM    436  CB  ALA    56       9.905  27.707  38.876  1.00  0.00              
ATOM    437  C   ALA    56       9.994  25.253  38.947  1.00  0.00              
ATOM    438  O   ALA    56      10.468  24.664  39.915  1.00  0.00              
ATOM    439  N   MET    57       8.894  24.815  38.309  1.00  0.00              
ATOM    440  CA  MET    57       8.118  23.719  38.809  1.00  0.00              
ATOM    441  CB  MET    57       6.918  23.416  37.893  1.00  0.00              
ATOM    442  C   MET    57       8.975  22.489  38.878  1.00  0.00              
ATOM    443  O   MET    57       8.893  21.718  39.834  1.00  0.00              
ATOM    444  CG  MET    57       5.944  24.596  37.783  1.00  0.00           C  
ATOM    445  SD  MET    57       4.597  24.389  36.578  1.00  0.00           S  
ATOM    446  CE  MET    57       3.980  26.090  36.745  1.00  0.00           C  
ATOM    447  N   ILE    58       9.793  22.236  37.843  1.00  0.00              
ATOM    448  CA  ILE    58      10.605  21.054  37.875  1.00  0.00              
ATOM    449  CB  ILE    58      11.178  20.707  36.531  1.00  0.00              
ATOM    450  C   ILE    58      11.745  21.156  38.854  1.00  0.00              
ATOM    451  O   ILE    58      11.989  20.237  39.634  1.00  0.00              
ATOM    452  CG2 ILE    58      12.156  19.533  36.714  1.00  0.00           C  
ATOM    453  CG1 ILE    58      10.037  20.407  35.542  1.00  0.00           C  
ATOM    454  CD1 ILE    58      10.488  20.308  34.085  1.00  0.00           C  
ATOM    455  N   PHE    59      12.508  22.262  38.784  1.00  0.00              
ATOM    456  CA  PHE    59      13.731  22.444  39.524  1.00  0.00              
ATOM    457  CB  PHE    59      14.709  23.384  38.804  1.00  0.00              
ATOM    458  C   PHE    59      13.623  22.932  40.948  1.00  0.00              
ATOM    459  O   PHE    59      14.432  22.529  41.784  1.00  0.00              
ATOM    460  CG  PHE    59      15.103  22.690  37.547  1.00  0.00           C  
ATOM    461  CD1 PHE    59      16.167  21.819  37.538  1.00  0.00           C  
ATOM    462  CD2 PHE    59      14.399  22.895  36.382  1.00  0.00           C  
ATOM    463  CE1 PHE    59      16.534  21.172  36.383  1.00  0.00           C  
ATOM    464  CE2 PHE    59      14.762  22.251  35.223  1.00  0.00           C  
ATOM    465  CZ  PHE    59      15.833  21.389  35.221  1.00  0.00           C  
ATOM    466  N   LEU    60      12.654  23.817  41.279  1.00  0.00              
ATOM    467  CA  LEU    60      12.831  24.525  42.521  1.00  0.00              
ATOM    468  CB  LEU    60      12.818  26.053  42.347  1.00  0.00              
ATOM    469  C   LEU    60      11.960  24.190  43.690  1.00  0.00              
ATOM    470  O   LEU    60      10.740  24.068  43.611  1.00  0.00              
ATOM    471  CG  LEU    60      14.020  26.560  41.525  1.00  0.00           C  
ATOM    472  CD1 LEU    60      14.067  28.094  41.478  1.00  0.00           C  
ATOM    473  CD2 LEU    60      15.336  25.937  42.021  1.00  0.00           C  
ATOM    474  N   LYS    61      12.645  23.991  44.835  1.00  0.00              
ATOM    475  CA  LYS    61      12.082  23.775  46.135  1.00  0.00              
ATOM    476  CB  LYS    61      13.110  23.215  47.131  1.00  0.00              
ATOM    477  C   LYS    61      11.573  25.044  46.733  1.00  0.00              
ATOM    478  O   LYS    61      10.509  25.069  47.347  1.00  0.00              
ATOM    479  CG  LYS    61      13.546  21.780  46.837  1.00  0.00           C  
ATOM    480  CD  LYS    61      12.434  20.746  47.015  1.00  0.00           C  
ATOM    481  CE  LYS    61      12.289  20.261  48.460  1.00  0.00           C  
ATOM    482  NZ  LYS    61      11.248  19.213  48.543  1.00  0.00           N  
ATOM    483  N   HIS    62      12.356  26.132  46.613  1.00  0.00              
ATOM    484  CA  HIS    62      11.949  27.379  47.192  1.00  0.00              
ATOM    485  CB  HIS    62      12.251  27.524  48.701  1.00  0.00              
ATOM    486  C   HIS    62      12.657  28.465  46.451  1.00  0.00              
ATOM    487  O   HIS    62      13.397  28.206  45.502  1.00  0.00              
ATOM    488  ND1 HIS    62      14.280  27.584  50.238  1.00  0.00           N  
ATOM    489  CG  HIS    62      13.639  27.126  49.108  1.00  0.00           C  
ATOM    490  NE2 HIS    62      15.672  26.159  49.254  1.00  0.00           N  
ATOM    491  CD2 HIS    62      14.502  26.256  48.522  1.00  0.00           C  
ATOM    492  CE1 HIS    62      15.492  26.973  50.278  1.00  0.00           C  
ATOM    493  N   ASN    63      12.437  29.719  46.890  1.00  0.00              
ATOM    494  CA  ASN    63      13.049  30.881  46.307  1.00  0.00              
ATOM    495  CB  ASN    63      14.568  30.916  46.547  1.00  0.00              
ATOM    496  C   ASN    63      12.777  30.934  44.830  1.00  0.00              
ATOM    497  O   ASN    63      13.686  30.919  44.004  1.00  0.00              
ATOM    498  CG  ASN    63      15.053  32.340  46.344  1.00  0.00           C  
ATOM    499  OD1 ASN    63      14.547  33.069  45.493  1.00  0.00           O  
ATOM    500  ND2 ASN    63      16.075  32.746  47.143  1.00  0.00           N  
ATOM    501  N   THR    64      11.485  31.041  44.474  1.00  0.00              
ATOM    502  CA  THR    64      10.992  31.029  43.126  1.00  0.00              
ATOM    503  CB  THR    64       9.501  31.098  43.099  1.00  0.00              
ATOM    504  C   THR    64      11.516  32.185  42.321  1.00  0.00              
ATOM    505  O   THR    64      11.731  32.038  41.117  1.00  0.00              
ATOM    506  OG1 THR    64       9.055  32.352  43.595  1.00  0.00           O  
ATOM    507  CG2 THR    64       8.991  29.975  44.013  1.00  0.00           C  
ATOM    508  N   LEU    65      11.705  33.370  42.939  1.00  0.00              
ATOM    509  CA  LEU    65      12.123  34.514  42.172  1.00  0.00              
ATOM    510  CB  LEU    65      11.485  35.820  42.673  1.00  0.00              
ATOM    511  C   LEU    65      13.605  34.693  42.281  1.00  0.00              
ATOM    512  O   LEU    65      14.123  35.773  42.001  1.00  0.00              
ATOM    513  CG  LEU    65       9.946  35.814  42.620  1.00  0.00           C  
ATOM    514  CD1 LEU    65       9.371  37.172  43.050  1.00  0.00           C  
ATOM    515  CD2 LEU    65       9.426  35.348  41.251  1.00  0.00           C  
ATOM    516  N   VAL    66      14.328  33.629  42.672  1.00  0.00              
ATOM    517  CA  VAL    66      15.761  33.642  42.731  1.00  0.00              
ATOM    518  CB  VAL    66      16.433  33.458  41.395  1.00  0.00              
ATOM    519  C   VAL    66      16.295  34.864  43.409  1.00  0.00              
ATOM    520  O   VAL    66      17.225  35.500  42.916  1.00  0.00              
ATOM    521  CG1 VAL    66      16.050  32.067  40.861  1.00  0.00           C  
ATOM    522  CG2 VAL    66      16.049  34.606  40.450  1.00  0.00           C  
ATOM    523  N   GLU    67      15.748  35.217  44.585  1.00  0.00              
ATOM    524  CA  GLU    67      16.266  36.371  45.256  1.00  0.00              
ATOM    525  CB  GLU    67      15.249  37.042  46.197  1.00  0.00              
ATOM    526  C   GLU    67      17.516  35.976  45.985  1.00  0.00              
ATOM    527  O   GLU    67      17.724  34.809  46.313  1.00  0.00              
ATOM    528  CG  GLU    67      14.109  37.676  45.391  1.00  0.00           C  
ATOM    529  CD  GLU    67      13.112  38.336  46.328  1.00  0.00           C  
ATOM    530  OE1 GLU    67      13.396  38.400  47.553  1.00  0.00           O  
ATOM    531  OE2 GLU    67      12.051  38.793  45.825  1.00  0.00           O  
ATOM    532  N   ARG    68      18.407  36.959  46.225  1.00  0.00              
ATOM    533  CA  ARG    68      19.665  36.706  46.870  1.00  0.00              
ATOM    534  CB  ARG    68      20.524  37.983  46.966  1.00  0.00              
ATOM    535  C   ARG    68      19.367  36.237  48.258  1.00  0.00              
ATOM    536  O   ARG    68      18.578  36.861  48.966  1.00  0.00              
ATOM    537  CG  ARG    68      21.885  37.800  47.637  1.00  0.00           C  
ATOM    538  CD  ARG    68      22.654  39.110  47.835  1.00  0.00           C  
ATOM    539  NE  ARG    68      22.941  39.679  46.487  1.00  0.00           N  
ATOM    540  CZ  ARG    68      24.108  39.373  45.847  1.00  0.00           C  
ATOM    541  NH1 ARG    68      25.015  38.543  46.440  1.00  0.00           N  
ATOM    542  NH2 ARG    68      24.368  39.902  44.616  1.00  0.00           N  
ATOM    543  N   ASP    69      19.997  35.129  48.710  1.00  0.00              
ATOM    544  CA  ASP    69      20.951  34.369  47.953  1.00  0.00              
ATOM    545  CB  ASP    69      22.044  33.721  48.824  1.00  0.00              
ATOM    546  C   ASP    69      20.238  33.229  47.294  1.00  0.00              
ATOM    547  O   ASP    69      19.355  32.602  47.878  1.00  0.00              
ATOM    548  CG  ASP    69      22.926  34.799  49.440  1.00  0.00           C  
ATOM    549  OD1 ASP    69      23.335  35.733  48.702  1.00  0.00           O  
ATOM    550  OD2 ASP    69      23.201  34.698  50.665  1.00  0.00           O  
ATOM    551  N   ILE    70      20.617  32.938  46.035  1.00  0.00              
ATOM    552  CA  ILE    70      20.078  31.816  45.324  1.00  0.00              
ATOM    553  CB  ILE    70      19.735  32.115  43.899  1.00  0.00              
ATOM    554  C   ILE    70      21.126  30.761  45.341  1.00  0.00              
ATOM    555  O   ILE    70      22.255  30.990  44.913  1.00  0.00              
ATOM    556  CG2 ILE    70      19.690  30.803  43.099  1.00  0.00           C  
ATOM    557  CG1 ILE    70      18.410  32.865  43.898  1.00  0.00           C  
ATOM    558  CD1 ILE    70      17.347  31.981  44.543  1.00  0.00           C  
ATOM    559  N   THR    71      20.763  29.564  45.845  1.00  0.00              
ATOM    560  CA  THR    71      21.745  28.544  46.057  1.00  0.00              
ATOM    561  CB  THR    71      22.109  28.493  47.524  1.00  0.00              
ATOM    562  C   THR    71      21.168  27.218  45.633  1.00  0.00              
ATOM    563  O   THR    71      19.982  27.097  45.331  1.00  0.00              
ATOM    564  OG1 THR    71      22.584  29.767  47.932  1.00  0.00           O  
ATOM    565  CG2 THR    71      23.190  27.441  47.818  1.00  0.00           C  
ATOM    566  N   ALA    72      22.026  26.180  45.608  1.00  0.00              
ATOM    567  CA  ALA    72      21.696  24.830  45.271  1.00  0.00              
ATOM    568  CB  ALA    72      22.900  23.878  45.360  1.00  0.00              
ATOM    569  C   ALA    72      20.669  24.356  46.248  1.00  0.00              
ATOM    570  O   ALA    72      19.853  23.491  45.938  1.00  0.00              
ATOM    571  N   ASP    73      20.693  24.912  47.470  1.00  0.00              
ATOM    572  CA  ASP    73      19.803  24.495  48.516  1.00  0.00              
ATOM    573  CB  ASP    73      19.970  25.337  49.793  1.00  0.00              
ATOM    574  C   ASP    73      18.385  24.658  48.041  1.00  0.00              
ATOM    575  O   ASP    73      17.496  23.916  48.454  1.00  0.00              
ATOM    576  CG  ASP    73      19.304  24.597  50.942  1.00  0.00           C  
ATOM    577  OD1 ASP    73      18.889  23.425  50.734  1.00  0.00           O  
ATOM    578  OD2 ASP    73      19.209  25.192  52.048  1.00  0.00           O  
ATOM    579  N   ASP    74      18.127  25.653  47.175  1.00  0.00              
ATOM    580  CA  ASP    74      16.810  25.944  46.667  1.00  0.00              
ATOM    581  CB  ASP    74      16.750  27.306  45.957  1.00  0.00              
ATOM    582  C   ASP    74      16.309  24.872  45.725  1.00  0.00              
ATOM    583  O   ASP    74      15.107  24.790  45.463  1.00  0.00              
ATOM    584  CG  ASP    74      16.943  28.385  47.018  1.00  0.00           C  
ATOM    585  OD1 ASP    74      16.110  28.455  47.959  1.00  0.00           O  
ATOM    586  OD2 ASP    74      17.939  29.149  46.909  1.00  0.00           O  
ATOM    587  N   ILE    75      17.228  24.066  45.151  1.00  0.00              
ATOM    588  CA  ILE    75      16.968  23.046  44.159  1.00  0.00              
ATOM    589  CB  ILE    75      18.246  22.541  43.540  1.00  0.00              
ATOM    590  C   ILE    75      16.350  21.820  44.789  1.00  0.00              
ATOM    591  O   ILE    75      16.738  21.402  45.878  1.00  0.00              
ATOM    592  CG2 ILE    75      17.870  21.490  42.484  1.00  0.00           C  
ATOM    593  CG1 ILE    75      19.119  23.682  42.987  1.00  0.00           C  
ATOM    594  CD1 ILE    75      18.524  24.432  41.800  1.00  0.00           C  
ATOM    595  N   LYS    76      15.374  21.194  44.089  1.00  0.00              
ATOM    596  CA  LYS    76      14.706  19.998  44.548  1.00  0.00              
ATOM    597  CB  LYS    76      13.561  19.542  43.630  1.00  0.00              
ATOM    598  C   LYS    76      15.680  18.857  44.581  1.00  0.00              
ATOM    599  O   LYS    76      16.565  18.747  43.734  1.00  0.00              
ATOM    600  CG  LYS    76      12.338  20.456  43.645  1.00  0.00           C  
ATOM    601  CD  LYS    76      11.373  20.173  42.494  1.00  0.00           C  
ATOM    602  CE  LYS    76      10.000  20.806  42.691  1.00  0.00           C  
ATOM    603  NZ  LYS    76       9.353  20.178  43.858  1.00  0.00           N  
ATOM    604  N   SER    77      15.526  17.979  45.595  1.00  0.00              
ATOM    605  CA  SER    77      16.351  16.819  45.789  1.00  0.00              
ATOM    606  CB  SER    77      16.095  16.134  47.141  1.00  0.00              
ATOM    607  C   SER    77      16.087  15.813  44.708  1.00  0.00              
ATOM    608  O   SER    77      17.003  15.117  44.272  1.00  0.00              
ATOM    609  OG  SER    77      14.765  15.641  47.195  1.00  0.00           O  
ATOM    610  N   ARG    78      14.824  15.679  44.257  1.00  0.00              
ATOM    611  CA  ARG    78      14.552  14.730  43.212  1.00  0.00              
ATOM    612  CB  ARG    78      13.534  13.651  43.624  1.00  0.00              
ATOM    613  C   ARG    78      14.001  15.487  42.043  1.00  0.00              
ATOM    614  O   ARG    78      12.915  16.060  42.119  1.00  0.00              
ATOM    615  CG  ARG    78      14.059  12.747  44.746  1.00  0.00           C  
ATOM    616  CD  ARG    78      13.068  11.686  45.232  1.00  0.00           C  
ATOM    617  NE  ARG    78      13.095  10.548  44.270  1.00  0.00           N  
ATOM    618  CZ  ARG    78      12.147  10.452  43.294  1.00  0.00           C  
ATOM    619  NH1 ARG    78      11.169  11.399  43.197  1.00  0.00           N  
ATOM    620  NH2 ARG    78      12.170   9.404  42.419  1.00  0.00           N  
ATOM    621  N   LEU    79      14.730  15.494  40.907  1.00  0.00              
ATOM    622  CA  LEU    79      14.253  16.249  39.783  1.00  0.00              
ATOM    623  CB  LEU    79      15.375  16.860  38.927  1.00  0.00              
ATOM    624  C   LEU    79      13.459  15.341  38.895  1.00  0.00              
ATOM    625  O   LEU    79      14.005  14.414  38.297  1.00  0.00              
ATOM    626  CG  LEU    79      16.233  17.895  39.678  1.00  0.00           C  
ATOM    627  CD1 LEU    79      17.097  17.240  40.766  1.00  0.00           C  
ATOM    628  CD2 LEU    79      17.051  18.748  38.703  1.00  0.00           C  
ATOM    629  N   LEU    80      12.132  15.587  38.792  1.00  0.00              
ATOM    630  CA  LEU    80      11.296  14.766  37.956  1.00  0.00              
ATOM    631  CB  LEU    80      10.331  13.827  38.711  1.00  0.00              
ATOM    632  C   LEU    80      10.403  15.664  37.148  1.00  0.00              
ATOM    633  O   LEU    80      10.027  16.746  37.596  1.00  0.00              
ATOM    634  CG  LEU    80      10.968  12.804  39.677  1.00  0.00           C  
ATOM    635  CD1 LEU    80      11.994  11.896  38.982  1.00  0.00           C  
ATOM    636  CD2 LEU    80      11.488  13.477  40.952  1.00  0.00           C  
ATOM    637  N   GLY    81      10.028  15.230  35.923  1.00  0.00              
ATOM    638  CA  GLY    81       9.147  16.025  35.107  1.00  0.00              
ATOM    639  C   GLY    81       9.705  16.089  33.716  1.00  0.00              
ATOM    640  O   GLY    81      10.711  15.447  33.417  1.00  0.00              
ATOM    641  N   HIS    82       9.064  16.879  32.818  1.00  0.00              
ATOM    642  CA  HIS    82       9.556  16.898  31.464  1.00  0.00              
ATOM    643  CB  HIS    82       8.695  16.063  30.504  1.00  0.00              
ATOM    644  C   HIS    82       9.612  18.294  30.911  1.00  0.00              
ATOM    645  O   HIS    82       8.613  19.009  30.876  1.00  0.00              
ATOM    646  ND1 HIS    82       7.789  14.094  31.826  1.00  0.00           N  
ATOM    647  CG  HIS    82       8.663  14.618  30.900  1.00  0.00           C  
ATOM    648  NE2 HIS    82       9.069  12.411  31.138  1.00  0.00           N  
ATOM    649  CD2 HIS    82       9.437  13.576  30.489  1.00  0.00           C  
ATOM    650  CE1 HIS    82       8.076  12.772  31.930  1.00  0.00           C  
ATOM    651  N   TRP    83      10.833  18.741  30.549  1.00  0.00              
ATOM    652  CA  TRP    83      11.088  19.998  29.891  1.00  0.00              
ATOM    653  CB  TRP    83      12.506  20.548  30.116  1.00  0.00              
ATOM    654  C   TRP    83      10.877  19.996  28.395  1.00  0.00              
ATOM    655  O   TRP    83      10.408  20.986  27.838  1.00  0.00              
ATOM    656  CG  TRP    83      12.832  21.702  29.193  1.00  0.00           C  
ATOM    657  CD2 TRP    83      12.297  23.032  29.308  1.00  0.00           C  
ATOM    658  CD1 TRP    83      13.618  21.701  28.077  1.00  0.00           C  
ATOM    659  NE1 TRP    83      13.612  22.945  27.493  1.00  0.00           N  
ATOM    660  CE2 TRP    83      12.801  23.774  28.238  1.00  0.00           C  
ATOM    661  CE3 TRP    83      11.449  23.588  30.222  1.00  0.00           C  
ATOM    662  CZ2 TRP    83      12.464  25.086  28.066  1.00  0.00           C  
ATOM    663  CZ3 TRP    83      11.117  24.915  30.050  1.00  0.00           C  
ATOM    664  CH2 TRP    83      11.615  25.649  28.993  1.00  0.00           C  
ATOM    665  N   GLY    84      11.201  18.888  27.693  1.00  0.00              
ATOM    666  CA  GLY    84      11.372  18.968  26.259  1.00  0.00              
ATOM    667  C   GLY    84      10.187  19.495  25.507  1.00  0.00              
ATOM    668  O   GLY    84      10.326  20.423  24.709  1.00  0.00              
ATOM    669  N   THR    85       8.994  18.927  25.730  1.00  0.00              
ATOM    670  CA  THR    85       7.837  19.332  24.981  1.00  0.00              
ATOM    671  CB  THR    85       6.669  18.406  25.148  1.00  0.00              
ATOM    672  C   THR    85       7.384  20.704  25.401  1.00  0.00              
ATOM    673  O   THR    85       6.843  21.461  24.598  1.00  0.00              
ATOM    674  OG1 THR    85       5.669  18.706  24.186  1.00  0.00           O  
ATOM    675  CG2 THR    85       6.102  18.571  26.568  1.00  0.00           C  
ATOM    676  N   CYS    86       7.637  21.059  26.672  1.00  0.00              
ATOM    677  CA  CYS    86       7.025  22.182  27.337  1.00  0.00              
ATOM    678  CB  CYS    86       7.528  22.327  28.785  1.00  0.00              
ATOM    679  C   CYS    86       7.187  23.530  26.677  1.00  0.00              
ATOM    680  O   CYS    86       6.174  24.198  26.474  1.00  0.00              
ATOM    681  SG  CYS    86       6.768  23.729  29.654  1.00  0.00           S  
ATOM    682  N   PRO    87       8.347  24.013  26.333  1.00  0.00              
ATOM    683  CA  PRO    87       8.455  25.308  25.703  1.00  0.00              
ATOM    684  CB  PRO    87       9.946  25.487  25.428  1.00  0.00              
ATOM    685  C   PRO    87       7.653  25.405  24.437  1.00  0.00              
ATOM    686  O   PRO    87       7.188  26.498  24.118  1.00  0.00              
ATOM    687  CD  PRO    87       9.541  23.203  26.152  1.00  0.00           C  
ATOM    688  CG  PRO    87      10.444  24.042  25.229  1.00  0.00           C  
ATOM    689  N   GLY    88       7.533  24.307  23.664  1.00  0.00              
ATOM    690  CA  GLY    88       6.759  24.355  22.452  1.00  0.00              
ATOM    691  C   GLY    88       5.322  24.548  22.814  1.00  0.00              
ATOM    692  O   GLY    88       4.602  25.314  22.176  1.00  0.00              
ATOM    693  N   LEU    89       4.858  23.834  23.854  1.00  0.00              
ATOM    694  CA  LEU    89       3.489  23.952  24.258  1.00  0.00              
ATOM    695  CB  LEU    89       3.078  22.930  25.328  1.00  0.00              
ATOM    696  C   LEU    89       3.219  25.334  24.763  1.00  0.00              
ATOM    697  O   LEU    89       2.155  25.883  24.492  1.00  0.00              
ATOM    698  CG  LEU    89       2.910  21.526  24.723  1.00  0.00           C  
ATOM    699  CD1 LEU    89       4.191  21.062  24.028  1.00  0.00           C  
ATOM    700  CD2 LEU    89       2.409  20.516  25.758  1.00  0.00           C  
ATOM    701  N   THR    90       4.162  25.946  25.506  1.00  0.00              
ATOM    702  CA  THR    90       3.907  27.262  26.031  1.00  0.00              
ATOM    703  CB  THR    90       4.958  27.805  26.946  1.00  0.00              
ATOM    704  C   THR    90       3.776  28.242  24.909  1.00  0.00              
ATOM    705  O   THR    90       3.003  29.195  25.003  1.00  0.00              
ATOM    706  OG1 THR    90       5.103  26.970  28.085  1.00  0.00           O  
ATOM    707  CG2 THR    90       4.512  29.223  27.366  1.00  0.00           C  
ATOM    708  N   LEU    91       4.564  28.063  23.834  1.00  0.00              
ATOM    709  CA  LEU    91       4.522  28.964  22.719  1.00  0.00              
ATOM    710  CB  LEU    91       5.547  28.608  21.629  1.00  0.00              
ATOM    711  C   LEU    91       3.171  28.896  22.072  1.00  0.00              
ATOM    712  O   LEU    91       2.588  29.927  21.749  1.00  0.00              
ATOM    713  CG  LEU    91       5.512  29.563  20.421  1.00  0.00           C  
ATOM    714  CD1 LEU    91       5.914  30.990  20.828  1.00  0.00           C  
ATOM    715  CD2 LEU    91       6.340  29.019  19.246  1.00  0.00           C  
ATOM    716  N   VAL    92       2.644  27.673  21.857  1.00  0.00              
ATOM    717  CA  VAL    92       1.369  27.494  21.217  1.00  0.00              
ATOM    718  CB  VAL    92       1.052  26.049  20.956  1.00  0.00              
ATOM    719  C   VAL    92       0.295  28.049  22.096  1.00  0.00              
ATOM    720  O   VAL    92      -0.654  28.664  21.608  1.00  0.00              
ATOM    721  CG1 VAL    92      -0.377  25.949  20.396  1.00  0.00           C  
ATOM    722  CG2 VAL    92       2.122  25.474  20.013  1.00  0.00           C  
ATOM    723  N   TYR    93       0.414  27.846  23.423  1.00  0.00              
ATOM    724  CA  TYR    93      -0.607  28.328  24.310  1.00  0.00              
ATOM    725  CB  TYR    93      -0.411  28.006  25.803  1.00  0.00              
ATOM    726  C   TYR    93      -0.670  29.805  24.220  1.00  0.00              
ATOM    727  O   TYR    93      -1.763  30.358  24.202  1.00  0.00              
ATOM    728  CG  TYR    93      -0.579  26.535  25.923  1.00  0.00           C  
ATOM    729  CD1 TYR    93      -1.719  25.948  25.429  1.00  0.00           C  
ATOM    730  CD2 TYR    93       0.359  25.757  26.558  1.00  0.00           C  
ATOM    731  CE1 TYR    93      -1.903  24.591  25.527  1.00  0.00           C  
ATOM    732  CE2 TYR    93       0.180  24.398  26.661  1.00  0.00           C  
ATOM    733  CZ  TYR    93      -0.949  23.816  26.140  1.00  0.00           C  
ATOM    734  OH  TYR    93      -1.131  22.424  26.243  1.00  0.00           O  
ATOM    735  N   ALA    94       0.487  30.491  24.160  1.00  0.00              
ATOM    736  CA  ALA    94       0.418  31.923  24.122  1.00  0.00              
ATOM    737  CB  ALA    94       1.799  32.600  24.051  1.00  0.00              
ATOM    738  C   ALA    94      -0.358  32.329  22.910  1.00  0.00              
ATOM    739  O   ALA    94      -1.206  33.210  23.001  1.00  0.00              
ATOM    740  N   HIS    95      -0.104  31.695  21.748  1.00  0.00              
ATOM    741  CA  HIS    95      -0.784  32.066  20.531  1.00  0.00              
ATOM    742  CB  HIS    95      -0.128  31.447  19.283  1.00  0.00              
ATOM    743  C   HIS    95      -2.243  31.707  20.544  1.00  0.00              
ATOM    744  O   HIS    95      -3.082  32.462  20.053  1.00  0.00              
ATOM    745  ND1 HIS    95       1.399  33.134  18.153  1.00  0.00           N  
ATOM    746  CG  HIS    95       1.211  32.065  19.002  1.00  0.00           C  
ATOM    747  NE2 HIS    95       3.397  32.627  18.986  1.00  0.00           N  
ATOM    748  CD2 HIS    95       2.442  31.768  19.501  1.00  0.00           C  
ATOM    749  CE1 HIS    95       2.723  33.428  18.181  1.00  0.00           C  
ATOM    750  N   LEU    96      -2.580  30.519  21.074  1.00  0.00              
ATOM    751  CA  LEU    96      -3.931  30.035  21.135  1.00  0.00              
ATOM    752  CB  LEU    96      -3.904  28.622  21.701  1.00  0.00              
ATOM    753  C   LEU    96      -4.678  30.930  22.046  1.00  0.00              
ATOM    754  O   LEU    96      -5.836  31.286  21.826  1.00  0.00              
ATOM    755  CG  LEU    96      -3.220  27.596  20.781  1.00  0.00           C  
ATOM    756  CD1 LEU    96      -3.228  26.194  21.408  1.00  0.00           C  
ATOM    757  CD2 LEU    96      -3.844  27.609  19.376  1.00  0.00           C  
ATOM    758  N   ASN    97      -3.975  31.271  23.123  1.00  0.00              
ATOM    759  CA  ASN    97      -4.327  32.201  24.110  1.00  0.00              
ATOM    760  CB  ASN    97      -3.451  32.114  25.364  1.00  0.00              
ATOM    761  C   ASN    97      -4.172  33.523  23.483  1.00  0.00              
ATOM    762  O   ASN    97      -4.531  34.430  24.153  1.00  0.00              
ATOM    763  CG  ASN    97      -3.967  33.068  26.393  1.00  0.00           C  
ATOM    764  OD1 ASN    97      -5.171  33.157  26.613  1.00  0.00           O  
ATOM    765  ND2 ASN    97      -3.016  33.821  26.994  1.00  0.00           N  
ATOM    766  N   ARG    98      -3.617  33.795  22.288  1.00  0.00              
ATOM    767  CA  ARG    98      -3.759  35.069  21.590  1.00  0.00              
ATOM    768  CB  ARG    98      -2.509  35.538  20.831  1.00  0.00              
ATOM    769  C   ARG    98      -4.927  35.085  20.673  1.00  0.00              
ATOM    770  O   ARG    98      -5.548  36.134  20.564  1.00  0.00              
ATOM    771  CG  ARG    98      -2.638  36.995  20.380  1.00  0.00           C  
ATOM    772  CD  ARG    98      -3.228  37.105  18.981  1.00  0.00           C  
ATOM    773  NE  ARG    98      -2.241  36.440  18.090  1.00  0.00           N  
ATOM    774  CZ  ARG    98      -2.625  35.479  17.202  1.00  0.00           C  
ATOM    775  NH1 ARG    98      -3.936  35.143  17.066  1.00  0.00           N  
ATOM    776  NH2 ARG    98      -1.689  34.833  16.450  1.00  0.00           N  
ATOM    777  N   LEU    99      -5.297  33.848  20.195  1.00  0.00              
ATOM    778  CA  LEU    99      -6.338  33.143  19.432  1.00  0.00              
ATOM    779  CB  LEU    99      -5.829  31.763  18.982  1.00  0.00              
ATOM    780  C   LEU    99      -7.816  32.889  19.957  1.00  0.00              
ATOM    781  O   LEU    99      -8.609  32.598  19.094  1.00  0.00              
ATOM    782  CG  LEU    99      -6.670  31.135  17.860  1.00  0.00           C  
ATOM    783  CD1 LEU    99      -6.438  31.898  16.550  1.00  0.00           C  
ATOM    784  CD2 LEU    99      -6.458  29.621  17.739  1.00  0.00           C  
ATOM    785  N   ILE   100      -8.334  32.754  21.223  1.00  0.00              
ATOM    786  CA  ILE   100      -9.673  33.027  21.838  1.00  0.00              
ATOM    787  CB  ILE   100     -10.123  31.991  22.822  1.00  0.00              
ATOM    788  C   ILE   100     -10.259  34.474  22.319  1.00  0.00              
ATOM    789  O   ILE   100     -11.418  34.724  22.050  1.00  0.00              
ATOM    790  CG2 ILE   100     -11.265  32.553  23.684  1.00  0.00           C  
ATOM    791  CG1 ILE   100     -10.443  30.645  22.198  1.00  0.00           C  
ATOM    792  CD1 ILE   100     -11.010  29.749  23.292  1.00  0.00           C  
ATOM    793  N   THR   101      -9.605  35.466  23.037  1.00  0.00              
ATOM    794  CA  THR   101      -9.869  36.894  23.304  1.00  0.00              
ATOM    795  CB  THR   101      -8.822  37.845  23.834  1.00  0.00              
ATOM    796  C   THR   101     -10.164  37.770  22.121  1.00  0.00              
ATOM    797  O   THR   101     -11.263  38.315  22.064  1.00  0.00              
ATOM    798  OG1 THR   101      -8.586  37.684  25.199  1.00  0.00           O  
ATOM    799  CG2 THR   101      -9.274  39.303  23.641  1.00  0.00           C  
ATOM    800  N   LYS   102      -9.221  37.960  21.166  1.00  0.00              
ATOM    801  CA  LYS   102      -9.455  38.888  20.085  1.00  0.00              
ATOM    802  CB  LYS   102      -8.396  39.118  18.994  1.00  0.00              
ATOM    803  C   LYS   102     -10.718  38.540  19.391  1.00  0.00              
ATOM    804  O   LYS   102     -11.445  39.447  18.995  1.00  0.00              
ATOM    805  CG  LYS   102      -7.105  39.802  19.423  1.00  0.00           C  
ATOM    806  CD  LYS   102      -6.144  39.934  18.245  1.00  0.00           C  
ATOM    807  CE  LYS   102      -5.029  40.950  18.470  1.00  0.00           C  
ATOM    808  NZ  LYS   102      -5.605  42.298  18.680  1.00  0.00           N  
ATOM    809  N   THR   103     -11.053  37.252  19.199  1.00  0.00              
ATOM    810  CA  THR   103     -12.308  37.140  18.521  1.00  0.00              
ATOM    811  CB  THR   103     -12.258  36.445  17.296  1.00  0.00              
ATOM    812  C   THR   103     -13.302  36.371  19.329  1.00  0.00              
ATOM    813  O   THR   103     -14.357  35.973  18.831  1.00  0.00              
ATOM    814  OG1 THR   103     -12.241  35.099  17.696  1.00  0.00           O  
ATOM    815  CG2 THR   103     -10.961  36.944  16.626  1.00  0.00           C  
ATOM    816  N   ASN   104     -13.014  36.180  20.618  1.00  0.00              
ATOM    817  CA  ASN   104     -13.959  35.518  21.470  1.00  0.00              
ATOM    818  CB  ASN   104     -15.233  36.350  21.700  1.00  0.00              
ATOM    819  C   ASN   104     -14.360  34.170  20.953  1.00  0.00              
ATOM    820  O   ASN   104     -15.551  33.896  20.802  1.00  0.00              
ATOM    821  CG  ASN   104     -14.835  37.585  22.496  1.00  0.00           C  
ATOM    822  OD1 ASN   104     -14.218  37.481  23.555  1.00  0.00           O  
ATOM    823  ND2 ASN   104     -15.182  38.790  21.970  1.00  0.00           N  
ATOM    824  N   GLN   105     -13.384  33.273  20.689  1.00  0.00              
ATOM    825  CA  GLN   105     -13.781  31.971  20.211  1.00  0.00              
ATOM    826  CB  GLN   105     -12.775  31.310  19.272  1.00  0.00              
ATOM    827  C   GLN   105     -13.911  31.034  21.370  1.00  0.00              
ATOM    828  O   GLN   105     -13.138  31.095  22.316  1.00  0.00              
ATOM    829  CG  GLN   105     -13.191  29.928  18.772  1.00  0.00           C  
ATOM    830  CD  GLN   105     -14.411  30.092  17.883  1.00  0.00           C  
ATOM    831  OE1 GLN   105     -14.619  31.138  17.271  1.00  0.00           O  
ATOM    832  NE2 GLN   105     -15.248  29.025  17.814  1.00  0.00           N  
ATOM    833  N   GLU   106     -14.913  30.138  21.351  1.00  0.00              
ATOM    834  CA  GLU   106     -15.010  29.148  22.393  1.00  0.00              
ATOM    835  CB  GLU   106     -16.406  28.513  22.519  1.00  0.00              
ATOM    836  C   GLU   106     -14.044  28.064  22.026  1.00  0.00              
ATOM    837  O   GLU   106     -14.149  27.469  20.953  1.00  0.00              
ATOM    838  CG  GLU   106     -17.470  29.467  23.069  1.00  0.00           C  
ATOM    839  CD  GLU   106     -17.837  30.461  21.976  1.00  0.00           C  
ATOM    840  OE1 GLU   106     -18.383  30.018  20.932  1.00  0.00           O  
ATOM    841  OE2 GLU   106     -17.576  31.677  22.172  1.00  0.00           O  
ATOM    842  N   MET   107     -13.066  27.768  22.912  1.00  0.00              
ATOM    843  CA  MET   107     -12.115  26.780  22.503  1.00  0.00              
ATOM    844  CB  MET   107     -10.971  27.368  21.642  1.00  0.00              
ATOM    845  C   MET   107     -11.665  25.959  23.672  1.00  0.00              
ATOM    846  O   MET   107     -11.710  26.392  24.825  1.00  0.00              
ATOM    847  CG  MET   107      -9.860  26.474  21.107  1.00  0.00           C  
ATOM    848  SD  MET   107      -9.083  27.196  19.629  1.00  0.00           S  
ATOM    849  CE  MET   107      -9.092  28.906  20.236  1.00  0.00           C  
ATOM    850  N   LEU   108     -11.309  24.689  23.374  1.00  0.00              
ATOM    851  CA  LEU   108     -10.745  23.733  24.288  1.00  0.00              
ATOM    852  CB  LEU   108     -11.609  22.484  24.513  1.00  0.00              
ATOM    853  C   LEU   108      -9.549  23.195  23.562  1.00  0.00              
ATOM    854  O   LEU   108      -9.631  22.933  22.364  1.00  0.00              
ATOM    855  CG  LEU   108     -13.007  22.715  25.102  1.00  0.00           C  
ATOM    856  CD1 LEU   108     -13.715  21.360  25.256  1.00  0.00           C  
ATOM    857  CD2 LEU   108     -12.968  23.530  26.406  1.00  0.00           C  
ATOM    858  N   TYR   109      -8.410  22.988  24.250  1.00  0.00              
ATOM    859  CA  TYR   109      -7.277  22.437  23.552  1.00  0.00              
ATOM    860  CB  TYR   109      -5.946  23.187  23.691  1.00  0.00              
ATOM    861  C   TYR   109      -6.996  21.083  24.114  1.00  0.00              
ATOM    862  O   TYR   109      -7.463  20.740  25.198  1.00  0.00              
ATOM    863  CG  TYR   109      -6.119  24.495  23.030  1.00  0.00           C  
ATOM    864  CD1 TYR   109      -6.698  24.557  21.786  1.00  0.00           C  
ATOM    865  CD2 TYR   109      -5.647  25.635  23.627  1.00  0.00           C  
ATOM    866  CE1 TYR   109      -6.854  25.765  21.161  1.00  0.00           C  
ATOM    867  CE2 TYR   109      -5.799  26.841  23.001  1.00  0.00           C  
ATOM    868  CZ  TYR   109      -6.410  26.911  21.768  1.00  0.00           C  
ATOM    869  OH  TYR   109      -6.576  28.152  21.122  1.00  0.00           O  
ATOM    870  N   VAL   110      -6.264  20.255  23.336  1.00  0.00              
ATOM    871  CA  VAL   110      -5.873  18.949  23.790  1.00  0.00              
ATOM    872  CB  VAL   110      -6.278  17.836  22.863  1.00  0.00              
ATOM    873  C   VAL   110      -4.377  18.918  23.859  1.00  0.00              
ATOM    874  O   VAL   110      -3.684  19.309  22.919  1.00  0.00              
ATOM    875  CG1 VAL   110      -5.710  16.512  23.404  1.00  0.00           C  
ATOM    876  CG2 VAL   110      -7.809  17.842  22.712  1.00  0.00           C  
ATOM    877  N   VAL   111      -3.830  18.446  24.996  1.00  0.00              
ATOM    878  CA  VAL   111      -2.401  18.371  25.111  1.00  0.00              
ATOM    879  CB  VAL   111      -1.912  18.704  26.487  1.00  0.00              
ATOM    880  C   VAL   111      -2.017  16.947  24.857  1.00  0.00              
ATOM    881  O   VAL   111      -2.013  16.128  25.775  1.00  0.00              
ATOM    882  CG1 VAL   111      -0.379  18.597  26.515  1.00  0.00           C  
ATOM    883  CG2 VAL   111      -2.467  20.077  26.881  1.00  0.00           C  
ATOM    884  N   GLY   112      -1.643  16.614  23.605  1.00  0.00              
ATOM    885  CA  GLY   112      -1.316  15.245  23.326  1.00  0.00              
ATOM    886  C   GLY   112      -0.147  14.852  24.174  1.00  0.00              
ATOM    887  O   GLY   112      -0.182  13.798  24.810  1.00  0.00              
ATOM    888  N   PRO   113       0.914  15.621  24.184  1.00  0.00              
ATOM    889  CA  PRO   113       2.011  15.273  25.047  1.00  0.00              
ATOM    890  CB  PRO   113       3.246  15.974  24.474  1.00  0.00              
ATOM    891  C   PRO   113       1.639  15.695  26.436  1.00  0.00              
ATOM    892  O   PRO   113       2.032  16.786  26.853  1.00  0.00              
ATOM    893  CD  PRO   113       1.347  16.369  23.019  1.00  0.00           C  
ATOM    894  CG  PRO   113       2.682  16.991  23.461  1.00  0.00           C  
ATOM    895  N   GLY   114       0.993  14.791  27.194  1.00  0.00              
ATOM    896  CA  GLY   114       0.446  15.055  28.499  1.00  0.00              
ATOM    897  C   GLY   114       1.538  15.358  29.466  1.00  0.00              
ATOM    898  O   GLY   114       1.333  16.047  30.466  1.00  0.00              
ATOM    899  N   HIS   115       2.726  14.803  29.197  1.00  0.00              
ATOM    900  CA  HIS   115       3.858  14.959  30.056  1.00  0.00              
ATOM    901  CB  HIS   115       5.087  14.140  29.614  1.00  0.00              
ATOM    902  C   HIS   115       4.212  16.414  30.145  1.00  0.00              
ATOM    903  O   HIS   115       5.008  16.806  30.999  1.00  0.00              
ATOM    904  ND1 HIS   115       4.704  13.512  27.189  1.00  0.00           N  
ATOM    905  CG  HIS   115       5.388  14.224  28.148  1.00  0.00           C  
ATOM    906  NE2 HIS   115       6.254  14.693  26.118  1.00  0.00           N  
ATOM    907  CD2 HIS   115       6.331  14.941  27.478  1.00  0.00           C  
ATOM    908  CE1 HIS   115       5.262  13.829  25.993  1.00  0.00           C  
ATOM    909  N   GLY   116       3.697  17.256  29.225  1.00  0.00              
ATOM    910  CA  GLY   116       4.028  18.652  29.345  1.00  0.00              
ATOM    911  C   GLY   116       3.097  19.335  30.311  1.00  0.00              
ATOM    912  O   GLY   116       2.687  20.476  30.098  1.00  0.00              
ATOM    913  N   ALA   117       2.830  18.702  31.468  1.00  0.00              
ATOM    914  CA  ALA   117       1.902  19.246  32.420  1.00  0.00              
ATOM    915  CB  ALA   117       1.699  18.419  33.683  1.00  0.00              
ATOM    916  C   ALA   117       2.316  20.592  32.915  1.00  0.00              
ATOM    917  O   ALA   117       1.438  21.420  33.146  1.00  0.00              
ATOM    918  N   PRO   118       3.568  20.902  33.093  1.00  0.00              
ATOM    919  CA  PRO   118       3.898  22.214  33.570  1.00  0.00              
ATOM    920  CB  PRO   118       5.417  22.203  33.788  1.00  0.00              
ATOM    921  C   PRO   118       3.364  23.320  32.715  1.00  0.00              
ATOM    922  O   PRO   118       3.121  24.408  33.240  1.00  0.00              
ATOM    923  CD  PRO   118       4.617  19.944  33.386  1.00  0.00           C  
ATOM    924  CG  PRO   118       5.883  20.810  33.305  1.00  0.00           C  
ATOM    925  N   ALA   119       3.206  23.085  31.401  1.00  0.00              
ATOM    926  CA  ALA   119       2.662  24.086  30.527  1.00  0.00              
ATOM    927  CB  ALA   119       2.733  23.681  29.044  1.00  0.00              
ATOM    928  C   ALA   119       1.214  24.318  30.863  1.00  0.00              
ATOM    929  O   ALA   119       0.715  25.442  30.813  1.00  0.00              
ATOM    930  N   MET   120       0.485  23.225  31.153  1.00  0.00              
ATOM    931  CA  MET   120      -0.922  23.270  31.444  1.00  0.00              
ATOM    932  CB  MET   120      -1.556  21.871  31.490  1.00  0.00              
ATOM    933  C   MET   120      -1.191  23.941  32.757  1.00  0.00              
ATOM    934  O   MET   120      -2.160  24.687  32.894  1.00  0.00              
ATOM    935  CG  MET   120      -3.061  21.895  31.754  1.00  0.00           C  
ATOM    936  SD  MET   120      -4.042  22.601  30.399  1.00  0.00           S  
ATOM    937  CE  MET   120      -3.766  21.208  29.270  1.00  0.00           C  
ATOM    938  N   LEU   121      -0.365  23.639  33.777  1.00  0.00              
ATOM    939  CA  LEU   121      -0.515  24.258  35.065  1.00  0.00              
ATOM    940  CB  LEU   121       0.415  23.646  36.128  1.00  0.00              
ATOM    941  C   LEU   121      -0.187  25.716  34.946  1.00  0.00              
ATOM    942  O   LEU   121      -0.892  26.562  35.494  1.00  0.00              
ATOM    943  CG  LEU   121      -0.003  22.238  36.597  1.00  0.00           C  
ATOM    944  CD1 LEU   121      -1.226  22.296  37.522  1.00  0.00           C  
ATOM    945  CD2 LEU   121      -0.227  21.296  35.407  1.00  0.00           C  
ATOM    946  N   SER   122       0.894  26.052  34.212  1.00  0.00              
ATOM    947  CA  SER   122       1.291  27.426  34.084  1.00  0.00              
ATOM    948  CB  SER   122       2.608  27.604  33.306  1.00  0.00              
ATOM    949  C   SER   122       0.209  28.199  33.395  1.00  0.00              
ATOM    950  O   SER   122      -0.064  29.345  33.752  1.00  0.00              
ATOM    951  OG  SER   122       2.495  27.076  31.994  1.00  0.00           O  
ATOM    952  N   CYS   123      -0.460  27.596  32.393  1.00  0.00              
ATOM    953  CA  CYS   123      -1.463  28.359  31.711  1.00  0.00              
ATOM    954  CB  CYS   123      -2.045  27.703  30.445  1.00  0.00              
ATOM    955  C   CYS   123      -2.570  28.690  32.665  1.00  0.00              
ATOM    956  O   CYS   123      -3.097  29.801  32.653  1.00  0.00              
ATOM    957  SG  CYS   123      -3.177  26.329  30.771  1.00  0.00           S  
ATOM    958  N   LEU   124      -2.941  27.732  33.533  1.00  0.00              
ATOM    959  CA  LEU   124      -4.027  27.926  34.452  1.00  0.00              
ATOM    960  CB  LEU   124      -4.315  26.674  35.288  1.00  0.00              
ATOM    961  C   LEU   124      -3.674  29.003  35.437  1.00  0.00              
ATOM    962  O   LEU   124      -4.503  29.835  35.801  1.00  0.00              
ATOM    963  CG  LEU   124      -5.571  26.861  36.139  1.00  0.00           C  
ATOM    964  CD1 LEU   124      -6.794  26.917  35.220  1.00  0.00           C  
ATOM    965  CD2 LEU   124      -5.674  25.826  37.264  1.00  0.00           C  
ATOM    966  N   TRP   125      -2.419  28.993  35.916  1.00  0.00              
ATOM    967  CA  TRP   125      -1.975  29.907  36.926  1.00  0.00              
ATOM    968  CB  TRP   125      -0.537  29.584  37.378  1.00  0.00              
ATOM    969  C   TRP   125      -2.023  31.309  36.402  1.00  0.00              
ATOM    970  O   TRP   125      -2.480  32.221  37.091  1.00  0.00              
ATOM    971  CG  TRP   125      -0.021  30.375  38.557  1.00  0.00           C  
ATOM    972  CD2 TRP   125       0.922  31.453  38.461  1.00  0.00           C  
ATOM    973  CD1 TRP   125      -0.289  30.213  39.885  1.00  0.00           C  
ATOM    974  NE1 TRP   125       0.424  31.128  40.623  1.00  0.00           N  
ATOM    975  CE2 TRP   125       1.175  31.896  39.760  1.00  0.00           C  
ATOM    976  CE3 TRP   125       1.532  32.023  37.382  1.00  0.00           C  
ATOM    977  CZ2 TRP   125       2.044  32.923  39.998  1.00  0.00           C  
ATOM    978  CZ3 TRP   125       2.405  33.059  37.627  1.00  0.00           C  
ATOM    979  CH2 TRP   125       2.656  33.501  38.909  1.00  0.00           C  
ATOM    980  N   LEU   126      -1.531  31.549  35.172  1.00  0.00              
ATOM    981  CA  LEU   126      -1.600  32.910  34.739  1.00  0.00              
ATOM    982  CB  LEU   126      -0.504  33.336  33.751  1.00  0.00              
ATOM    983  C   LEU   126      -3.031  33.318  34.453  1.00  0.00              
ATOM    984  O   LEU   126      -3.434  34.436  34.762  1.00  0.00              
ATOM    985  CG  LEU   126       0.949  33.440  34.227  1.00  0.00           C  
ATOM    986  CD1 LEU   126       1.857  33.828  33.044  1.00  0.00           C  
ATOM    987  CD2 LEU   126       1.084  34.435  35.385  1.00  0.00           C  
ATOM    988  N   GLU   127      -3.859  32.365  33.986  1.00  0.00              
ATOM    989  CA  GLU   127      -5.256  32.426  33.612  1.00  0.00              
ATOM    990  CB  GLU   127      -5.781  30.991  33.667  1.00  0.00              
ATOM    991  C   GLU   127      -6.044  33.020  34.725  1.00  0.00              
ATOM    992  O   GLU   127      -7.003  33.762  34.505  1.00  0.00              
ATOM    993  CG  GLU   127      -7.067  30.680  32.953  1.00  0.00           C  
ATOM    994  CD  GLU   127      -6.486  30.325  31.631  1.00  0.00           C  
ATOM    995  OE1 GLU   127      -5.274  30.631  31.509  1.00  0.00           O  
ATOM    996  OE2 GLU   127      -7.192  29.742  30.774  1.00  0.00           O  
ATOM    997  N   GLY   128      -5.683  32.628  35.955  1.00  0.00              
ATOM    998  CA  GLY   128      -6.378  33.063  37.127  1.00  0.00              
ATOM    999  C   GLY   128      -7.208  31.926  37.660  1.00  0.00              
ATOM   1000  O   GLY   128      -7.601  31.942  38.825  1.00  0.00              
ATOM   1001  N   SER   129      -7.492  30.899  36.833  1.00  0.00              
ATOM   1002  CA  SER   129      -8.312  29.808  37.286  1.00  0.00              
ATOM   1003  CB  SER   129      -8.774  28.867  36.162  1.00  0.00              
ATOM   1004  C   SER   129      -7.595  28.985  38.324  1.00  0.00              
ATOM   1005  O   SER   129      -8.226  28.403  39.202  1.00  0.00              
ATOM   1006  OG  SER   129      -9.661  29.544  35.284  1.00  0.00           O  
ATOM   1007  N   LEU   130      -6.252  28.927  38.277  1.00  0.00              
ATOM   1008  CA  LEU   130      -5.505  28.102  39.195  1.00  0.00              
ATOM   1009  CB  LEU   130      -3.986  28.333  38.996  1.00  0.00              
ATOM   1010  C   LEU   130      -5.828  28.537  40.603  1.00  0.00              
ATOM   1011  O   LEU   130      -6.159  27.721  41.465  1.00  0.00              
ATOM   1012  CG  LEU   130      -2.988  27.399  39.725  1.00  0.00           C  
ATOM   1013  CD1 LEU   130      -3.215  27.343  41.241  1.00  0.00           C  
ATOM   1014  CD2 LEU   130      -2.896  26.022  39.057  1.00  0.00           C  
ATOM   1015  N   GLY   131      -5.742  29.854  40.868  1.00  0.00              
ATOM   1016  CA  GLY   131      -5.988  30.385  42.180  1.00  0.00              
ATOM   1017  C   GLY   131      -7.427  30.189  42.536  1.00  0.00              
ATOM   1018  O   GLY   131      -7.756  29.868  43.677  1.00  0.00              
ATOM   1019  N   THR   132      -8.330  30.389  41.559  1.00  0.00              
ATOM   1020  CA  THR   132      -9.728  30.306  41.852  1.00  0.00              
ATOM   1021  CB  THR   132     -10.588  30.566  40.650  1.00  0.00              
ATOM   1022  C   THR   132     -10.042  28.926  42.343  1.00  0.00              
ATOM   1023  O   THR   132     -10.718  28.760  43.357  1.00  0.00              
ATOM   1024  OG1 THR   132     -10.322  31.858  40.124  1.00  0.00           O  
ATOM   1025  CG2 THR   132     -12.065  30.459  41.067  1.00  0.00           C  
ATOM   1026  N   PHE   133      -9.570  27.893  41.621  1.00  0.00              
ATOM   1027  CA  PHE   133      -9.833  26.542  42.022  1.00  0.00              
ATOM   1028  CB  PHE   133      -9.477  25.509  40.939  1.00  0.00              
ATOM   1029  C   PHE   133      -9.071  26.198  43.259  1.00  0.00              
ATOM   1030  O   PHE   133      -9.602  25.544  44.157  1.00  0.00              
ATOM   1031  CG  PHE   133     -10.462  25.684  39.833  1.00  0.00           C  
ATOM   1032  CD1 PHE   133     -10.225  26.571  38.809  1.00  0.00           C  
ATOM   1033  CD2 PHE   133     -11.633  24.963  39.824  1.00  0.00           C  
ATOM   1034  CE1 PHE   133     -11.134  26.735  37.791  1.00  0.00           C  
ATOM   1035  CE2 PHE   133     -12.547  25.122  38.809  1.00  0.00           C  
ATOM   1036  CZ  PHE   133     -12.300  26.009  37.789  1.00  0.00           C  
ATOM   1037  N   TRP   134      -7.792  26.614  43.332  1.00  0.00              
ATOM   1038  CA  TRP   134      -6.998  26.255  44.467  1.00  0.00              
ATOM   1039  CB  TRP   134      -5.691  25.558  44.057  1.00  0.00              
ATOM   1040  C   TRP   134      -6.610  27.496  45.194  1.00  0.00              
ATOM   1041  O   TRP   134      -5.605  28.138  44.891  1.00  0.00              
ATOM   1042  CG  TRP   134      -4.810  25.092  45.190  1.00  0.00           C  
ATOM   1043  CD2 TRP   134      -4.658  23.722  45.585  1.00  0.00           C  
ATOM   1044  CD1 TRP   134      -3.963  25.812  45.975  1.00  0.00           C  
ATOM   1045  NE1 TRP   134      -3.267  24.978  46.813  1.00  0.00           N  
ATOM   1046  CE2 TRP   134      -3.690  23.688  46.590  1.00  0.00           C  
ATOM   1047  CE3 TRP   134      -5.264  22.585  45.138  1.00  0.00           C  
ATOM   1048  CZ2 TRP   134      -3.314  22.510  47.166  1.00  0.00           C  
ATOM   1049  CZ3 TRP   134      -4.890  21.399  45.730  1.00  0.00           C  
ATOM   1050  CH2 TRP   134      -3.933  21.363  46.723  1.00  0.00           C  
ATOM   1051  N   PRO   135      -7.339  27.815  46.222  1.00  0.00              
ATOM   1052  CA  PRO   135      -6.960  28.956  46.997  1.00  0.00              
ATOM   1053  CB  PRO   135      -8.139  29.235  47.924  1.00  0.00              
ATOM   1054  C   PRO   135      -5.731  28.454  47.670  1.00  0.00              
ATOM   1055  O   PRO   135      -5.525  27.254  47.662  1.00  0.00              
ATOM   1056  CD  PRO   135      -8.775  27.592  46.245  1.00  0.00           C  
ATOM   1057  CG  PRO   135      -9.349  28.718  47.123  1.00  0.00           C  
ATOM   1058  N   LYS   136      -4.870  29.310  48.213  1.00  0.00              
ATOM   1059  CA  LYS   136      -3.642  28.883  48.834  1.00  0.00              
ATOM   1060  CB  LYS   136      -3.533  27.465  49.451  1.00  0.00              
ATOM   1061  C   LYS   136      -2.579  29.009  47.798  1.00  0.00              
ATOM   1062  O   LYS   136      -1.488  29.472  48.114  1.00  0.00              
ATOM   1063  CG  LYS   136      -4.512  27.187  50.593  1.00  0.00           C  
ATOM   1064  CD  LYS   136      -4.649  25.693  50.894  1.00  0.00           C  
ATOM   1065  CE  LYS   136      -5.760  25.358  51.890  1.00  0.00           C  
ATOM   1066  NZ  LYS   136      -5.905  23.889  52.004  1.00  0.00           N  
ATOM   1067  N   TYR   137      -2.841  28.613  46.529  1.00  0.00              
ATOM   1068  CA  TYR   137      -1.787  28.911  45.602  1.00  0.00              
ATOM   1069  CB  TYR   137      -1.622  27.997  44.366  1.00  0.00              
ATOM   1070  C   TYR   137      -2.134  30.272  45.103  1.00  0.00              
ATOM   1071  O   TYR   137      -2.791  30.439  44.077  1.00  0.00              
ATOM   1072  CG  TYR   137      -1.216  26.639  44.826  1.00  0.00           C  
ATOM   1073  CD1 TYR   137      -0.374  26.488  45.902  1.00  0.00           C  
ATOM   1074  CD2 TYR   137      -1.701  25.517  44.198  1.00  0.00           C  
ATOM   1075  CE1 TYR   137      -0.014  25.237  46.343  1.00  0.00           C  
ATOM   1076  CE2 TYR   137      -1.347  24.265  44.636  1.00  0.00           C  
ATOM   1077  CZ  TYR   137      -0.503  24.123  45.709  1.00  0.00           C  
ATOM   1078  OH  TYR   137      -0.140  22.837  46.160  1.00  0.00           O  
ATOM   1079  N   THR   138      -1.651  31.283  45.845  1.00  0.00              
ATOM   1080  CA  THR   138      -1.997  32.661  45.645  1.00  0.00              
ATOM   1081  CB  THR   138      -1.668  33.487  46.858  1.00  0.00              
ATOM   1082  C   THR   138      -1.147  33.216  44.544  1.00  0.00              
ATOM   1083  O   THR   138      -0.147  32.622  44.143  1.00  0.00              
ATOM   1084  OG1 THR   138      -2.196  32.888  48.026  1.00  0.00           O  
ATOM   1085  CG2 THR   138      -2.309  34.870  46.702  1.00  0.00           C  
ATOM   1086  N   ARG   139      -1.538  34.402  44.033  1.00  0.00              
ATOM   1087  CA  ARG   139      -0.807  35.026  42.966  1.00  0.00              
ATOM   1088  CB  ARG   139      -1.737  35.776  42.007  1.00  0.00              
ATOM   1089  C   ARG   139       0.151  36.009  43.565  1.00  0.00              
ATOM   1090  O   ARG   139       0.026  37.220  43.379  1.00  0.00              
ATOM   1091  CG  ARG   139      -2.844  34.861  41.478  1.00  0.00           C  
ATOM   1092  CD  ARG   139      -3.802  35.557  40.518  1.00  0.00           C  
ATOM   1093  NE  ARG   139      -4.297  36.773  41.216  1.00  0.00           N  
ATOM   1094  CZ  ARG   139      -4.784  37.813  40.481  1.00  0.00           C  
ATOM   1095  NH1 ARG   139      -4.895  37.692  39.127  1.00  0.00           N  
ATOM   1096  NH2 ARG   139      -5.142  38.974  41.102  1.00  0.00           N  
ATOM   1097  N   ASP   140       1.160  35.484  44.287  1.00  0.00              
ATOM   1098  CA  ASP   140       2.172  36.295  44.898  1.00  0.00              
ATOM   1099  CB  ASP   140       1.716  36.945  46.220  1.00  0.00              
ATOM   1100  C   ASP   140       3.366  35.413  45.114  1.00  0.00              
ATOM   1101  O   ASP   140       3.371  34.257  44.693  1.00  0.00              
ATOM   1102  CG  ASP   140       1.252  35.872  47.194  1.00  0.00           C  
ATOM   1103  OD1 ASP   140       1.404  34.663  46.879  1.00  0.00           O  
ATOM   1104  OD2 ASP   140       0.721  36.257  48.271  1.00  0.00           O  
ATOM   1105  N   LYS   141       4.417  35.936  45.774  1.00  0.00              
ATOM   1106  CA  LYS   141       5.632  35.184  45.936  1.00  0.00              
ATOM   1107  CB  LYS   141       6.717  35.954  46.709  1.00  0.00              
ATOM   1108  C   LYS   141       5.355  33.917  46.690  1.00  0.00              
ATOM   1109  O   LYS   141       5.858  32.856  46.324  1.00  0.00              
ATOM   1110  CG  LYS   141       8.103  35.315  46.594  1.00  0.00           C  
ATOM   1111  CD  LYS   141       9.239  36.196  47.117  1.00  0.00           C  
ATOM   1112  CE  LYS   141      10.629  35.667  46.756  1.00  0.00           C  
ATOM   1113  NZ  LYS   141      10.741  34.238  47.127  1.00  0.00           N  
ATOM   1114  N   ALA   142       4.539  33.986  47.760  1.00  0.00              
ATOM   1115  CA  ALA   142       4.299  32.821  48.566  1.00  0.00              
ATOM   1116  CB  ALA   142       3.395  33.112  49.777  1.00  0.00              
ATOM   1117  C   ALA   142       3.617  31.766  47.746  1.00  0.00              
ATOM   1118  O   ALA   142       3.983  30.594  47.811  1.00  0.00              
ATOM   1119  N   GLY   143       2.606  32.154  46.944  1.00  0.00              
ATOM   1120  CA  GLY   143       1.863  31.202  46.168  1.00  0.00              
ATOM   1121  C   GLY   143       2.741  30.558  45.141  1.00  0.00              
ATOM   1122  O   GLY   143       2.642  29.357  44.893  1.00  0.00              
ATOM   1123  N   LEU   144       3.613  31.360  44.504  1.00  0.00              
ATOM   1124  CA  LEU   144       4.475  30.896  43.453  1.00  0.00              
ATOM   1125  CB  LEU   144       5.284  32.028  42.797  1.00  0.00              
ATOM   1126  C   LEU   144       5.425  29.886  44.017  1.00  0.00              
ATOM   1127  O   LEU   144       5.741  28.891  43.365  1.00  0.00              
ATOM   1128  CG  LEU   144       6.111  31.564  41.583  1.00  0.00           C  
ATOM   1129  CD1 LEU   144       5.202  30.976  40.490  1.00  0.00           C  
ATOM   1130  CD2 LEU   144       7.009  32.695  41.053  1.00  0.00           C  
ATOM   1131  N   GLN   145       5.906  30.113  45.255  1.00  0.00              
ATOM   1132  CA  GLN   145       6.836  29.195  45.848  1.00  0.00              
ATOM   1133  CB  GLN   145       7.297  29.631  47.252  1.00  0.00              
ATOM   1134  C   GLN   145       6.157  27.868  45.972  1.00  0.00              
ATOM   1135  O   GLN   145       6.741  26.830  45.662  1.00  0.00              
ATOM   1136  CG  GLN   145       8.347  28.712  47.887  1.00  0.00           C  
ATOM   1137  CD  GLN   145       7.657  27.490  48.481  1.00  0.00           C  
ATOM   1138  OE1 GLN   145       7.950  26.354  48.111  1.00  0.00           O  
ATOM   1139  NE2 GLN   145       6.718  27.727  49.436  1.00  0.00           N  
ATOM   1140  N   ASN   146       4.888  27.881  46.421  1.00  0.00              
ATOM   1141  CA  ASN   146       4.127  26.679  46.614  1.00  0.00              
ATOM   1142  CB  ASN   146       2.762  26.941  47.275  1.00  0.00              
ATOM   1143  C   ASN   146       3.856  26.032  45.288  1.00  0.00              
ATOM   1144  O   ASN   146       3.869  24.807  45.176  1.00  0.00              
ATOM   1145  CG  ASN   146       2.998  27.322  48.728  1.00  0.00           C  
ATOM   1146  OD1 ASN   146       3.289  28.474  49.044  1.00  0.00           O  
ATOM   1147  ND2 ASN   146       2.861  26.324  49.642  1.00  0.00           N  
ATOM   1148  N   LEU   147       3.592  26.848  44.249  1.00  0.00              
ATOM   1149  CA  LEU   147       3.253  26.366  42.936  1.00  0.00              
ATOM   1150  CB  LEU   147       3.040  27.558  41.968  1.00  0.00              
ATOM   1151  C   LEU   147       4.414  25.574  42.417  1.00  0.00              
ATOM   1152  O   LEU   147       4.251  24.501  41.838  1.00  0.00              
ATOM   1153  CG  LEU   147       2.541  27.275  40.527  1.00  0.00           C  
ATOM   1154  CD1 LEU   147       3.469  26.342  39.738  1.00  0.00           C  
ATOM   1155  CD2 LEU   147       1.068  26.850  40.497  1.00  0.00           C  
ATOM   1156  N   ILE   148       5.630  26.109  42.600  1.00  0.00              
ATOM   1157  CA  ILE   148       6.826  25.495  42.114  1.00  0.00              
ATOM   1158  CB  ILE   148       7.948  26.485  42.238  1.00  0.00              
ATOM   1159  C   ILE   148       7.103  24.194  42.826  1.00  0.00              
ATOM   1160  O   ILE   148       7.353  23.170  42.188  1.00  0.00              
ATOM   1161  CG2 ILE   148       9.288  25.790  42.089  1.00  0.00           C  
ATOM   1162  CG1 ILE   148       7.727  27.614  41.217  1.00  0.00           C  
ATOM   1163  CD1 ILE   148       8.711  28.772  41.348  1.00  0.00           C  
ATOM   1164  N   ALA   149       7.020  24.183  44.169  1.00  0.00              
ATOM   1165  CA  ALA   149       7.338  23.015  44.952  1.00  0.00              
ATOM   1166  CB  ALA   149       7.321  23.292  46.465  1.00  0.00              
ATOM   1167  C   ALA   149       6.391  21.870  44.695  1.00  0.00              
ATOM   1168  O   ALA   149       6.817  20.723  44.583  1.00  0.00              
ATOM   1169  N   ALA   150       5.082  22.149  44.568  1.00  0.00              
ATOM   1170  CA  ALA   150       4.045  21.150  44.487  1.00  0.00              
ATOM   1171  CB  ALA   150       2.637  21.767  44.444  1.00  0.00              
ATOM   1172  C   ALA   150       4.166  20.256  43.284  1.00  0.00              
ATOM   1173  O   ALA   150       3.760  19.095  43.333  1.00  0.00              
ATOM   1174  N   PHE   151       4.667  20.776  42.151  1.00  0.00              
ATOM   1175  CA  PHE   151       4.738  20.014  40.933  1.00  0.00              
ATOM   1176  CB  PHE   151       5.426  20.833  39.822  1.00  0.00              
ATOM   1177  C   PHE   151       5.503  18.733  41.128  1.00  0.00              
ATOM   1178  O   PHE   151       6.660  18.731  41.542  1.00  0.00              
ATOM   1179  CG  PHE   151       5.674  19.991  38.619  1.00  0.00           C  
ATOM   1180  CD1 PHE   151       4.665  19.722  37.722  1.00  0.00           C  
ATOM   1181  CD2 PHE   151       6.934  19.491  38.380  1.00  0.00           C  
ATOM   1182  CE1 PHE   151       4.909  18.950  36.610  1.00  0.00           C  
ATOM   1183  CE2 PHE   151       7.183  18.719  37.270  1.00  0.00           C  
ATOM   1184  CZ  PHE   151       6.168  18.446  36.384  1.00  0.00           C  
ATOM   1185  N   SER   152       4.845  17.598  40.801  1.00  0.00              
ATOM   1186  CA  SER   152       5.433  16.283  40.833  1.00  0.00              
ATOM   1187  CB  SER   152       6.526  16.085  39.768  1.00  0.00              
ATOM   1188  C   SER   152       6.057  16.001  42.165  1.00  0.00              
ATOM   1189  O   SER   152       7.108  15.366  42.227  1.00  0.00              
ATOM   1190  OG  SER   152       5.973  16.208  38.466  1.00  0.00           O  
ATOM   1191  N   VAL   153       5.434  16.435  43.275  1.00  0.00              
ATOM   1192  CA  VAL   153       6.032  16.145  44.548  1.00  0.00              
ATOM   1193  CB  VAL   153       6.587  17.329  45.285  1.00  0.00              
ATOM   1194  C   VAL   153       5.008  15.484  45.411  1.00  0.00              
ATOM   1195  O   VAL   153       3.807  15.596  45.174  1.00  0.00              
ATOM   1196  CG1 VAL   153       7.879  17.780  44.594  1.00  0.00           C  
ATOM   1197  CG2 VAL   153       5.515  18.423  45.321  1.00  0.00           C  
ATOM   1198  N   PRO   154       5.455  14.780  46.414  1.00  0.00              
ATOM   1199  CA  PRO   154       4.512  14.119  47.265  1.00  0.00              
ATOM   1200  CB  PRO   154       5.326  13.177  48.146  1.00  0.00              
ATOM   1201  C   PRO   154       3.626  15.082  47.982  1.00  0.00              
ATOM   1202  O   PRO   154       4.124  16.061  48.535  1.00  0.00              
ATOM   1203  CD  PRO   154       6.713  14.051  46.340  1.00  0.00           C  
ATOM   1204  CG  PRO   154       6.529  12.822  47.250  1.00  0.00           C  
ATOM   1205  N   GLY   155       2.308  14.800  47.979  1.00  0.00              
ATOM   1206  CA  GLY   155       1.342  15.643  48.616  1.00  0.00              
ATOM   1207  C   GLY   155       1.054  16.779  47.686  1.00  0.00              
ATOM   1208  O   GLY   155       0.265  17.665  48.008  1.00  0.00              
ATOM   1209  N   GLY   156       1.684  16.764  46.494  1.00  0.00              
ATOM   1210  CA  GLY   156       1.543  17.842  45.558  1.00  0.00              
ATOM   1211  C   GLY   156       0.635  17.443  44.435  1.00  0.00              
ATOM   1212  O   GLY   156      -0.423  16.853  44.652  1.00  0.00              
ATOM   1213  N   PHE   157       1.042  17.784  43.192  1.00  0.00              
ATOM   1214  CA  PHE   157       0.226  17.534  42.039  1.00  0.00              
ATOM   1215  CB  PHE   157      -0.125  18.823  41.267  1.00  0.00              
ATOM   1216  C   PHE   157       0.970  16.638  41.088  1.00  0.00              
ATOM   1217  O   PHE   157       2.163  16.387  41.226  1.00  0.00              
ATOM   1218  CG  PHE   157      -0.922  19.676  42.190  1.00  0.00           C  
ATOM   1219  CD1 PHE   157      -0.294  20.475  43.119  1.00  0.00           C  
ATOM   1220  CD2 PHE   157      -2.295  19.680  42.127  1.00  0.00           C  
ATOM   1221  CE1 PHE   157      -1.026  21.267  43.972  1.00  0.00           C  
ATOM   1222  CE2 PHE   157      -3.032  20.470  42.977  1.00  0.00           C  
ATOM   1223  CZ  PHE   157      -2.398  21.264  43.901  1.00  0.00           C  
ATOM   1224  N   PRO   158       0.244  16.141  40.117  1.00  0.00              
ATOM   1225  CA  PRO   158       0.806  15.242  39.134  1.00  0.00              
ATOM   1226  CB  PRO   158      -0.386  14.572  38.458  1.00  0.00              
ATOM   1227  C   PRO   158       1.735  15.893  38.146  1.00  0.00              
ATOM   1228  O   PRO   158       1.774  17.120  38.044  1.00  0.00              
ATOM   1229  CD  PRO   158      -1.168  15.871  40.350  1.00  0.00           C  
ATOM   1230  CG  PRO   158      -1.492  14.615  39.527  1.00  0.00           C  
ATOM   1231  N   SER   159       2.549  15.066  37.455  1.00  0.00              
ATOM   1232  CA  SER   159       3.487  15.490  36.458  1.00  0.00              
ATOM   1233  CB  SER   159       4.603  14.461  36.217  1.00  0.00              
ATOM   1234  C   SER   159       2.839  15.741  35.127  1.00  0.00              
ATOM   1235  O   SER   159       3.438  16.428  34.302  1.00  0.00              
ATOM   1236  OG  SER   159       5.492  14.943  35.221  1.00  0.00           O  
ATOM   1237  N   HIS   160       1.630  15.184  34.871  1.00  0.00              
ATOM   1238  CA  HIS   160       0.989  15.277  33.578  1.00  0.00              
ATOM   1239  CB  HIS   160       0.544  13.903  33.044  1.00  0.00              
ATOM   1240  C   HIS   160      -0.203  16.190  33.681  1.00  0.00              
ATOM   1241  O   HIS   160      -0.500  16.710  34.755  1.00  0.00              
ATOM   1242  ND1 HIS   160       1.606  11.639  32.536  1.00  0.00           N  
ATOM   1243  CG  HIS   160       1.709  12.961  32.907  1.00  0.00           C  
ATOM   1244  NE2 HIS   160       3.768  12.031  32.887  1.00  0.00           N  
ATOM   1245  CD2 HIS   160       3.037  13.183  33.117  1.00  0.00           C  
ATOM   1246  CE1 HIS   160       2.865  11.131  32.540  1.00  0.00           C  
ATOM   1247  N   ILE   161      -0.905  16.450  32.551  1.00  0.00              
ATOM   1248  CA  ILE   161      -1.996  17.386  32.625  1.00  0.00              
ATOM   1249  CB  ILE   161      -2.286  18.094  31.336  1.00  0.00              
ATOM   1250  C   ILE   161      -3.214  16.657  33.104  1.00  0.00              
ATOM   1251  O   ILE   161      -4.152  16.365  32.364  1.00  0.00              
ATOM   1252  CG2 ILE   161      -1.092  19.001  31.021  1.00  0.00           C  
ATOM   1253  CG1 ILE   161      -2.628  17.112  30.215  1.00  0.00           C  
ATOM   1254  CD1 ILE   161      -3.220  17.819  29.006  1.00  0.00           C  
ATOM   1255  N   ASN   162      -3.239  16.441  34.430  1.00  0.00              
ATOM   1256  CA  ASN   162      -4.222  15.663  35.124  1.00  0.00              
ATOM   1257  CB  ASN   162      -3.797  15.388  36.579  1.00  0.00              
ATOM   1258  C   ASN   162      -5.535  16.394  35.166  1.00  0.00              
ATOM   1259  O   ASN   162      -5.615  17.592  34.907  1.00  0.00              
ATOM   1260  CG  ASN   162      -4.579  14.202  37.120  1.00  0.00           C  
ATOM   1261  OD1 ASN   162      -5.226  13.472  36.370  1.00  0.00           O  
ATOM   1262  ND2 ASN   162      -4.513  13.999  38.463  1.00  0.00           N  
ATOM   1263  N   ALA   163      -6.604  15.658  35.534  1.00  0.00              
ATOM   1264  CA  ALA   163      -7.971  16.116  35.599  1.00  0.00              
ATOM   1265  CB  ALA   163      -8.949  15.019  36.060  1.00  0.00              
ATOM   1266  C   ALA   163      -8.063  17.242  36.585  1.00  0.00              
ATOM   1267  O   ALA   163      -8.972  18.070  36.543  1.00  0.00              
ATOM   1268  N   GLU   164      -7.140  17.236  37.548  1.00  0.00              
ATOM   1269  CA  GLU   164      -6.993  18.172  38.616  1.00  0.00              
ATOM   1270  CB  GLU   164      -5.812  17.712  39.485  1.00  0.00              
ATOM   1271  C   GLU   164      -6.688  19.541  38.059  1.00  0.00              
ATOM   1272  O   GLU   164      -6.875  20.544  38.747  1.00  0.00              
ATOM   1273  CG  GLU   164      -5.664  18.368  40.845  1.00  0.00           C  
ATOM   1274  CD  GLU   164      -4.608  17.557  41.585  1.00  0.00           C  
ATOM   1275  OE1 GLU   164      -4.073  16.595  40.971  1.00  0.00           O  
ATOM   1276  OE2 GLU   164      -4.322  17.880  42.769  1.00  0.00           O  
ATOM   1277  N   THR   165      -6.157  19.633  36.824  1.00  0.00              
ATOM   1278  CA  THR   165      -5.807  20.931  36.317  1.00  0.00              
ATOM   1279  CB  THR   165      -4.543  20.916  35.501  1.00  0.00              
ATOM   1280  C   THR   165      -6.931  21.487  35.487  1.00  0.00              
ATOM   1281  O   THR   165      -7.499  20.804  34.638  1.00  0.00              
ATOM   1282  OG1 THR   165      -4.106  22.242  35.278  1.00  0.00           O  
ATOM   1283  CG2 THR   165      -4.802  20.216  34.166  1.00  0.00           C  
ATOM   1284  N   PRO   166      -7.282  22.726  35.738  1.00  0.00              
ATOM   1285  CA  PRO   166      -8.349  23.326  34.983  1.00  0.00              
ATOM   1286  CB  PRO   166      -8.694  24.621  35.704  1.00  0.00              
ATOM   1287  C   PRO   166      -7.947  23.462  33.549  1.00  0.00              
ATOM   1288  O   PRO   166      -6.803  23.828  33.287  1.00  0.00              
ATOM   1289  CD  PRO   166      -7.230  23.248  37.094  1.00  0.00           C  
ATOM   1290  CG  PRO   166      -8.346  24.305  37.172  1.00  0.00           C  
ATOM   1291  N   GLY   167      -8.877  23.181  32.613  1.00  0.00              
ATOM   1292  CA  GLY   167      -8.588  23.270  31.211  1.00  0.00              
ATOM   1293  C   GLY   167      -8.290  21.916  30.627  1.00  0.00              
ATOM   1294  O   GLY   167      -8.183  21.791  29.406  1.00  0.00              
ATOM   1295  N   SER   168      -8.167  20.857  31.458  1.00  0.00              
ATOM   1296  CA  SER   168      -7.826  19.572  30.908  1.00  0.00              
ATOM   1297  CB  SER   168      -6.782  18.808  31.744  1.00  0.00              
ATOM   1298  C   SER   168      -9.036  18.694  30.793  1.00  0.00              
ATOM   1299  O   SER   168      -9.874  18.619  31.692  1.00  0.00              
ATOM   1300  OG  SER   168      -6.496  17.552  31.145  1.00  0.00           O  
ATOM   1301  N   ILE   169      -9.182  18.059  29.612  1.00  0.00              
ATOM   1302  CA  ILE   169     -10.186  17.061  29.410  1.00  0.00              
ATOM   1303  CB  ILE   169     -11.174  17.524  28.381  1.00  0.00              
ATOM   1304  C   ILE   169      -9.454  15.858  28.874  1.00  0.00              
ATOM   1305  O   ILE   169     -10.068  14.900  28.407  1.00  0.00              
ATOM   1306  CG2 ILE   169     -10.448  17.590  27.031  1.00  0.00           C  
ATOM   1307  CG1 ILE   169     -12.442  16.669  28.364  1.00  0.00           C  
ATOM   1308  CD1 ILE   169     -13.551  17.318  27.535  1.00  0.00           C  
ATOM   1309  N   HIS   170      -8.103  15.868  28.967  1.00  0.00              
ATOM   1310  CA  HIS   170      -7.302  14.801  28.423  1.00  0.00              
ATOM   1311  CB  HIS   170      -7.086  14.974  26.908  1.00  0.00              
ATOM   1312  C   HIS   170      -5.950  14.884  29.081  1.00  0.00              
ATOM   1313  O   HIS   170      -5.246  15.882  28.936  1.00  0.00              
ATOM   1314  ND1 HIS   170      -6.985  12.758  25.673  1.00  0.00           N  
ATOM   1315  CG  HIS   170      -6.360  13.849  26.233  1.00  0.00           C  
ATOM   1316  NE2 HIS   170      -4.806  12.492  25.319  1.00  0.00           N  
ATOM   1317  CD2 HIS   170      -5.029  13.670  26.010  1.00  0.00           C  
ATOM   1318  CE1 HIS   170      -6.010  11.980  25.140  1.00  0.00           C  
ATOM   1319  N   GLU   171      -5.566  13.840  29.847  1.00  0.00              
ATOM   1320  CA  GLU   171      -4.305  13.818  30.550  1.00  0.00              
ATOM   1321  CB  GLU   171      -4.240  12.695  31.602  1.00  0.00              
ATOM   1322  C   GLU   171      -3.138  13.644  29.615  1.00  0.00              
ATOM   1323  O   GLU   171      -2.119  14.323  29.753  1.00  0.00              
ATOM   1324  CG  GLU   171      -2.966  12.720  32.450  1.00  0.00           C  
ATOM   1325  CD  GLU   171      -3.082  11.648  33.528  1.00  0.00           C  
ATOM   1326  OE1 GLU   171      -3.534  10.518  33.201  1.00  0.00           O  
ATOM   1327  OE2 GLU   171      -2.723  11.948  34.698  1.00  0.00           O  
ATOM   1328  N   GLY   172      -3.247  12.714  28.643  1.00  0.00              
ATOM   1329  CA  GLY   172      -2.184  12.504  27.695  1.00  0.00              
ATOM   1330  C   GLY   172      -1.050  11.735  28.320  1.00  0.00              
ATOM   1331  O   GLY   172       0.087  11.845  27.861  1.00  0.00              
ATOM   1332  N   GLY   173      -1.300  10.996  29.424  1.00  0.00              
ATOM   1333  CA  GLY   173      -0.263  10.188  30.016  1.00  0.00              
ATOM   1334  C   GLY   173       0.026   9.025  29.115  1.00  0.00              
ATOM   1335  O   GLY   173       1.180   8.717  28.817  1.00  0.00              
ATOM   1336  N   GLU   174      -1.046   8.341  28.668  1.00  0.00              
ATOM   1337  CA  GLU   174      -0.939   7.251  27.745  1.00  0.00              
ATOM   1338  CB  GLU   174      -2.040   6.207  27.948  1.00  0.00              
ATOM   1339  C   GLU   174      -1.200   7.898  26.427  1.00  0.00              
ATOM   1340  O   GLU   174      -2.308   8.369  26.178  1.00  0.00              
ATOM   1341  CG  GLU   174      -2.083   5.129  26.870  1.00  0.00           C  
ATOM   1342  CD  GLU   174      -3.248   4.230  27.234  1.00  0.00           C  
ATOM   1343  OE1 GLU   174      -3.457   4.026  28.460  1.00  0.00           O  
ATOM   1344  OE2 GLU   174      -3.942   3.734  26.307  1.00  0.00           O  
ATOM   1345  N   LEU   175      -0.188   7.927  25.543  1.00  0.00              
ATOM   1346  CA  LEU   175      -0.317   8.670  24.324  1.00  0.00              
ATOM   1347  CB  LEU   175       1.031   9.019  23.666  1.00  0.00              
ATOM   1348  C   LEU   175      -1.131   7.935  23.304  1.00  0.00              
ATOM   1349  O   LEU   175      -1.253   6.710  23.329  1.00  0.00              
ATOM   1350  CG  LEU   175       1.895   9.986  24.499  1.00  0.00           C  
ATOM   1351  CD1 LEU   175       3.224  10.298  23.794  1.00  0.00           C  
ATOM   1352  CD2 LEU   175       1.113  11.257  24.868  1.00  0.00           C  
ATOM   1353  N   GLY   176      -1.702   8.709  22.355  1.00  0.00              
ATOM   1354  CA  GLY   176      -2.388   8.118  21.244  1.00  0.00              
ATOM   1355  C   GLY   176      -3.817   8.560  21.102  1.00  0.00              
ATOM   1356  O   GLY   176      -4.381   8.379  20.022  1.00  0.00              
ATOM   1357  N   TYR   177      -4.461   9.158  22.126  1.00  0.00              
ATOM   1358  CA  TYR   177      -5.863   9.389  21.887  1.00  0.00              
ATOM   1359  CB  TYR   177      -6.716   8.830  23.036  1.00  0.00              
ATOM   1360  C   TYR   177      -6.178  10.855  21.755  1.00  0.00              
ATOM   1361  O   TYR   177      -7.320  11.267  21.963  1.00  0.00              
ATOM   1362  CG  TYR   177      -6.230   7.435  23.236  1.00  0.00           C  
ATOM   1363  CD1 TYR   177      -6.561   6.426  22.362  1.00  0.00           C  
ATOM   1364  CD2 TYR   177      -5.426   7.142  24.314  1.00  0.00           C  
ATOM   1365  CE1 TYR   177      -6.094   5.147  22.566  1.00  0.00           C  
ATOM   1366  CE2 TYR   177      -4.956   5.868  24.522  1.00  0.00           C  
ATOM   1367  CZ  TYR   177      -5.289   4.866  23.645  1.00  0.00           C  
ATOM   1368  OH  TYR   177      -4.808   3.555  23.854  1.00  0.00           O  
ATOM   1369  N   ALA   178      -5.203  11.672  21.317  1.00  0.00              
ATOM   1370  CA  ALA   178      -5.421  13.090  21.246  1.00  0.00              
ATOM   1371  CB  ALA   178      -4.155  13.866  20.847  1.00  0.00              
ATOM   1372  C   ALA   178      -6.486  13.424  20.245  1.00  0.00              
ATOM   1373  O   ALA   178      -7.356  14.246  20.525  1.00  0.00              
ATOM   1374  N   LEU   179      -6.434  12.819  19.039  1.00  0.00              
ATOM   1375  CA  LEU   179      -7.380  13.149  18.005  1.00  0.00              
ATOM   1376  CB  LEU   179      -6.957  12.729  16.591  1.00  0.00              
ATOM   1377  C   LEU   179      -8.754  12.612  18.273  1.00  0.00              
ATOM   1378  O   LEU   179      -9.743  13.289  18.007  1.00  0.00              
ATOM   1379  CG  LEU   179      -5.843  13.598  15.979  1.00  0.00           C  
ATOM   1380  CD1 LEU   179      -5.479  13.114  14.566  1.00  0.00           C  
ATOM   1381  CD2 LEU   179      -6.234  15.087  15.995  1.00  0.00           C  
ATOM   1382  N   SER   180      -8.882  11.379  18.795  1.00  0.00              
ATOM   1383  CA  SER   180     -10.215  10.878  18.994  1.00  0.00              
ATOM   1384  CB  SER   180     -10.241   9.441  19.545  1.00  0.00              
ATOM   1385  C   SER   180     -10.914  11.775  19.976  1.00  0.00              
ATOM   1386  O   SER   180     -12.095  12.084  19.817  1.00  0.00              
ATOM   1387  OG  SER   180      -9.659   9.398  20.839  1.00  0.00           O  
ATOM   1388  N   VAL   181     -10.199  12.223  21.026  1.00  0.00              
ATOM   1389  CA  VAL   181     -10.808  13.073  22.014  1.00  0.00              
ATOM   1390  CB  VAL   181      -9.901  13.368  23.175  1.00  0.00              
ATOM   1391  C   VAL   181     -11.189  14.380  21.386  1.00  0.00              
ATOM   1392  O   VAL   181     -12.286  14.892  21.604  1.00  0.00              
ATOM   1393  CG1 VAL   181     -10.607  14.366  24.111  1.00  0.00           C  
ATOM   1394  CG2 VAL   181      -9.536  12.036  23.854  1.00  0.00           C  
ATOM   1395  N   SER   182     -10.290  14.944  20.562  1.00  0.00              
ATOM   1396  CA  SER   182     -10.509  16.216  19.938  1.00  0.00              
ATOM   1397  CB  SER   182      -9.350  16.561  18.994  1.00  0.00              
ATOM   1398  C   SER   182     -11.766  16.159  19.124  1.00  0.00              
ATOM   1399  O   SER   182     -12.628  17.030  19.239  1.00  0.00              
ATOM   1400  OG  SER   182      -9.618  17.777  18.325  1.00  0.00           O  
ATOM   1401  N   PHE   183     -11.905  15.120  18.280  1.00  0.00              
ATOM   1402  CA  PHE   183     -13.054  14.988  17.424  1.00  0.00              
ATOM   1403  CB  PHE   183     -12.985  13.807  16.446  1.00  0.00              
ATOM   1404  C   PHE   183     -14.298  14.760  18.219  1.00  0.00              
ATOM   1405  O   PHE   183     -15.352  15.308  17.899  1.00  0.00              
ATOM   1406  CG  PHE   183     -12.036  14.164  15.366  1.00  0.00           C  
ATOM   1407  CD1 PHE   183     -10.692  13.935  15.527  1.00  0.00           C  
ATOM   1408  CD2 PHE   183     -12.500  14.730  14.203  1.00  0.00           C  
ATOM   1409  CE1 PHE   183      -9.803  14.256  14.539  1.00  0.00           C  
ATOM   1410  CE2 PHE   183     -11.620  15.056  13.204  1.00  0.00           C  
ATOM   1411  CZ  PHE   183     -10.285  14.811  13.389  1.00  0.00           C  
ATOM   1412  N   GLY   184     -14.222  13.916  19.263  1.00  0.00              
ATOM   1413  CA  GLY   184     -15.402  13.619  20.023  1.00  0.00              
ATOM   1414  C   GLY   184     -15.912  14.892  20.627  1.00  0.00              
ATOM   1415  O   GLY   184     -17.119  15.109  20.707  1.00  0.00              
ATOM   1416  N   ALA   185     -14.999  15.773  21.076  1.00  0.00              
ATOM   1417  CA  ALA   185     -15.403  16.994  21.717  1.00  0.00              
ATOM   1418  CB  ALA   185     -14.213  17.829  22.222  1.00  0.00              
ATOM   1419  C   ALA   185     -16.206  17.862  20.781  1.00  0.00              
ATOM   1420  O   ALA   185     -17.167  18.506  21.199  1.00  0.00              
ATOM   1421  N   VAL   186     -15.812  17.937  19.496  1.00  0.00              
ATOM   1422  CA  VAL   186     -16.458  18.782  18.520  1.00  0.00              
ATOM   1423  CB  VAL   186     -15.633  19.021  17.283  1.00  0.00              
ATOM   1424  C   VAL   186     -17.810  18.281  18.091  1.00  0.00              
ATOM   1425  O   VAL   186     -18.632  19.071  17.628  1.00  0.00              
ATOM   1426  CG1 VAL   186     -14.344  19.750  17.699  1.00  0.00           C  
ATOM   1427  CG2 VAL   186     -15.398  17.693  16.545  1.00  0.00           C  
ATOM   1428  N   MET   187     -18.081  16.961  18.173  1.00  0.00              
ATOM   1429  CA  MET   187     -19.339  16.508  17.645  1.00  0.00              
ATOM   1430  CB  MET   187     -19.473  14.978  17.535  1.00  0.00              
ATOM   1431  C   MET   187     -20.489  17.148  18.359  1.00  0.00              
ATOM   1432  O   MET   187     -20.499  17.300  19.579  1.00  0.00              
ATOM   1433  CG  MET   187     -18.861  14.190  18.689  1.00  0.00           C  
ATOM   1434  SD  MET   187     -18.657  12.420  18.321  1.00  0.00           S  
ATOM   1435  CE  MET   187     -17.364  12.664  17.066  1.00  0.00           C  
ATOM   1436  N   ASP   188     -21.481  17.587  17.555  1.00  0.00              
ATOM   1437  CA  ASP   188     -22.656  18.282  17.997  1.00  0.00              
ATOM   1438  CB  ASP   188     -23.561  17.440  18.912  1.00  0.00              
ATOM   1439  C   ASP   188     -22.257  19.508  18.765  1.00  0.00              
ATOM   1440  O   ASP   188     -23.023  19.984  19.601  1.00  0.00              
ATOM   1441  CG  ASP   188     -24.283  16.420  18.049  1.00  0.00           C  
ATOM   1442  OD1 ASP   188     -24.556  16.741  16.861  1.00  0.00           O  
ATOM   1443  OD2 ASP   188     -24.572  15.308  18.566  1.00  0.00           O  
ATOM   1444  N   LYS   189     -21.064  20.079  18.500  1.00  0.00              
ATOM   1445  CA  LYS   189     -20.711  21.259  19.241  1.00  0.00              
ATOM   1446  CB  LYS   189     -19.581  20.969  20.249  1.00  0.00              
ATOM   1447  C   LYS   189     -20.181  22.225  18.214  1.00  0.00              
ATOM   1448  O   LYS   189     -18.981  22.484  18.139  1.00  0.00              
ATOM   1449  CG  LYS   189     -19.651  21.731  21.579  1.00  0.00           C  
ATOM   1450  CD  LYS   189     -19.658  23.255  21.517  1.00  0.00           C  
ATOM   1451  CE  LYS   189     -19.799  23.878  22.911  1.00  0.00           C  
ATOM   1452  NZ  LYS   189     -19.525  25.330  22.867  1.00  0.00           N  
ATOM   1453  N   PRO   190     -21.071  22.792  17.444  1.00  0.00              
ATOM   1454  CA  PRO   190     -20.741  23.651  16.327  1.00  0.00              
ATOM   1455  CB  PRO   190     -22.090  24.071  15.748  1.00  0.00              
ATOM   1456  C   PRO   190     -19.901  24.862  16.642  1.00  0.00              
ATOM   1457  O   PRO   190     -19.169  25.325  15.766  1.00  0.00              
ATOM   1458  CD  PRO   190     -22.460  22.917  17.849  1.00  0.00           C  
ATOM   1459  CG  PRO   190     -23.026  24.046  16.971  1.00  0.00           C  
ATOM   1460  N   ASN   191     -20.055  25.439  17.844  1.00  0.00              
ATOM   1461  CA  ASN   191     -19.363  26.631  18.257  1.00  0.00              
ATOM   1462  CB  ASN   191     -20.014  27.292  19.485  1.00  0.00              
ATOM   1463  C   ASN   191     -17.926  26.369  18.625  1.00  0.00              
ATOM   1464  O   ASN   191     -17.102  27.282  18.580  1.00  0.00              
ATOM   1465  CG  ASN   191     -21.367  27.840  19.059  1.00  0.00           C  
ATOM   1466  OD1 ASN   191     -21.471  28.566  18.071  1.00  0.00           O  
ATOM   1467  ND2 ASN   191     -22.437  27.479  19.817  1.00  0.00           N  
ATOM   1468  N   LEU   192     -17.599  25.130  19.040  1.00  0.00              
ATOM   1469  CA  LEU   192     -16.332  24.826  19.659  1.00  0.00              
ATOM   1470  CB  LEU   192     -16.429  23.531  20.487  1.00  0.00              
ATOM   1471  C   LEU   192     -15.186  24.658  18.699  1.00  0.00              
ATOM   1472  O   LEU   192     -15.304  24.028  17.651  1.00  0.00              
ATOM   1473  CG  LEU   192     -15.140  23.111  21.206  1.00  0.00           C  
ATOM   1474  CD1 LEU   192     -14.766  24.122  22.303  1.00  0.00           C  
ATOM   1475  CD2 LEU   192     -15.252  21.670  21.732  1.00  0.00           C  
ATOM   1476  N   VAL   193     -14.007  25.211  19.071  1.00  0.00              
ATOM   1477  CA  VAL   193     -12.823  25.051  18.263  1.00  0.00              
ATOM   1478  CB  VAL   193     -12.185  26.352  17.861  1.00  0.00              
ATOM   1479  C   VAL   193     -11.836  24.280  19.094  1.00  0.00              
ATOM   1480  O   VAL   193     -11.647  24.581  20.270  1.00  0.00              
ATOM   1481  CG1 VAL   193     -10.892  26.052  17.085  1.00  0.00           C  
ATOM   1482  CG2 VAL   193     -13.205  27.166  17.048  1.00  0.00           C  
ATOM   1483  N   ILE   194     -11.201  23.230  18.528  1.00  0.00              
ATOM   1484  CA  ILE   194     -10.273  22.488  19.339  1.00  0.00              
ATOM   1485  CB  ILE   194     -10.724  21.076  19.592  1.00  0.00              
ATOM   1486  C   ILE   194      -8.936  22.393  18.666  1.00  0.00              
ATOM   1487  O   ILE   194      -8.757  21.616  17.729  1.00  0.00              
ATOM   1488  CG2 ILE   194      -9.627  20.358  20.395  1.00  0.00           C  
ATOM   1489  CG1 ILE   194     -12.091  21.069  20.297  1.00  0.00           C  
ATOM   1490  CD1 ILE   194     -12.077  21.762  21.658  1.00  0.00           C  
ATOM   1491  N   ALA   195      -7.944  23.177  19.135  1.00  0.00              
ATOM   1492  CA  ALA   195      -6.620  22.988  18.609  1.00  0.00              
ATOM   1493  CB  ALA   195      -5.661  24.151  18.924  1.00  0.00              
ATOM   1494  C   ALA   195      -6.112  21.773  19.315  1.00  0.00              
ATOM   1495  O   ALA   195      -6.097  21.729  20.545  1.00  0.00              
ATOM   1496  N   CYS   196      -5.665  20.757  18.553  1.00  0.00              
ATOM   1497  CA  CYS   196      -5.235  19.533  19.167  1.00  0.00              
ATOM   1498  CB  CYS   196      -5.898  18.296  18.534  1.00  0.00              
ATOM   1499  C   CYS   196      -3.760  19.416  18.961  1.00  0.00              
ATOM   1500  O   CYS   196      -3.292  19.270  17.834  1.00  0.00              
ATOM   1501  SG  CYS   196      -5.374  16.731  19.295  1.00  0.00           S  
ATOM   1502  N   VAL   197      -2.987  19.459  20.064  1.00  0.00              
ATOM   1503  CA  VAL   197      -1.555  19.397  19.970  1.00  0.00              
ATOM   1504  CB  VAL   197      -0.873  20.099  21.115  1.00  0.00              
ATOM   1505  C   VAL   197      -1.166  17.951  20.026  1.00  0.00              
ATOM   1506  O   VAL   197      -1.450  17.259  21.003  1.00  0.00              
ATOM   1507  CG1 VAL   197       0.649  19.923  20.984  1.00  0.00           C  
ATOM   1508  CG2 VAL   197      -1.331  21.569  21.135  1.00  0.00           C  
ATOM   1509  N   VAL   198      -0.483  17.461  18.969  1.00  0.00              
ATOM   1510  CA  VAL   198      -0.150  16.065  18.901  1.00  0.00              
ATOM   1511  CB  VAL   198      -0.636  15.424  17.632  1.00  0.00              
ATOM   1512  C   VAL   198       1.342  15.896  18.928  1.00  0.00              
ATOM   1513  O   VAL   198       2.073  16.586  18.219  1.00  0.00              
ATOM   1514  CG1 VAL   198      -0.179  13.956  17.599  1.00  0.00           C  
ATOM   1515  CG2 VAL   198      -2.159  15.610  17.539  1.00  0.00           C  
ATOM   1516  N   GLY   199       1.839  14.950  19.753  1.00  0.00              
ATOM   1517  CA  GLY   199       3.257  14.719  19.815  1.00  0.00              
ATOM   1518  C   GLY   199       3.667  14.029  18.548  1.00  0.00              
ATOM   1519  O   GLY   199       2.906  13.253  17.973  1.00  0.00              
ATOM   1520  N   ASP   200       4.894  14.300  18.062  1.00  0.00              
ATOM   1521  CA  ASP   200       5.337  13.632  16.872  1.00  0.00              
ATOM   1522  CB  ASP   200       6.575  14.268  16.202  1.00  0.00              
ATOM   1523  C   ASP   200       5.564  12.178  17.169  1.00  0.00              
ATOM   1524  O   ASP   200       5.384  11.330  16.297  1.00  0.00              
ATOM   1525  CG  ASP   200       7.771  14.283  17.139  1.00  0.00           C  
ATOM   1526  OD1 ASP   200       7.592  13.994  18.352  1.00  0.00           O  
ATOM   1527  OD2 ASP   200       8.885  14.603  16.645  1.00  0.00           O  
ATOM   1528  N   GLY   201       6.018  11.855  18.398  1.00  0.00              
ATOM   1529  CA  GLY   201       6.188  10.483  18.804  1.00  0.00              
ATOM   1530  C   GLY   201       4.831   9.849  18.905  1.00  0.00              
ATOM   1531  O   GLY   201       4.625   8.704  18.502  1.00  0.00              
ATOM   1532  N   GLU   202       3.855  10.606  19.438  1.00  0.00              
ATOM   1533  CA  GLU   202       2.525  10.108  19.642  1.00  0.00              
ATOM   1534  CB  GLU   202       1.560  11.169  20.197  1.00  0.00              
ATOM   1535  C   GLU   202       1.963   9.699  18.317  1.00  0.00              
ATOM   1536  O   GLU   202       1.206   8.737  18.220  1.00  0.00              
ATOM   1537  CG  GLU   202       0.142  10.632  20.412  1.00  0.00           C  
ATOM   1538  CD  GLU   202      -0.771  11.802  20.750  1.00  0.00           C  
ATOM   1539  OE1 GLU   202      -0.251  12.849  21.219  1.00  0.00           O  
ATOM   1540  OE2 GLU   202      -2.006  11.664  20.537  1.00  0.00           O  
ATOM   1541  N   ALA   203       2.339  10.426  17.254  1.00  0.00              
ATOM   1542  CA  ALA   203       1.851  10.208  15.921  1.00  0.00              
ATOM   1543  CB  ALA   203       2.442  11.193  14.897  1.00  0.00              
ATOM   1544  C   ALA   203       2.197   8.817  15.471  1.00  0.00              
ATOM   1545  O   ALA   203       1.534   8.257  14.601  1.00  0.00              
ATOM   1546  N   GLU   204       3.292   8.243  15.991  1.00  0.00              
ATOM   1547  CA  GLU   204       3.708   6.925  15.598  1.00  0.00              
ATOM   1548  CB  GLU   204       5.097   6.546  16.131  1.00  0.00              
ATOM   1549  C   GLU   204       2.709   5.878  16.027  1.00  0.00              
ATOM   1550  O   GLU   204       2.654   4.808  15.421  1.00  0.00              
ATOM   1551  CG  GLU   204       6.193   7.380  15.465  1.00  0.00           C  
ATOM   1552  CD  GLU   204       7.543   6.799  15.842  1.00  0.00           C  
ATOM   1553  OE1 GLU   204       7.593   5.999  16.813  1.00  0.00           O  
ATOM   1554  OE2 GLU   204       8.546   7.152  15.165  1.00  0.00           O  
ATOM   1555  N   THR   205       1.920   6.145  17.090  1.00  0.00              
ATOM   1556  CA  THR   205       0.985   5.205  17.662  1.00  0.00              
ATOM   1557  CB  THR   205       0.247   5.778  18.835  1.00  0.00              
ATOM   1558  C   THR   205      -0.101   4.873  16.683  1.00  0.00              
ATOM   1559  O   THR   205      -0.416   5.647  15.780  1.00  0.00              
ATOM   1560  OG1 THR   205       1.151   6.286  19.795  1.00  0.00           O  
ATOM   1561  CG2 THR   205      -0.595   4.673  19.477  1.00  0.00           C  
ATOM   1562  N   GLY   206      -0.692   3.664  16.841  1.00  0.00              
ATOM   1563  CA  GLY   206      -1.771   3.210  16.004  1.00  0.00              
ATOM   1564  C   GLY   206      -3.013   4.031  16.216  1.00  0.00              
ATOM   1565  O   GLY   206      -3.637   4.459  15.248  1.00  0.00              
ATOM   1566  N   PRO   207      -3.413   4.277  17.436  1.00  0.00              
ATOM   1567  CA  PRO   207      -4.610   5.046  17.652  1.00  0.00              
ATOM   1568  CB  PRO   207      -4.873   4.966  19.154  1.00  0.00              
ATOM   1569  C   PRO   207      -4.535   6.436  17.101  1.00  0.00              
ATOM   1570  O   PRO   207      -5.535   6.928  16.580  1.00  0.00              
ATOM   1571  CD  PRO   207      -3.153   3.354  18.526  1.00  0.00           C  
ATOM   1572  CG  PRO   207      -4.283   3.595  19.541  1.00  0.00           C  
ATOM   1573  N   THR   208      -3.370   7.096  17.204  1.00  0.00              
ATOM   1574  CA  THR   208      -3.232   8.429  16.698  1.00  0.00              
ATOM   1575  CB  THR   208      -1.900   9.027  17.039  1.00  0.00              
ATOM   1576  C   THR   208      -3.338   8.389  15.201  1.00  0.00              
ATOM   1577  O   THR   208      -4.034   9.198  14.588  1.00  0.00              
ATOM   1578  OG1 THR   208      -1.719   9.053  18.447  1.00  0.00           O  
ATOM   1579  CG2 THR   208      -1.836  10.457  16.472  1.00  0.00           C  
ATOM   1580  N   ALA   209      -2.685   7.392  14.578  1.00  0.00              
ATOM   1581  CA  ALA   209      -2.590   7.338  13.145  1.00  0.00              
ATOM   1582  CB  ALA   209      -1.811   6.109  12.649  1.00  0.00              
ATOM   1583  C   ALA   209      -3.957   7.279  12.529  1.00  0.00              
ATOM   1584  O   ALA   209      -4.214   7.949  11.529  1.00  0.00              
ATOM   1585  N   THR   210      -4.868   6.463  13.091  1.00  0.00              
ATOM   1586  CA  THR   210      -6.193   6.333  12.550  1.00  0.00              
ATOM   1587  CB  THR   210      -6.949   5.139  13.062  1.00  0.00              
ATOM   1588  C   THR   210      -6.991   7.571  12.841  1.00  0.00              
ATOM   1589  O   THR   210      -7.908   7.925  12.103  1.00  0.00              
ATOM   1590  OG1 THR   210      -8.106   4.923  12.266  1.00  0.00           O  
ATOM   1591  CG2 THR   210      -7.349   5.375  14.527  1.00  0.00           C  
ATOM   1592  N   ALA   211      -6.638   8.269  13.932  1.00  0.00              
ATOM   1593  CA  ALA   211      -7.343   9.405  14.452  1.00  0.00              
ATOM   1594  CB  ALA   211      -6.646   9.956  15.701  1.00  0.00              
ATOM   1595  C   ALA   211      -7.448  10.501  13.424  1.00  0.00              
ATOM   1596  O   ALA   211      -8.433  11.237  13.408  1.00  0.00              
ATOM   1597  N   TRP   212      -6.444  10.648  12.540  1.00  0.00              
ATOM   1598  CA  TRP   212      -6.427  11.710  11.563  1.00  0.00              
ATOM   1599  CB  TRP   212      -5.169  11.705  10.670  1.00  0.00              
ATOM   1600  C   TRP   212      -7.622  11.599  10.647  1.00  0.00              
ATOM   1601  O   TRP   212      -8.115  12.596  10.124  1.00  0.00              
ATOM   1602  CG  TRP   212      -3.846  11.959  11.368  1.00  0.00           C  
ATOM   1603  CD2 TRP   212      -3.360  13.243  11.802  1.00  0.00           C  
ATOM   1604  CD1 TRP   212      -2.880  11.055  11.702  1.00  0.00           C  
ATOM   1605  NE1 TRP   212      -1.821  11.693  12.303  1.00  0.00           N  
ATOM   1606  CE2 TRP   212      -2.104  13.039  12.375  1.00  0.00           C  
ATOM   1607  CE3 TRP   212      -3.911  14.490  11.730  1.00  0.00           C  
ATOM   1608  CZ2 TRP   212      -1.379  14.080  12.884  1.00  0.00           C  
ATOM   1609  CZ3 TRP   212      -3.178  15.538  12.245  1.00  0.00           C  
ATOM   1610  CH2 TRP   212      -1.935  15.337  12.810  1.00  0.00           C  
ATOM   1611  N   HIS   213      -8.109  10.372  10.405  1.00  0.00              
ATOM   1612  CA  HIS   213      -9.186  10.079   9.491  1.00  0.00              
ATOM   1613  CB  HIS   213      -9.306   8.583   9.168  1.00  0.00              
ATOM   1614  C   HIS   213     -10.529  10.592   9.949  1.00  0.00              
ATOM   1615  O   HIS   213     -11.478  10.605   9.167  1.00  0.00              
ATOM   1616  ND1 HIS   213      -7.922   8.489   7.048  1.00  0.00           N  
ATOM   1617  CG  HIS   213      -8.134   8.121   8.358  1.00  0.00           C  
ATOM   1618  NE2 HIS   213      -6.217   7.184   7.623  1.00  0.00           N  
ATOM   1619  CD2 HIS   213      -7.083   7.323   8.693  1.00  0.00           C  
ATOM   1620  CE1 HIS   213      -6.763   7.903   6.658  1.00  0.00           C  
ATOM   1621  N   GLY   214     -10.664  11.016  11.218  1.00  0.00              
ATOM   1622  CA  GLY   214     -11.920  11.410  11.812  1.00  0.00              
ATOM   1623  C   GLY   214     -12.611  12.478  11.010  1.00  0.00              
ATOM   1624  O   GLY   214     -13.827  12.634  11.109  1.00  0.00              
ATOM   1625  N   TYR   215     -11.863  13.264  10.219  1.00  0.00              
ATOM   1626  CA  TYR   215     -12.424  14.350   9.463  1.00  0.00              
ATOM   1627  CB  TYR   215     -11.382  15.198   8.713  1.00  0.00              
ATOM   1628  C   TYR   215     -13.490  13.859   8.534  1.00  0.00              
ATOM   1629  O   TYR   215     -14.328  14.635   8.083  1.00  0.00              
ATOM   1630  CG  TYR   215     -10.724  15.963   9.807  1.00  0.00           C  
ATOM   1631  CD1 TYR   215     -11.385  17.030  10.372  1.00  0.00           C  
ATOM   1632  CD2 TYR   215      -9.494  15.605  10.304  1.00  0.00           C  
ATOM   1633  CE1 TYR   215     -10.830  17.756  11.396  1.00  0.00           C  
ATOM   1634  CE2 TYR   215      -8.942  16.336  11.328  1.00  0.00           C  
ATOM   1635  CZ  TYR   215      -9.597  17.400  11.871  1.00  0.00           C  
ATOM   1636  OH  TYR   215      -8.992  18.114  12.918  1.00  0.00           O  
ATOM   1637  N   LYS   216     -13.426  12.585   8.134  1.00  0.00              
ATOM   1638  CA  LYS   216     -14.435  11.978   7.311  1.00  0.00              
ATOM   1639  CB  LYS   216     -14.002  10.602   6.803  1.00  0.00              
ATOM   1640  C   LYS   216     -15.727  11.815   8.072  1.00  0.00              
ATOM   1641  O   LYS   216     -16.765  11.579   7.457  1.00  0.00              
ATOM   1642  CG  LYS   216     -12.856  10.755   5.815  1.00  0.00           C  
ATOM   1643  CD  LYS   216     -11.992   9.519   5.642  1.00  0.00           C  
ATOM   1644  CE  LYS   216     -10.724   9.819   4.847  1.00  0.00           C  
ATOM   1645  NZ  LYS   216     -10.003  10.954   5.468  1.00  0.00           N  
ATOM   1646  N   TYR   217     -15.713  11.844   9.424  1.00  0.00              
ATOM   1647  CA  TYR   217     -16.943  11.544  10.111  1.00  0.00              
ATOM   1648  CB  TYR   217     -16.732  10.454  11.170  1.00  0.00              
ATOM   1649  C   TYR   217     -17.501  12.716  10.882  1.00  0.00              
ATOM   1650  O   TYR   217     -18.335  12.503  11.763  1.00  0.00              
ATOM   1651  CG  TYR   217     -16.093   9.298  10.488  1.00  0.00           C  
ATOM   1652  CD1 TYR   217     -14.738   9.311  10.247  1.00  0.00           C  
ATOM   1653  CD2 TYR   217     -16.832   8.206  10.100  1.00  0.00           C  
ATOM   1654  CE1 TYR   217     -14.126   8.253   9.620  1.00  0.00           C  
ATOM   1655  CE2 TYR   217     -16.223   7.145   9.472  1.00  0.00           C  
ATOM   1656  CZ  TYR   217     -14.870   7.167   9.231  1.00  0.00           C  
ATOM   1657  OH  TYR   217     -14.248   6.077   8.585  1.00  0.00           O  
ATOM   1658  N   ILE   218     -17.121  13.969  10.555  1.00  0.00              
ATOM   1659  CA  ILE   218     -17.631  15.129  11.242  1.00  0.00              
ATOM   1660  CB  ILE   218     -16.587  15.888  12.014  1.00  0.00              
ATOM   1661  C   ILE   218     -18.199  16.052  10.200  1.00  0.00              
ATOM   1662  O   ILE   218     -17.757  16.049   9.052  1.00  0.00              
ATOM   1663  CG2 ILE   218     -16.063  14.980  13.140  1.00  0.00           C  
ATOM   1664  CG1 ILE   218     -15.490  16.424  11.079  1.00  0.00           C  
ATOM   1665  CD1 ILE   218     -14.526  17.389  11.769  1.00  0.00           C  
ATOM   1666  N   ASP   219     -19.248  16.824  10.577  1.00  0.00              
ATOM   1667  CA  ASP   219     -20.007  17.692   9.706  1.00  0.00              
ATOM   1668  CB  ASP   219     -21.465  17.849  10.182  1.00  0.00              
ATOM   1669  C   ASP   219     -19.502  19.087   9.944  1.00  0.00              
ATOM   1670  O   ASP   219     -19.474  19.516  11.093  1.00  0.00              
ATOM   1671  CG  ASP   219     -21.985  16.557  10.798  1.00  0.00           C  
ATOM   1672  OD1 ASP   219     -21.444  16.165  11.864  1.00  0.00           O  
ATOM   1673  OD2 ASP   219     -22.904  15.924  10.223  1.00  0.00           O  
ATOM   1674  N   PRO   220     -19.118  19.843   8.952  1.00  0.00              
ATOM   1675  CA  PRO   220     -18.650  21.181   9.207  1.00  0.00              
ATOM   1676  CB  PRO   220     -17.958  21.629   7.915  1.00  0.00              
ATOM   1677  C   PRO   220     -19.728  22.100   9.695  1.00  0.00              
ATOM   1678  O   PRO   220     -19.400  23.091  10.347  1.00  0.00              
ATOM   1679  CD  PRO   220     -18.630  19.309   7.696  1.00  0.00           C  
ATOM   1680  CG  PRO   220     -18.354  20.571   6.863  1.00  0.00           C  
ATOM   1681  N   ALA   221     -20.997  21.891   9.287  1.00  0.00              
ATOM   1682  CA  ALA   221     -22.049  22.728   9.799  1.00  0.00              
ATOM   1683  CB  ALA   221     -23.327  22.660   8.945  1.00  0.00              
ATOM   1684  C   ALA   221     -22.446  22.368  11.207  1.00  0.00              
ATOM   1685  O   ALA   221     -22.477  23.212  12.101  1.00  0.00              
ATOM   1686  N   GLU   222     -22.758  21.073  11.417  1.00  0.00              
ATOM   1687  CA  GLU   222     -23.336  20.559  12.632  1.00  0.00              
ATOM   1688  CB  GLU   222     -24.068  19.234  12.375  1.00  0.00              
ATOM   1689  C   GLU   222     -22.344  20.396  13.742  1.00  0.00              
ATOM   1690  O   GLU   222     -22.710  20.502  14.912  1.00  0.00              
ATOM   1691  CG  GLU   222     -25.203  18.968  13.358  1.00  0.00           C  
ATOM   1692  CD  GLU   222     -26.163  18.006  12.672  1.00  0.00           C  
ATOM   1693  OE1 GLU   222     -25.733  17.336  11.696  1.00  0.00           O  
ATOM   1694  OE2 GLU   222     -27.343  17.939  13.107  1.00  0.00           O  
ATOM   1695  N   SER   223     -21.072  20.085  13.424  1.00  0.00              
ATOM   1696  CA  SER   223     -20.117  19.887  14.480  1.00  0.00              
ATOM   1697  CB  SER   223     -19.362  18.545  14.418  1.00  0.00              
ATOM   1698  C   SER   223     -19.116  21.006  14.452  1.00  0.00              
ATOM   1699  O   SER   223     -19.159  21.870  13.577  1.00  0.00              
ATOM   1700  OG  SER   223     -18.548  18.477  13.259  1.00  0.00           O  
ATOM   1701  N   GLY   224     -18.197  21.030  15.444  1.00  0.00              
ATOM   1702  CA  GLY   224     -17.224  22.088  15.558  1.00  0.00              
ATOM   1703  C   GLY   224     -16.029  21.754  14.716  1.00  0.00              
ATOM   1704  O   GLY   224     -16.108  20.910  13.827  1.00  0.00              
ATOM   1705  N   ALA   225     -14.879  22.424  14.966  1.00  0.00              
ATOM   1706  CA  ALA   225     -13.747  22.183  14.113  1.00  0.00              
ATOM   1707  CB  ALA   225     -13.395  23.382  13.214  1.00  0.00              
ATOM   1708  C   ALA   225     -12.524  21.880  14.924  1.00  0.00              
ATOM   1709  O   ALA   225     -12.228  22.539  15.921  1.00  0.00              
ATOM   1710  N   VAL   226     -11.762  20.863  14.471  1.00  0.00              
ATOM   1711  CA  VAL   226     -10.539  20.462  15.105  1.00  0.00              
ATOM   1712  CB  VAL   226     -10.383  18.964  15.161  1.00  0.00              
ATOM   1713  C   VAL   226      -9.423  20.973  14.248  1.00  0.00              
ATOM   1714  O   VAL   226      -9.493  20.923  13.021  1.00  0.00              
ATOM   1715  CG1 VAL   226      -8.988  18.631  15.719  1.00  0.00           C  
ATOM   1716  CG2 VAL   226     -11.549  18.350  15.950  1.00  0.00           C  
ATOM   1717  N   LEU   227      -8.373  21.526  14.887  1.00  0.00              
ATOM   1718  CA  LEU   227      -7.201  21.985  14.193  1.00  0.00              
ATOM   1719  CB  LEU   227      -6.875  23.448  14.549  1.00  0.00              
ATOM   1720  C   LEU   227      -6.076  21.135  14.694  1.00  0.00              
ATOM   1721  O   LEU   227      -5.607  21.322  15.814  1.00  0.00              
ATOM   1722  CG  LEU   227      -5.571  24.005  13.950  1.00  0.00           C  
ATOM   1723  CD1 LEU   227      -5.624  24.056  12.415  1.00  0.00           C  
ATOM   1724  CD2 LEU   227      -5.221  25.364  14.580  1.00  0.00           C  
ATOM   1725  N   PRO   228      -5.626  20.194  13.909  1.00  0.00              
ATOM   1726  CA  PRO   228      -4.548  19.375  14.378  1.00  0.00              
ATOM   1727  CB  PRO   228      -4.525  18.149  13.467  1.00  0.00              
ATOM   1728  C   PRO   228      -3.290  20.173  14.338  1.00  0.00              
ATOM   1729  O   PRO   228      -3.039  20.821  13.318  1.00  0.00              
ATOM   1730  CD  PRO   228      -6.489  19.489  12.979  1.00  0.00           C  
ATOM   1731  CG  PRO   228      -5.978  18.038  12.966  1.00  0.00           C  
ATOM   1732  N   ILE   229      -2.492  20.149  15.419  1.00  0.00              
ATOM   1733  CA  ILE   229      -1.225  20.813  15.368  1.00  0.00              
ATOM   1734  CB  ILE   229      -1.071  21.961  16.328  1.00  0.00              
ATOM   1735  C   ILE   229      -0.200  19.778  15.691  1.00  0.00              
ATOM   1736  O   ILE   229      -0.144  19.259  16.806  1.00  0.00              
ATOM   1737  CG2 ILE   229       0.397  22.422  16.291  1.00  0.00           C  
ATOM   1738  CG1 ILE   229      -2.062  23.085  15.979  1.00  0.00           C  
ATOM   1739  CD1 ILE   229      -2.077  24.225  16.997  1.00  0.00           C  
ATOM   1740  N   VAL   230       0.657  19.455  14.707  1.00  0.00              
ATOM   1741  CA  VAL   230       1.637  18.438  14.933  1.00  0.00              
ATOM   1742  CB  VAL   230       2.103  17.788  13.661  1.00  0.00              
ATOM   1743  C   VAL   230       2.811  19.101  15.574  1.00  0.00              
ATOM   1744  O   VAL   230       3.438  19.987  14.993  1.00  0.00              
ATOM   1745  CG1 VAL   230       3.162  16.726  13.999  1.00  0.00           C  
ATOM   1746  CG2 VAL   230       0.875  17.232  12.919  1.00  0.00           C  
ATOM   1747  N   HIS   231       3.137  18.672  16.807  1.00  0.00              
ATOM   1748  CA  HIS   231       4.225  19.267  17.525  1.00  0.00              
ATOM   1749  CB  HIS   231       4.121  19.016  19.042  1.00  0.00              
ATOM   1750  C   HIS   231       5.452  18.564  17.032  1.00  0.00              
ATOM   1751  O   HIS   231       5.964  17.655  17.685  1.00  0.00              
ATOM   1752  ND1 HIS   231       6.382  19.954  19.741  1.00  0.00           N  
ATOM   1753  CG  HIS   231       5.016  19.873  19.890  1.00  0.00           C  
ATOM   1754  NE2 HIS   231       5.854  21.263  21.459  1.00  0.00           N  
ATOM   1755  CD2 HIS   231       4.710  20.679  20.944  1.00  0.00           C  
ATOM   1756  CE1 HIS   231       6.832  20.798  20.703  1.00  0.00           C  
ATOM   1757  N   VAL   232       5.973  18.990  15.862  1.00  0.00              
ATOM   1758  CA  VAL   232       7.081  18.272  15.299  1.00  0.00              
ATOM   1759  CB  VAL   232       7.129  18.354  13.803  1.00  0.00              
ATOM   1760  C   VAL   232       8.372  18.822  15.830  1.00  0.00              
ATOM   1761  O   VAL   232       9.090  19.550  15.147  1.00  0.00              
ATOM   1762  CG1 VAL   232       8.366  17.586  13.314  1.00  0.00           C  
ATOM   1763  CG2 VAL   232       5.803  17.817  13.239  1.00  0.00           C  
ATOM   1764  N   ASN   233       8.700  18.447  17.080  1.00  0.00              
ATOM   1765  CA  ASN   233       9.906  18.833  17.759  1.00  0.00              
ATOM   1766  CB  ASN   233       9.784  18.858  19.299  1.00  0.00              
ATOM   1767  C   ASN   233      11.075  18.015  17.286  1.00  0.00              
ATOM   1768  O   ASN   233      12.223  18.309  17.625  1.00  0.00              
ATOM   1769  CG  ASN   233       9.314  17.521  19.843  1.00  0.00           C  
ATOM   1770  OD1 ASN   233       9.427  16.488  19.186  1.00  0.00           O  
ATOM   1771  ND2 ASN   233       8.754  17.546  21.082  1.00  0.00           N  
ATOM   1772  N   GLY   234      10.796  16.898  16.581  1.00  0.00              
ATOM   1773  CA  GLY   234      11.835  16.127  15.948  1.00  0.00              
ATOM   1774  C   GLY   234      12.224  14.923  16.751  1.00  0.00              
ATOM   1775  O   GLY   234      12.940  14.058  16.245  1.00  0.00              
ATOM   1776  N   PHE   235      11.757  14.801  18.009  1.00  0.00              
ATOM   1777  CA  PHE   235      12.251  13.698  18.785  1.00  0.00              
ATOM   1778  CB  PHE   235      13.410  14.086  19.720  1.00  0.00              
ATOM   1779  C   PHE   235      11.179  13.178  19.689  1.00  0.00              
ATOM   1780  O   PHE   235      10.158  13.821  19.928  1.00  0.00              
ATOM   1781  CG  PHE   235      14.556  14.537  18.886  1.00  0.00           C  
ATOM   1782  CD1 PHE   235      14.632  15.841  18.456  1.00  0.00           C  
ATOM   1783  CD2 PHE   235      15.557  13.660  18.539  1.00  0.00           C  
ATOM   1784  CE1 PHE   235      15.690  16.265  17.688  1.00  0.00           C  
ATOM   1785  CE2 PHE   235      16.617  14.079  17.771  1.00  0.00           C  
ATOM   1786  CZ  PHE   235      16.685  15.382  17.344  1.00  0.00           C  
ATOM   1787  N   LYS   236      11.421  11.956  20.201  1.00  0.00              
ATOM   1788  CA  LYS   236      10.603  11.295  21.173  1.00  0.00              
ATOM   1789  CB  LYS   236      10.305   9.822  20.851  1.00  0.00              
ATOM   1790  C   LYS   236      11.502  11.219  22.369  1.00  0.00              
ATOM   1791  O   LYS   236      12.301  12.122  22.611  1.00  0.00              
ATOM   1792  CG  LYS   236       9.792   9.541  19.444  1.00  0.00           C  
ATOM   1793  CD  LYS   236       9.792   8.043  19.132  1.00  0.00           C  
ATOM   1794  CE  LYS   236       9.685   7.713  17.646  1.00  0.00           C  
ATOM   1795  NZ  LYS   236      10.932   7.075  17.174  1.00  0.00           N  
ATOM   1796  N   ILE   237      11.382  10.135  23.163  1.00  0.00              
ATOM   1797  CA  ILE   237      12.192  10.004  24.341  1.00  0.00              
ATOM   1798  CB  ILE   237      11.821   8.807  25.170  1.00  0.00              
ATOM   1799  C   ILE   237      13.645   9.855  23.999  1.00  0.00              
ATOM   1800  O   ILE   237      14.475  10.611  24.504  1.00  0.00              
ATOM   1801  CG2 ILE   237      12.884   8.653  26.272  1.00  0.00           C  
ATOM   1802  CG1 ILE   237      10.390   8.946  25.715  1.00  0.00           C  
ATOM   1803  CD1 ILE   237       9.309   8.898  24.636  1.00  0.00           C  
ATOM   1804  N   SER   238      14.004   8.890  23.124  1.00  0.00              
ATOM   1805  CA  SER   238      15.404   8.722  22.846  1.00  0.00              
ATOM   1806  CB  SER   238      16.047   7.606  23.686  1.00  0.00              
ATOM   1807  C   SER   238      15.578   8.329  21.418  1.00  0.00              
ATOM   1808  O   SER   238      16.327   7.403  21.115  1.00  0.00              
ATOM   1809  OG  SER   238      15.473   6.352  23.349  1.00  0.00           O  
ATOM   1810  N   GLU   239      14.917   9.045  20.495  1.00  0.00              
ATOM   1811  CA  GLU   239      15.072   8.738  19.106  1.00  0.00              
ATOM   1812  CB  GLU   239      14.586   7.323  18.729  1.00  0.00              
ATOM   1813  C   GLU   239      14.349   9.794  18.337  1.00  0.00              
ATOM   1814  O   GLU   239      13.540  10.536  18.892  1.00  0.00              
ATOM   1815  CG  GLU   239      13.228   6.921  19.304  1.00  0.00           C  
ATOM   1816  CD  GLU   239      13.099   5.410  19.141  1.00  0.00           C  
ATOM   1817  OE1 GLU   239      13.216   4.925  17.984  1.00  0.00           O  
ATOM   1818  OE2 GLU   239      12.894   4.720  20.175  1.00  0.00           O  
ATOM   1819  N   ARG   240      14.671   9.915  17.035  1.00  0.00              
ATOM   1820  CA  ARG   240      14.024  10.872  16.189  1.00  0.00              
ATOM   1821  CB  ARG   240      14.601  10.972  14.772  1.00  0.00              
ATOM   1822  C   ARG   240      12.657  10.340  15.959  1.00  0.00              
ATOM   1823  O   ARG   240      12.357   9.213  16.346  1.00  0.00              
ATOM   1824  CG  ARG   240      16.050  11.423  14.677  1.00  0.00           C  
ATOM   1825  CD  ARG   240      16.566  11.369  13.240  1.00  0.00           C  
ATOM   1826  NE  ARG   240      16.367   9.969  12.768  1.00  0.00           N  
ATOM   1827  CZ  ARG   240      16.550   9.651  11.454  1.00  0.00           C  
ATOM   1828  NH1 ARG   240      16.963  10.607  10.571  1.00  0.00           N  
ATOM   1829  NH2 ARG   240      16.317   8.377  11.023  1.00  0.00           N  
ATOM   1830  N   THR   241      11.779  11.153  15.343  1.00  0.00              
ATOM   1831  CA  THR   241      10.472  10.653  15.050  1.00  0.00              
ATOM   1832  CB  THR   241       9.365  11.583  15.434  1.00  0.00              
ATOM   1833  C   THR   241      10.403  10.470  13.567  1.00  0.00              
ATOM   1834  O   THR   241      11.122  11.121  12.809  1.00  0.00              
ATOM   1835  OG1 THR   241       9.466  11.922  16.805  1.00  0.00           O  
ATOM   1836  CG2 THR   241       8.033  10.860  15.203  1.00  0.00           C  
ATOM   1837  N   ILE   242       9.531   9.548  13.119  1.00  0.00              
ATOM   1838  CA  ILE   242       9.411   9.241  11.725  1.00  0.00              
ATOM   1839  CB  ILE   242       8.469   8.103  11.452  1.00  0.00              
ATOM   1840  C   ILE   242       8.941  10.437  10.959  1.00  0.00              
ATOM   1841  O   ILE   242       9.493  10.755   9.907  1.00  0.00              
ATOM   1842  CG2 ILE   242       9.098   6.816  11.998  1.00  0.00           C  
ATOM   1843  CG1 ILE   242       7.065   8.411  11.998  1.00  0.00           C  
ATOM   1844  CD1 ILE   242       6.006   7.401  11.559  1.00  0.00           C  
ATOM   1845  N   TYR   243       7.928  11.156  11.473  1.00  0.00              
ATOM   1846  CA  TYR   243       7.376  12.260  10.738  1.00  0.00              
ATOM   1847  CB  TYR   243       6.134  12.885  11.390  1.00  0.00              
ATOM   1848  C   TYR   243       8.383  13.349  10.538  1.00  0.00              
ATOM   1849  O   TYR   243       8.383  14.012   9.504  1.00  0.00              
ATOM   1850  CG  TYR   243       5.016  11.928  11.172  1.00  0.00           C  
ATOM   1851  CD1 TYR   243       4.768  10.910  12.063  1.00  0.00           C  
ATOM   1852  CD2 TYR   243       4.221  12.050  10.056  1.00  0.00           C  
ATOM   1853  CE1 TYR   243       3.732  10.032  11.844  1.00  0.00           C  
ATOM   1854  CE2 TYR   243       3.185  11.176   9.832  1.00  0.00           C  
ATOM   1855  CZ  TYR   243       2.940  10.165  10.729  1.00  0.00           C  
ATOM   1856  OH  TYR   243       1.878   9.264  10.503  1.00  0.00           O  
ATOM   1857  N   GLY   244       9.227  13.615  11.545  1.00  0.00              
ATOM   1858  CA  GLY   244      10.186  14.680  11.450  1.00  0.00              
ATOM   1859  C   GLY   244      11.243  14.408  10.417  1.00  0.00              
ATOM   1860  O   GLY   244      11.731  15.340   9.783  1.00  0.00              
ATOM   1861  N   THR   245      11.691  13.143  10.295  1.00  0.00              
ATOM   1862  CA  THR   245      12.759  12.758   9.406  1.00  0.00              
ATOM   1863  CB  THR   245      13.385  11.445   9.785  1.00  0.00              
ATOM   1864  C   THR   245      12.375  12.714   7.958  1.00  0.00              
ATOM   1865  O   THR   245      13.202  13.021   7.101  1.00  0.00              
ATOM   1866  OG1 THR   245      12.427  10.399   9.754  1.00  0.00           O  
ATOM   1867  CG2 THR   245      13.970  11.586  11.200  1.00  0.00           C  
ATOM   1868  N   MET   246      11.126  12.327   7.637  1.00  0.00              
ATOM   1869  CA  MET   246      10.731  12.150   6.264  1.00  0.00              
ATOM   1870  CB  MET   246       9.277  11.669   6.113  1.00  0.00              
ATOM   1871  C   MET   246      10.870  13.447   5.526  1.00  0.00              
ATOM   1872  O   MET   246      11.084  14.501   6.123  1.00  0.00              
ATOM   1873  CG  MET   246       9.030  10.291   6.734  1.00  0.00           C  
ATOM   1874  SD  MET   246       7.317   9.696   6.607  1.00  0.00           S  
ATOM   1875  CE  MET   246       6.653  10.855   7.837  1.00  0.00           C  
ATOM   1876  N   ASP   247      10.782  13.381   4.179  1.00  0.00              
ATOM   1877  CA  ASP   247      10.931  14.537   3.340  1.00  0.00              
ATOM   1878  CB  ASP   247      11.002  14.193   1.842  1.00  0.00              
ATOM   1879  C   ASP   247       9.733  15.415   3.522  1.00  0.00              
ATOM   1880  O   ASP   247       8.675  14.965   3.960  1.00  0.00              
ATOM   1881  CG  ASP   247      12.288  13.423   1.588  1.00  0.00           C  
ATOM   1882  OD1 ASP   247      13.290  13.692   2.302  1.00  0.00           O  
ATOM   1883  OD2 ASP   247      12.282  12.549   0.680  1.00  0.00           O  
ATOM   1884  N   ASP   248       9.887  16.713   3.188  1.00  0.00              
ATOM   1885  CA  ASP   248       8.817  17.657   3.325  1.00  0.00              
ATOM   1886  CB  ASP   248       9.222  19.103   2.978  1.00  0.00              
ATOM   1887  C   ASP   248       7.719  17.266   2.390  1.00  0.00              
ATOM   1888  O   ASP   248       6.541  17.372   2.727  1.00  0.00              
ATOM   1889  CG  ASP   248      10.079  19.662   4.109  1.00  0.00           C  
ATOM   1890  OD1 ASP   248      10.301  18.932   5.112  1.00  0.00           O  
ATOM   1891  OD2 ASP   248      10.515  20.838   3.987  1.00  0.00           O  
ATOM   1892  N   LYS   249       8.082  16.791   1.184  1.00  0.00              
ATOM   1893  CA  LYS   249       7.091  16.435   0.213  1.00  0.00              
ATOM   1894  CB  LYS   249       7.692  15.907  -1.101  1.00  0.00              
ATOM   1895  C   LYS   249       6.237  15.342   0.771  1.00  0.00              
ATOM   1896  O   LYS   249       5.016  15.382   0.641  1.00  0.00              
ATOM   1897  CG  LYS   249       8.364  16.978  -1.963  1.00  0.00           C  
ATOM   1898  CD  LYS   249       9.229  16.393  -3.083  1.00  0.00           C  
ATOM   1899  CE  LYS   249       9.718  17.429  -4.098  1.00  0.00           C  
ATOM   1900  NZ  LYS   249       8.640  17.738  -5.065  1.00  0.00           N  
ATOM   1901  N   GLU   250       6.856  14.331   1.410  1.00  0.00              
ATOM   1902  CA  GLU   250       6.087  13.235   1.930  1.00  0.00              
ATOM   1903  CB  GLU   250       6.940  12.081   2.479  1.00  0.00              
ATOM   1904  C   GLU   250       5.193  13.708   3.036  1.00  0.00              
ATOM   1905  O   GLU   250       4.031  13.312   3.108  1.00  0.00              
ATOM   1906  CG  GLU   250       7.642  11.279   1.382  1.00  0.00           C  
ATOM   1907  CD  GLU   250       8.294  10.072   2.037  1.00  0.00           C  
ATOM   1908  OE1 GLU   250       7.559   9.091   2.328  1.00  0.00           O  
ATOM   1909  OE2 GLU   250       9.534  10.118   2.260  1.00  0.00           O  
ATOM   1910  N   ILE   251       5.701  14.590   3.920  1.00  0.00              
ATOM   1911  CA  ILE   251       4.913  15.033   5.037  1.00  0.00              
ATOM   1912  CB  ILE   251       5.628  16.023   5.919  1.00  0.00              
ATOM   1913  C   ILE   251       3.683  15.723   4.537  1.00  0.00              
ATOM   1914  O   ILE   251       2.587  15.480   5.040  1.00  0.00              
ATOM   1915  CG2 ILE   251       4.573  16.758   6.764  1.00  0.00           C  
ATOM   1916  CG1 ILE   251       6.717  15.336   6.758  1.00  0.00           C  
ATOM   1917  CD1 ILE   251       6.150  14.388   7.815  1.00  0.00           C  
ATOM   1918  N   THR   252       3.833  16.611   3.537  1.00  0.00              
ATOM   1919  CA  THR   252       2.707  17.342   3.033  1.00  0.00              
ATOM   1920  CB  THR   252       3.084  18.408   2.047  1.00  0.00              
ATOM   1921  C   THR   252       1.745  16.409   2.366  1.00  0.00              
ATOM   1922  O   THR   252       0.533  16.538   2.529  1.00  0.00              
ATOM   1923  OG1 THR   252       3.957  19.346   2.657  1.00  0.00           O  
ATOM   1924  CG2 THR   252       1.801  19.114   1.576  1.00  0.00           C  
ATOM   1925  N   ALA   253       2.263  15.435   1.599  1.00  0.00              
ATOM   1926  CA  ALA   253       1.424  14.525   0.872  1.00  0.00              
ATOM   1927  CB  ALA   253       2.227  13.524   0.024  1.00  0.00              
ATOM   1928  C   ALA   253       0.602  13.730   1.834  1.00  0.00              
ATOM   1929  O   ALA   253      -0.578  13.480   1.590  1.00  0.00              
ATOM   1930  N   LEU   254       1.202  13.317   2.966  1.00  0.00              
ATOM   1931  CA  LEU   254       0.498  12.468   3.881  1.00  0.00              
ATOM   1932  CB  LEU   254       1.335  12.108   5.122  1.00  0.00              
ATOM   1933  C   LEU   254      -0.731  13.166   4.382  1.00  0.00              
ATOM   1934  O   LEU   254      -1.828  12.618   4.310  1.00  0.00              
ATOM   1935  CG  LEU   254       2.605  11.293   4.815  1.00  0.00           C  
ATOM   1936  CD1 LEU   254       3.364  10.939   6.104  1.00  0.00           C  
ATOM   1937  CD2 LEU   254       2.287  10.060   3.955  1.00  0.00           C  
ATOM   1938  N   PHE   255      -0.587  14.413   4.868  1.00  0.00              
ATOM   1939  CA  PHE   255      -1.696  15.130   5.431  1.00  0.00              
ATOM   1940  CB  PHE   255      -1.291  16.452   6.086  1.00  0.00              
ATOM   1941  C   PHE   255      -2.710  15.429   4.373  1.00  0.00              
ATOM   1942  O   PHE   255      -3.911  15.358   4.624  1.00  0.00              
ATOM   1943  CG  PHE   255      -0.560  16.144   7.348  1.00  0.00           C  
ATOM   1944  CD1 PHE   255      -1.260  15.883   8.504  1.00  0.00           C  
ATOM   1945  CD2 PHE   255       0.815  16.119   7.384  1.00  0.00           C  
ATOM   1946  CE1 PHE   255      -0.605  15.598   9.679  1.00  0.00           C  
ATOM   1947  CE2 PHE   255       1.477  15.834   8.556  1.00  0.00           C  
ATOM   1948  CZ  PHE   255       0.768  15.573   9.705  1.00  0.00           C  
ATOM   1949  N   THR   256      -2.255  15.788   3.161  1.00  0.00              
ATOM   1950  CA  THR   256      -3.165  16.112   2.100  1.00  0.00              
ATOM   1951  CB  THR   256      -2.461  16.497   0.830  1.00  0.00              
ATOM   1952  C   THR   256      -3.998  14.901   1.799  1.00  0.00              
ATOM   1953  O   THR   256      -5.196  15.011   1.543  1.00  0.00              
ATOM   1954  OG1 THR   256      -1.619  17.618   1.053  1.00  0.00           O  
ATOM   1955  CG2 THR   256      -3.518  16.834  -0.235  1.00  0.00           C  
ATOM   1956  N   GLY   257      -3.380  13.705   1.827  1.00  0.00              
ATOM   1957  CA  GLY   257      -4.061  12.476   1.519  1.00  0.00              
ATOM   1958  C   GLY   257      -5.153  12.257   2.518  1.00  0.00              
ATOM   1959  O   GLY   257      -6.190  11.672   2.208  1.00  0.00              
ATOM   1960  N   TYR   258      -4.896  12.676   3.766  1.00  0.00              
ATOM   1961  CA  TYR   258      -5.787  12.569   4.883  1.00  0.00              
ATOM   1962  CB  TYR   258      -5.105  12.696   6.254  1.00  0.00              
ATOM   1963  C   TYR   258      -6.944  13.513   4.754  1.00  0.00              
ATOM   1964  O   TYR   258      -7.914  13.394   5.496  1.00  0.00              
ATOM   1965  CG  TYR   258      -4.199  11.513   6.286  1.00  0.00           C  
ATOM   1966  CD1 TYR   258      -4.703  10.269   5.986  1.00  0.00           C  
ATOM   1967  CD2 TYR   258      -2.875  11.627   6.640  1.00  0.00           C  
ATOM   1968  CE1 TYR   258      -3.894   9.158   6.005  1.00  0.00           C  
ATOM   1969  CE2 TYR   258      -2.061  10.518   6.662  1.00  0.00           C  
ATOM   1970  CZ  TYR   258      -2.568   9.282   6.339  1.00  0.00           C  
ATOM   1971  OH  TYR   258      -1.734   8.144   6.359  1.00  0.00           O  
ATOM   1972  N   GLY   259      -6.852  14.548   3.896  1.00  0.00              
ATOM   1973  CA  GLY   259      -7.997  15.406   3.754  1.00  0.00              
ATOM   1974  C   GLY   259      -7.773  16.684   4.496  1.00  0.00              
ATOM   1975  O   GLY   259      -8.722  17.336   4.928  1.00  0.00              
ATOM   1976  N   TYR   260      -6.496  17.076   4.652  1.00  0.00              
ATOM   1977  CA  TYR   260      -6.167  18.291   5.340  1.00  0.00              
ATOM   1978  CB  TYR   260      -5.079  18.142   6.396  1.00  0.00              
ATOM   1979  C   TYR   260      -5.458  19.195   4.390  1.00  0.00              
ATOM   1980  O   TYR   260      -4.901  18.758   3.385  1.00  0.00              
ATOM   1981  CG  TYR   260      -5.537  17.238   7.459  1.00  0.00           C  
ATOM   1982  CD1 TYR   260      -6.565  17.637   8.263  1.00  0.00           C  
ATOM   1983  CD2 TYR   260      -4.927  16.022   7.656  1.00  0.00           C  
ATOM   1984  CE1 TYR   260      -6.969  16.811   9.264  1.00  0.00           C  
ATOM   1985  CE2 TYR   260      -5.343  15.194   8.667  1.00  0.00           C  
ATOM   1986  CZ  TYR   260      -6.371  15.597   9.478  1.00  0.00           C  
ATOM   1987  OH  TYR   260      -6.806  14.765  10.526  1.00  0.00           O  
ATOM   1988  N   GLN   261      -5.486  20.509   4.686  1.00  0.00              
ATOM   1989  CA  GLN   261      -4.653  21.381   3.921  1.00  0.00              
ATOM   1990  CB  GLN   261      -5.338  22.661   3.444  1.00  0.00              
ATOM   1991  C   GLN   261      -3.538  21.760   4.846  1.00  0.00              
ATOM   1992  O   GLN   261      -3.738  22.479   5.824  1.00  0.00              
ATOM   1993  CG  GLN   261      -4.400  23.490   2.575  1.00  0.00           C  
ATOM   1994  CD  GLN   261      -5.185  24.684   2.094  1.00  0.00           C  
ATOM   1995  OE1 GLN   261      -6.174  24.541   1.376  1.00  0.00           O  
ATOM   1996  NE2 GLN   261      -4.736  25.897   2.509  1.00  0.00           N  
ATOM   1997  N   VAL   262      -2.319  21.267   4.552  1.00  0.00              
ATOM   1998  CA  VAL   262      -1.206  21.483   5.430  1.00  0.00              
ATOM   1999  CB  VAL   262      -0.102  20.479   5.331  1.00  0.00              
ATOM   2000  C   VAL   262      -0.563  22.804   5.263  1.00  0.00              
ATOM   2001  O   VAL   262      -0.352  23.304   4.160  1.00  0.00              
ATOM   2002  CG1 VAL   262      -0.470  19.265   6.171  1.00  0.00           C  
ATOM   2003  CG2 VAL   262       0.088  20.127   3.850  1.00  0.00           C  
ATOM   2004  N   ARG   263      -0.224  23.380   6.429  1.00  0.00              
ATOM   2005  CA  ARG   263       0.514  24.594   6.534  1.00  0.00              
ATOM   2006  CB  ARG   263      -0.309  25.729   7.154  1.00  0.00              
ATOM   2007  C   ARG   263       1.625  24.242   7.468  1.00  0.00              
ATOM   2008  O   ARG   263       1.436  23.419   8.362  1.00  0.00              
ATOM   2009  CG  ARG   263      -1.526  26.098   6.303  1.00  0.00           C  
ATOM   2010  CD  ARG   263      -1.155  26.863   5.035  1.00  0.00           C  
ATOM   2011  NE  ARG   263      -0.330  28.015   5.484  1.00  0.00           N  
ATOM   2012  CZ  ARG   263      -0.938  29.087   6.068  1.00  0.00           C  
ATOM   2013  NH1 ARG   263      -2.299  29.119   6.174  1.00  0.00           N  
ATOM   2014  NH2 ARG   263      -0.184  30.111   6.563  1.00  0.00           N  
ATOM   2015  N   ILE   264       2.838  24.794   7.267  1.00  0.00              
ATOM   2016  CA  ILE   264       3.865  24.426   8.197  1.00  0.00              
ATOM   2017  CB  ILE   264       4.831  23.394   7.686  1.00  0.00              
ATOM   2018  C   ILE   264       4.620  25.648   8.604  1.00  0.00              
ATOM   2019  O   ILE   264       4.823  26.568   7.812  1.00  0.00              
ATOM   2020  CG2 ILE   264       4.021  22.143   7.321  1.00  0.00           C  
ATOM   2021  CG1 ILE   264       5.667  23.911   6.515  1.00  0.00           C  
ATOM   2022  CD1 ILE   264       6.748  22.913   6.103  1.00  0.00           C  
ATOM   2023  N   VAL   265       5.024  25.689   9.889  1.00  0.00              
ATOM   2024  CA  VAL   265       5.789  26.782  10.411  1.00  0.00              
ATOM   2025  CB  VAL   265       5.125  27.520  11.543  1.00  0.00              
ATOM   2026  C   VAL   265       7.050  26.217  10.961  1.00  0.00              
ATOM   2027  O   VAL   265       7.056  25.135  11.550  1.00  0.00              
ATOM   2028  CG1 VAL   265       3.927  28.310  11.006  1.00  0.00           C  
ATOM   2029  CG2 VAL   265       4.724  26.494  12.612  1.00  0.00           C  
ATOM   2030  N   GLU   266       8.170  26.933  10.750  1.00  0.00              
ATOM   2031  CA  GLU   266       9.393  26.459  11.318  1.00  0.00              
ATOM   2032  CB  GLU   266      10.330  25.786  10.301  1.00  0.00              
ATOM   2033  C   GLU   266      10.116  27.622  11.915  1.00  0.00              
ATOM   2034  O   GLU   266      10.314  28.645  11.261  1.00  0.00              
ATOM   2035  CG  GLU   266      11.501  25.054  10.958  1.00  0.00           C  
ATOM   2036  CD  GLU   266      12.236  24.276   9.877  1.00  0.00           C  
ATOM   2037  OE1 GLU   266      11.550  23.662   9.017  1.00  0.00           O  
ATOM   2038  OE2 GLU   266      13.496  24.287   9.895  1.00  0.00           O  
ATOM   2039  N   ASP   267      10.487  27.515  13.208  1.00  0.00              
ATOM   2040  CA  ASP   267      11.319  28.539  13.770  1.00  0.00              
ATOM   2041  CB  ASP   267      10.610  29.812  14.311  1.00  0.00              
ATOM   2042  C   ASP   267      12.163  27.927  14.838  1.00  0.00              
ATOM   2043  O   ASP   267      11.742  27.002  15.535  1.00  0.00              
ATOM   2044  CG  ASP   267       9.804  29.635  15.597  1.00  0.00           C  
ATOM   2045  OD1 ASP   267      10.058  28.694  16.393  1.00  0.00           O  
ATOM   2046  OD2 ASP   267       8.909  30.496  15.805  1.00  0.00           O  
ATOM   2047  N   LEU   268      13.420  28.388  14.951  1.00  0.00              
ATOM   2048  CA  LEU   268      14.214  27.890  16.029  1.00  0.00              
ATOM   2049  CB  LEU   268      15.459  27.104  15.581  1.00  0.00              
ATOM   2050  C   LEU   268      14.670  29.066  16.820  1.00  0.00              
ATOM   2051  O   LEU   268      15.809  29.501  16.668  1.00  0.00              
ATOM   2052  CG  LEU   268      15.125  25.756  14.911  1.00  0.00           C  
ATOM   2053  CD1 LEU   268      14.368  25.952  13.590  1.00  0.00           C  
ATOM   2054  CD2 LEU   268      16.375  24.875  14.763  1.00  0.00           C  
ATOM   2055  N   GLN   269      13.767  29.599  17.675  1.00  0.00              
ATOM   2056  CA  GLN   269      13.997  30.695  18.582  1.00  0.00              
ATOM   2057  CB  GLN   269      15.269  31.547  18.384  1.00  0.00              
ATOM   2058  C   GLN   269      12.813  31.620  18.515  1.00  0.00              
ATOM   2059  O   GLN   269      11.797  31.323  17.901  1.00  0.00              
ATOM   2060  CG  GLN   269      15.318  32.375  17.101  1.00  0.00           C  
ATOM   2061  CD  GLN   269      16.627  33.156  17.124  1.00  0.00           C  
ATOM   2062  OE1 GLN   269      17.711  32.575  17.178  1.00  0.00           O  
ATOM   2063  NE2 GLN   269      16.527  34.511  17.096  1.00  0.00           N  
ATOM   2064  N   ASN   270      12.925  32.786  19.168  1.00  0.00              
ATOM   2065  CA  ASN   270      11.883  33.773  19.295  1.00  0.00              
ATOM   2066  CB  ASN   270      12.310  34.864  20.305  1.00  0.00              
ATOM   2067  C   ASN   270      11.558  34.468  17.993  1.00  0.00              
ATOM   2068  O   ASN   270      12.449  34.829  17.229  1.00  0.00              
ATOM   2069  CG  ASN   270      11.215  35.885  20.599  1.00  0.00           C  
ATOM   2070  OD1 ASN   270      10.132  35.872  20.019  1.00  0.00           O  
ATOM   2071  ND2 ASN   270      11.517  36.822  21.537  1.00  0.00           N  
ATOM   2072  N   ILE   271      10.234  34.626  17.728  1.00  0.00              
ATOM   2073  CA  ILE   271       9.575  35.378  16.680  1.00  0.00              
ATOM   2074  CB  ILE   271       9.951  35.092  15.249  1.00  0.00              
ATOM   2075  C   ILE   271       8.122  35.033  16.772  1.00  0.00              
ATOM   2076  O   ILE   271       7.750  33.872  16.604  1.00  0.00              
ATOM   2077  CG2 ILE   271       8.816  35.647  14.368  1.00  0.00           C  
ATOM   2078  CG1 ILE   271      11.330  35.665  14.885  1.00  0.00           C  
ATOM   2079  CD1 ILE   271      11.816  35.250  13.498  1.00  0.00           C  
ATOM   2080  N   ASP   272       7.250  36.032  17.019  1.00  0.00              
ATOM   2081  CA  ASP   272       5.861  35.707  17.173  1.00  0.00              
ATOM   2082  CB  ASP   272       5.232  36.364  18.415  1.00  0.00              
ATOM   2083  C   ASP   272       5.092  36.237  16.001  1.00  0.00              
ATOM   2084  O   ASP   272       4.145  35.603  15.540  1.00  0.00              
ATOM   2085  CG  ASP   272       5.810  35.723  19.668  1.00  0.00           C  
ATOM   2086  OD1 ASP   272       5.766  34.469  19.771  1.00  0.00           O  
ATOM   2087  OD2 ASP   272       6.314  36.484  20.537  1.00  0.00           O  
ATOM   2088  N   GLN   273       5.530  37.379  15.437  1.00  0.00              
ATOM   2089  CA  GLN   273       4.763  38.061  14.430  1.00  0.00              
ATOM   2090  CB  GLN   273       5.514  39.269  13.839  1.00  0.00              
ATOM   2091  C   GLN   273       4.470  37.141  13.294  1.00  0.00              
ATOM   2092  O   GLN   273       3.338  37.088  12.815  1.00  0.00              
ATOM   2093  CG  GLN   273       4.810  39.933  12.650  1.00  0.00           C  
ATOM   2094  CD  GLN   273       3.727  40.873  13.158  1.00  0.00           C  
ATOM   2095  OE1 GLN   273       2.654  40.980  12.565  1.00  0.00           O  
ATOM   2096  NE2 GLN   273       4.019  41.593  14.273  1.00  0.00           N  
ATOM   2097  N   ASP   274       5.472  36.377  12.839  1.00  0.00              
ATOM   2098  CA  ASP   274       5.242  35.517  11.719  1.00  0.00              
ATOM   2099  CB  ASP   274       6.539  34.900  11.177  1.00  0.00              
ATOM   2100  C   ASP   274       4.256  34.450  12.091  1.00  0.00              
ATOM   2101  O   ASP   274       3.409  34.078  11.281  1.00  0.00              
ATOM   2102  CG  ASP   274       7.275  36.048  10.494  1.00  0.00           C  
ATOM   2103  OD1 ASP   274       6.575  36.943   9.948  1.00  0.00           O  
ATOM   2104  OD2 ASP   274       8.535  36.057  10.516  1.00  0.00           O  
ATOM   2105  N   LEU   275       4.330  33.930  13.332  1.00  0.00              
ATOM   2106  CA  LEU   275       3.459  32.859  13.735  1.00  0.00              
ATOM   2107  CB  LEU   275       3.796  32.335  15.146  1.00  0.00              
ATOM   2108  C   LEU   275       2.046  33.371  13.781  1.00  0.00              
ATOM   2109  O   LEU   275       1.120  32.710  13.315  1.00  0.00              
ATOM   2110  CG  LEU   275       3.184  30.966  15.524  1.00  0.00           C  
ATOM   2111  CD1 LEU   275       1.660  30.910  15.353  1.00  0.00           C  
ATOM   2112  CD2 LEU   275       3.912  29.821  14.816  1.00  0.00           C  
ATOM   2113  N   ALA   276       1.846  34.582  14.338  1.00  0.00              
ATOM   2114  CA  ALA   276       0.519  35.115  14.516  1.00  0.00              
ATOM   2115  CB  ALA   276       0.531  36.501  15.185  1.00  0.00              
ATOM   2116  C   ALA   276      -0.124  35.271  13.173  1.00  0.00              
ATOM   2117  O   ALA   276      -1.300  34.951  12.994  1.00  0.00              
ATOM   2118  N   ALA   277       0.643  35.768  12.185  1.00  0.00              
ATOM   2119  CA  ALA   277       0.095  35.982  10.878  1.00  0.00              
ATOM   2120  CB  ALA   277       1.105  36.617   9.907  1.00  0.00              
ATOM   2121  C   ALA   277      -0.319  34.663  10.301  1.00  0.00              
ATOM   2122  O   ALA   277      -1.395  34.544   9.717  1.00  0.00              
ATOM   2123  N   SER   278       0.524  33.624  10.460  1.00  0.00              
ATOM   2124  CA  SER   278       0.207  32.346   9.886  1.00  0.00              
ATOM   2125  CB  SER   278       1.340  31.312  10.045  1.00  0.00              
ATOM   2126  C   SER   278      -1.026  31.797  10.536  1.00  0.00              
ATOM   2127  O   SER   278      -1.900  31.247   9.866  1.00  0.00              
ATOM   2128  OG  SER   278       1.567  31.021  11.415  1.00  0.00           O  
ATOM   2129  N   MET   279      -1.140  31.958  11.867  1.00  0.00              
ATOM   2130  CA  MET   279      -2.253  31.417  12.594  1.00  0.00              
ATOM   2131  CB  MET   279      -2.129  31.605  14.113  1.00  0.00              
ATOM   2132  C   MET   279      -3.497  32.099  12.132  1.00  0.00              
ATOM   2133  O   MET   279      -4.564  31.493  12.065  1.00  0.00              
ATOM   2134  CG  MET   279      -3.179  30.814  14.895  1.00  0.00           C  
ATOM   2135  SD  MET   279      -2.980  29.010  14.785  1.00  0.00           S  
ATOM   2136  CE  MET   279      -1.386  28.961  15.654  1.00  0.00           C  
ATOM   2137  N   GLU   280      -3.392  33.403  11.825  1.00  0.00              
ATOM   2138  CA  GLU   280      -4.530  34.146  11.372  1.00  0.00              
ATOM   2139  CB  GLU   280      -4.203  35.635  11.163  1.00  0.00              
ATOM   2140  C   GLU   280      -4.944  33.587  10.033  1.00  0.00              
ATOM   2141  O   GLU   280      -6.132  33.470   9.741  1.00  0.00              
ATOM   2142  CG  GLU   280      -3.699  36.334  12.430  1.00  0.00           C  
ATOM   2143  CD  GLU   280      -4.845  36.435  13.426  1.00  0.00           C  
ATOM   2144  OE1 GLU   280      -5.835  37.150  13.118  1.00  0.00           O  
ATOM   2145  OE2 GLU   280      -4.745  35.800  14.510  1.00  0.00           O  
ATOM   2146  N   TRP   281      -3.974  33.218   9.169  1.00  0.00              
ATOM   2147  CA  TRP   281      -4.319  32.727   7.860  1.00  0.00              
ATOM   2148  CB  TRP   281      -3.116  32.237   7.023  1.00  0.00              
ATOM   2149  C   TRP   281      -5.112  31.470   8.048  1.00  0.00              
ATOM   2150  O   TRP   281      -6.144  31.253   7.414  1.00  0.00              
ATOM   2151  CG  TRP   281      -1.972  33.183   6.729  1.00  0.00           C  
ATOM   2152  CD2 TRP   281      -2.022  34.339   5.877  1.00  0.00           C  
ATOM   2153  CD1 TRP   281      -0.690  33.103   7.187  1.00  0.00           C  
ATOM   2154  NE1 TRP   281       0.066  34.121   6.664  1.00  0.00           N  
ATOM   2155  CE2 TRP   281      -0.740  34.893   5.859  1.00  0.00           C  
ATOM   2156  CE3 TRP   281      -3.046  34.892   5.165  1.00  0.00           C  
ATOM   2157  CZ2 TRP   281      -0.463  36.011   5.125  1.00  0.00           C  
ATOM   2158  CZ3 TRP   281      -2.762  36.023   4.430  1.00  0.00           C  
ATOM   2159  CH2 TRP   281      -1.497  36.571   4.410  1.00  0.00           C  
ATOM   2160  N   ALA   282      -4.620  30.590   8.938  1.00  0.00              
ATOM   2161  CA  ALA   282      -5.235  29.309   9.128  1.00  0.00              
ATOM   2162  CB  ALA   282      -4.470  28.431  10.133  1.00  0.00              
ATOM   2163  C   ALA   282      -6.626  29.478   9.641  1.00  0.00              
ATOM   2164  O   ALA   282      -7.555  28.830   9.160  1.00  0.00              
ATOM   2165  N   LEU   283      -6.796  30.379  10.624  1.00  0.00              
ATOM   2166  CA  LEU   283      -8.045  30.573  11.300  1.00  0.00              
ATOM   2167  CB  LEU   283      -7.855  31.470  12.527  1.00  0.00              
ATOM   2168  C   LEU   283      -9.044  31.152  10.342  1.00  0.00              
ATOM   2169  O   LEU   283     -10.212  30.768  10.354  1.00  0.00              
ATOM   2170  CG  LEU   283      -9.024  31.428  13.512  1.00  0.00           C  
ATOM   2171  CD1 LEU   283      -9.316  29.996  13.977  1.00  0.00           C  
ATOM   2172  CD2 LEU   283      -8.695  32.301  14.715  1.00  0.00           C  
ATOM   2173  N   ASP   284      -8.611  32.080   9.463  1.00  0.00              
ATOM   2174  CA  ASP   284      -9.533  32.654   8.522  1.00  0.00              
ATOM   2175  CB  ASP   284      -8.921  33.718   7.593  1.00  0.00              
ATOM   2176  C   ASP   284     -10.060  31.556   7.652  1.00  0.00              
ATOM   2177  O   ASP   284     -11.241  31.550   7.307  1.00  0.00              
ATOM   2178  CG  ASP   284      -8.808  35.039   8.342  1.00  0.00           C  
ATOM   2179  OD1 ASP   284      -9.579  35.243   9.319  1.00  0.00           O  
ATOM   2180  OD2 ASP   284      -7.950  35.868   7.936  1.00  0.00           O  
ATOM   2181  N   GLU   285      -9.205  30.587   7.270  1.00  0.00              
ATOM   2182  CA  GLU   285      -9.680  29.542   6.405  1.00  0.00              
ATOM   2183  CB  GLU   285      -8.599  28.559   5.924  1.00  0.00              
ATOM   2184  C   GLU   285     -10.735  28.750   7.114  1.00  0.00              
ATOM   2185  O   GLU   285     -11.732  28.363   6.507  1.00  0.00              
ATOM   2186  CG  GLU   285      -9.178  27.492   4.989  1.00  0.00           C  
ATOM   2187  CD  GLU   285      -8.041  26.703   4.359  1.00  0.00           C  
ATOM   2188  OE1 GLU   285      -6.866  27.128   4.518  1.00  0.00           O  
ATOM   2189  OE2 GLU   285      -8.333  25.667   3.704  1.00  0.00           O  
ATOM   2190  N   ILE   286     -10.541  28.463   8.418  1.00  0.00              
ATOM   2191  CA  ILE   286     -11.557  27.740   9.128  1.00  0.00              
ATOM   2192  CB  ILE   286     -11.128  27.130  10.436  1.00  0.00              
ATOM   2193  C   ILE   286     -12.806  28.564   9.226  1.00  0.00              
ATOM   2194  O   ILE   286     -13.909  28.026   9.139  1.00  0.00              
ATOM   2195  CG2 ILE   286     -10.264  25.907  10.115  1.00  0.00           C  
ATOM   2196  CG1 ILE   286     -10.478  28.131  11.389  1.00  0.00           C  
ATOM   2197  CD1 ILE   286     -10.064  27.456  12.696  1.00  0.00           C  
ATOM   2198  N   HIS   287     -12.679  29.892   9.404  1.00  0.00              
ATOM   2199  CA  HIS   287     -13.853  30.720   9.435  1.00  0.00              
ATOM   2200  CB  HIS   287     -13.542  32.216   9.626  1.00  0.00              
ATOM   2201  C   HIS   287     -14.564  30.598   8.131  1.00  0.00              
ATOM   2202  O   HIS   287     -15.790  30.542   8.108  1.00  0.00              
ATOM   2203  ND1 HIS   287     -15.145  33.762   8.400  1.00  0.00           N  
ATOM   2204  CG  HIS   287     -14.772  33.070   9.531  1.00  0.00           C  
ATOM   2205  NE2 HIS   287     -16.714  34.149   9.927  1.00  0.00           N  
ATOM   2206  CD2 HIS   287     -15.742  33.317  10.452  1.00  0.00           C  
ATOM   2207  CE1 HIS   287     -16.313  34.389   8.692  1.00  0.00           C  
ATOM   2208  N   LYS   288     -13.812  30.575   7.012  1.00  0.00              
ATOM   2209  CA  LYS   288     -14.403  30.470   5.705  1.00  0.00              
ATOM   2210  CB  LYS   288     -13.354  30.497   4.581  1.00  0.00              
ATOM   2211  C   LYS   288     -15.116  29.159   5.618  1.00  0.00              
ATOM   2212  O   LYS   288     -16.234  29.082   5.112  1.00  0.00              
ATOM   2213  CG  LYS   288     -13.947  30.425   3.173  1.00  0.00           C  
ATOM   2214  CD  LYS   288     -14.657  31.704   2.727  1.00  0.00           C  
ATOM   2215  CE  LYS   288     -15.155  31.648   1.281  1.00  0.00           C  
ATOM   2216  NZ  LYS   288     -15.608  32.988   0.846  1.00  0.00           N  
ATOM   2217  N   ILE   289     -14.491  28.089   6.142  1.00  0.00              
ATOM   2218  CA  ILE   289     -15.070  26.779   6.065  1.00  0.00              
ATOM   2219  CB  ILE   289     -14.222  25.739   6.742  1.00  0.00              
ATOM   2220  C   ILE   289     -16.365  26.816   6.807  1.00  0.00              
ATOM   2221  O   ILE   289     -17.375  26.286   6.347  1.00  0.00              
ATOM   2222  CG2 ILE   289     -15.016  24.424   6.785  1.00  0.00           C  
ATOM   2223  CG1 ILE   289     -12.854  25.620   6.053  1.00  0.00           C  
ATOM   2224  CD1 ILE   289     -11.828  24.835   6.869  1.00  0.00           C  
ATOM   2225  N   GLN   290     -16.359  27.469   7.981  1.00  0.00              
ATOM   2226  CA  GLN   290     -17.511  27.525   8.831  1.00  0.00              
ATOM   2227  CB  GLN   290     -17.227  28.365  10.090  1.00  0.00              
ATOM   2228  C   GLN   290     -18.621  28.222   8.106  1.00  0.00              
ATOM   2229  O   GLN   290     -19.763  27.773   8.143  1.00  0.00              
ATOM   2230  CG  GLN   290     -16.012  27.899  10.902  1.00  0.00           C  
ATOM   2231  CD  GLN   290     -16.456  26.822  11.876  1.00  0.00           C  
ATOM   2232  OE1 GLN   290     -17.619  26.775  12.272  1.00  0.00           O  
ATOM   2233  NE2 GLN   290     -15.505  25.940  12.284  1.00  0.00           N  
ATOM   2234  N   LYS   291     -18.325  29.352   7.438  1.00  0.00              
ATOM   2235  CA  LYS   291     -19.363  30.078   6.757  1.00  0.00              
ATOM   2236  CB  LYS   291     -18.913  31.437   6.203  1.00  0.00              
ATOM   2237  C   LYS   291     -19.881  29.292   5.590  1.00  0.00              
ATOM   2238  O   LYS   291     -21.086  29.235   5.355  1.00  0.00              
ATOM   2239  CG  LYS   291     -20.057  32.187   5.516  1.00  0.00           C  
ATOM   2240  CD  LYS   291     -19.730  33.644   5.194  1.00  0.00           C  
ATOM   2241  CE  LYS   291     -18.876  33.803   3.936  1.00  0.00           C  
ATOM   2242  NZ  LYS   291     -18.466  35.215   3.779  1.00  0.00           N  
ATOM   2243  N   ALA   292     -18.972  28.645   4.841  1.00  0.00              
ATOM   2244  CA  ALA   292     -19.305  27.937   3.633  1.00  0.00              
ATOM   2245  CB  ALA   292     -18.078  27.301   2.958  1.00  0.00              
ATOM   2246  C   ALA   292     -20.261  26.831   3.957  1.00  0.00              
ATOM   2247  O   ALA   292     -21.148  26.510   3.169  1.00  0.00              
ATOM   2248  N   ALA   293     -20.121  26.255   5.161  1.00  0.00              
ATOM   2249  CA  ALA   293     -20.849  25.102   5.612  1.00  0.00              
ATOM   2250  CB  ALA   293     -20.506  24.705   7.060  1.00  0.00              
ATOM   2251  C   ALA   293     -22.327  25.346   5.541  1.00  0.00              
ATOM   2252  O   ALA   293     -23.111  24.402   5.485  1.00  0.00              
ATOM   2253  N   ARG   294     -22.763  26.614   5.574  1.00  0.00              
ATOM   2254  CA  ARG   294     -24.163  26.927   5.644  1.00  0.00              
ATOM   2255  CB  ARG   294     -24.419  28.436   5.547  1.00  0.00              
ATOM   2256  C   ARG   294     -24.951  26.276   4.537  1.00  0.00              
ATOM   2257  O   ARG   294     -26.050  25.777   4.783  1.00  0.00              
ATOM   2258  CG  ARG   294     -25.901  28.791   5.616  1.00  0.00           C  
ATOM   2259  CD  ARG   294     -26.176  30.275   5.385  1.00  0.00           C  
ATOM   2260  NE  ARG   294     -27.651  30.460   5.435  1.00  0.00           N  
ATOM   2261  CZ  ARG   294     -28.171  31.656   5.836  1.00  0.00           C  
ATOM   2262  NH1 ARG   294     -27.335  32.673   6.194  1.00  0.00           N  
ATOM   2263  NH2 ARG   294     -29.524  31.830   5.880  1.00  0.00           N  
ATOM   2264  N   SER   295     -24.461  26.293   3.283  1.00  0.00              
ATOM   2265  CA  SER   295     -25.235  25.713   2.216  1.00  0.00              
ATOM   2266  CB  SER   295     -24.651  26.026   0.823  1.00  0.00              
ATOM   2267  C   SER   295     -25.365  24.213   2.338  1.00  0.00              
ATOM   2268  O   SER   295     -26.471  23.692   2.488  1.00  0.00              
ATOM   2269  OG  SER   295     -23.340  25.492   0.692  1.00  0.00           O  
ATOM   2270  N   GLY   296     -24.220  23.502   2.219  1.00  0.00              
ATOM   2271  CA  GLY   296     -24.052  22.066   2.187  1.00  0.00              
ATOM   2272  C   GLY   296     -24.210  21.334   3.493  1.00  0.00              
ATOM   2273  O   GLY   296     -24.644  20.180   3.496  1.00  0.00              
ATOM   2274  N   HIS   297     -23.779  21.926   4.627  1.00  0.00              
ATOM   2275  CA  HIS   297     -23.824  21.173   5.849  1.00  0.00              
ATOM   2276  CB  HIS   297     -25.231  20.580   6.124  1.00  0.00              
ATOM   2277  C   HIS   297     -22.728  20.138   5.697  1.00  0.00              
ATOM   2278  O   HIS   297     -21.665  20.499   5.194  1.00  0.00              
ATOM   2279  ND1 HIS   297     -26.320  22.328   7.608  1.00  0.00           N  
ATOM   2280  CG  HIS   297     -26.275  21.606   6.436  1.00  0.00           C  
ATOM   2281  NE2 HIS   297     -28.061  22.983   6.389  1.00  0.00           N  
ATOM   2282  CD2 HIS   297     -27.345  22.018   5.704  1.00  0.00           C  
ATOM   2283  CE1 HIS   297     -27.407  23.136   7.527  1.00  0.00           C  
ATOM   2284  N   PRO   298     -22.856  18.908   6.143  1.00  0.00              
ATOM   2285  CA  PRO   298     -21.799  17.950   5.896  1.00  0.00              
ATOM   2286  CB  PRO   298     -21.881  16.881   6.980  1.00  0.00              
ATOM   2287  C   PRO   298     -21.739  17.380   4.510  1.00  0.00              
ATOM   2288  O   PRO   298     -21.028  16.391   4.321  1.00  0.00              
ATOM   2289  CD  PRO   298     -23.371  18.696   7.487  1.00  0.00           C  
ATOM   2290  CG  PRO   298     -23.159  17.217   7.747  1.00  0.00           C  
ATOM   2291  N   ILE   299     -22.505  17.922   3.547  1.00  0.00              
ATOM   2292  CA  ILE   299     -22.487  17.382   2.216  1.00  0.00              
ATOM   2293  CB  ILE   299     -23.447  18.076   1.295  1.00  0.00              
ATOM   2294  C   ILE   299     -21.120  17.519   1.602  1.00  0.00              
ATOM   2295  O   ILE   299     -20.576  16.541   1.090  1.00  0.00              
ATOM   2296  CG2 ILE   299     -23.232  17.513  -0.120  1.00  0.00           C  
ATOM   2297  CG1 ILE   299     -24.889  17.926   1.806  1.00  0.00           C  
ATOM   2298  CD1 ILE   299     -25.885  18.841   1.095  1.00  0.00           C  
ATOM   2299  N   VAL   300     -20.506  18.722   1.652  1.00  0.00              
ATOM   2300  CA  VAL   300     -19.220  18.882   1.022  1.00  0.00              
ATOM   2301  CB  VAL   300     -19.030  20.200   0.319  1.00  0.00              
ATOM   2302  C   VAL   300     -18.161  18.775   2.073  1.00  0.00              
ATOM   2303  O   VAL   300     -18.232  19.407   3.126  1.00  0.00              
ATOM   2304  CG1 VAL   300     -19.005  21.336   1.353  1.00  0.00           C  
ATOM   2305  CG2 VAL   300     -17.751  20.119  -0.530  1.00  0.00           C  
ATOM   2306  N   LYS   301     -17.127  17.955   1.805  1.00  0.00              
ATOM   2307  CA  LYS   301     -16.095  17.780   2.784  1.00  0.00              
ATOM   2308  CB  LYS   301     -15.509  16.357   2.758  1.00  0.00              
ATOM   2309  C   LYS   301     -14.989  18.730   2.434  1.00  0.00              
ATOM   2310  O   LYS   301     -14.428  18.649   1.343  1.00  0.00              
ATOM   2311  CG  LYS   301     -14.461  16.060   3.832  1.00  0.00           C  
ATOM   2312  CD  LYS   301     -14.036  14.588   3.839  1.00  0.00           C  
ATOM   2313  CE  LYS   301     -12.828  14.289   4.725  1.00  0.00           C  
ATOM   2314  NZ  LYS   301     -12.144  13.075   4.232  1.00  0.00           N  
ATOM   2315  N   PRO   302     -14.672  19.652   3.309  1.00  0.00              
ATOM   2316  CA  PRO   302     -13.615  20.596   3.040  1.00  0.00              
ATOM   2317  CB  PRO   302     -13.958  21.858   3.832  1.00  0.00              
ATOM   2318  C   PRO   302     -12.292  20.032   3.440  1.00  0.00              
ATOM   2319  O   PRO   302     -12.264  19.055   4.184  1.00  0.00              
ATOM   2320  CD  PRO   302     -15.650  20.184   4.241  1.00  0.00           C  
ATOM   2321  CG  PRO   302     -14.938  21.371   4.912  1.00  0.00           C  
ATOM   2322  N   ARG   303     -11.183  20.635   2.965  1.00  0.00              
ATOM   2323  CA  ARG   303      -9.892  20.195   3.409  1.00  0.00              
ATOM   2324  CB  ARG   303      -8.765  20.406   2.382  1.00  0.00              
ATOM   2325  C   ARG   303      -9.568  21.046   4.591  1.00  0.00              
ATOM   2326  O   ARG   303      -9.193  22.208   4.452  1.00  0.00              
ATOM   2327  CG  ARG   303      -8.824  19.451   1.189  1.00  0.00           C  
ATOM   2328  CD  ARG   303      -7.665  19.633   0.208  1.00  0.00           C  
ATOM   2329  NE  ARG   303      -7.890  20.910  -0.526  1.00  0.00           N  
ATOM   2330  CZ  ARG   303      -6.825  21.639  -0.972  1.00  0.00           C  
ATOM   2331  NH1 ARG   303      -5.552  21.237  -0.686  1.00  0.00           N  
ATOM   2332  NH2 ARG   303      -7.034  22.771  -1.705  1.00  0.00           N  
ATOM   2333  N   TRP   304      -9.688  20.472   5.804  1.00  0.00              
ATOM   2334  CA  TRP   304      -9.477  21.227   7.010  1.00  0.00              
ATOM   2335  CB  TRP   304      -9.955  20.494   8.263  1.00  0.00              
ATOM   2336  C   TRP   304      -8.009  21.478   7.140  1.00  0.00              
ATOM   2337  O   TRP   304      -7.175  20.659   6.753  1.00  0.00              
ATOM   2338  CG  TRP   304     -11.437  20.195   8.251  1.00  0.00           C  
ATOM   2339  CD2 TRP   304     -12.465  21.142   8.586  1.00  0.00           C  
ATOM   2340  CD1 TRP   304     -12.077  19.039   7.907  1.00  0.00           C  
ATOM   2341  NE1 TRP   304     -13.437  19.206   8.007  1.00  0.00           N  
ATOM   2342  CE2 TRP   304     -13.690  20.496   8.423  1.00  0.00           C  
ATOM   2343  CE3 TRP   304     -12.392  22.444   8.992  1.00  0.00           C  
ATOM   2344  CZ2 TRP   304     -14.867  21.144   8.665  1.00  0.00           C  
ATOM   2345  CZ3 TRP   304     -13.582  23.093   9.239  1.00  0.00           C  
ATOM   2346  CH2 TRP   304     -14.795  22.455   9.079  1.00  0.00           C  
ATOM   2347  N   PRO   305      -7.685  22.618   7.677  1.00  0.00              
ATOM   2348  CA  PRO   305      -6.305  22.965   7.870  1.00  0.00              
ATOM   2349  CB  PRO   305      -6.302  24.462   8.180  1.00  0.00              
ATOM   2350  C   PRO   305      -5.692  22.152   8.961  1.00  0.00              
ATOM   2351  O   PRO   305      -6.399  21.732   9.873  1.00  0.00              
ATOM   2352  CD  PRO   305      -8.533  23.785   7.503  1.00  0.00           C  
ATOM   2353  CG  PRO   305      -7.576  24.989   7.498  1.00  0.00           C  
ATOM   2354  N   VAL   306      -4.378  21.884   8.852  1.00  0.00              
ATOM   2355  CA  VAL   306      -3.617  21.272   9.905  1.00  0.00              
ATOM   2356  CB  VAL   306      -3.253  19.839   9.694  1.00  0.00              
ATOM   2357  C   VAL   306      -2.338  22.029   9.935  1.00  0.00              
ATOM   2358  O   VAL   306      -1.932  22.601   8.924  1.00  0.00              
ATOM   2359  CG1 VAL   306      -4.520  19.000   9.849  1.00  0.00           C  
ATOM   2360  CG2 VAL   306      -2.571  19.700   8.321  1.00  0.00           C  
ATOM   2361  N   LEU   307      -1.675  22.072  11.103  1.00  0.00              
ATOM   2362  CA  LEU   307      -0.457  22.822  11.159  1.00  0.00              
ATOM   2363  CB  LEU   307      -0.494  23.978  12.177  1.00  0.00              
ATOM   2364  C   LEU   307       0.674  21.923  11.533  1.00  0.00              
ATOM   2365  O   LEU   307       0.597  21.173  12.505  1.00  0.00              
ATOM   2366  CG  LEU   307       0.812  24.795  12.250  1.00  0.00           C  
ATOM   2367  CD1 LEU   307       1.128  25.475  10.908  1.00  0.00           C  
ATOM   2368  CD2 LEU   307       0.782  25.790  13.424  1.00  0.00           C  
ATOM   2369  N   ILE   308       1.763  21.977  10.738  1.00  0.00              
ATOM   2370  CA  ILE   308       2.951  21.259  11.088  1.00  0.00              
ATOM   2371  CB  ILE   308       3.753  20.767   9.911  1.00  0.00              
ATOM   2372  C   ILE   308       3.788  22.283  11.779  1.00  0.00              
ATOM   2373  O   ILE   308       4.152  23.296  11.183  1.00  0.00              
ATOM   2374  CG2 ILE   308       5.117  20.290  10.434  1.00  0.00           C  
ATOM   2375  CG1 ILE   308       2.993  19.697   9.106  1.00  0.00           C  
ATOM   2376  CD1 ILE   308       1.842  20.246   8.265  1.00  0.00           C  
ATOM   2377  N   MET   309       4.103  22.058  13.068  1.00  0.00              
ATOM   2378  CA  MET   309       4.842  23.062  13.772  1.00  0.00              
ATOM   2379  CB  MET   309       4.149  23.505  15.068  1.00  0.00              
ATOM   2380  C   MET   309       6.182  22.494  14.093  1.00  0.00              
ATOM   2381  O   MET   309       6.311  21.588  14.917  1.00  0.00              
ATOM   2382  CG  MET   309       4.655  24.843  15.599  1.00  0.00           C  
ATOM   2383  SD  MET   309       3.553  25.604  16.821  1.00  0.00           S  
ATOM   2384  CE  MET   309       4.398  27.210  16.810  1.00  0.00           C  
ATOM   2385  N   ARG   310       7.228  23.046  13.448  1.00  0.00              
ATOM   2386  CA  ARG   310       8.537  22.489  13.607  1.00  0.00              
ATOM   2387  CB  ARG   310       9.260  22.337  12.258  1.00  0.00              
ATOM   2388  C   ARG   310       9.352  23.448  14.422  1.00  0.00              
ATOM   2389  O   ARG   310       9.642  24.562  13.984  1.00  0.00              
ATOM   2390  CG  ARG   310      10.357  21.273  12.225  1.00  0.00           C  
ATOM   2391  CD  ARG   310       9.804  19.874  11.956  1.00  0.00           C  
ATOM   2392  NE  ARG   310       9.111  19.929  10.635  1.00  0.00           N  
ATOM   2393  CZ  ARG   310       8.970  18.799   9.881  1.00  0.00           C  
ATOM   2394  NH1 ARG   310       9.458  17.608  10.337  1.00  0.00           N  
ATOM   2395  NH2 ARG   310       8.348  18.859   8.667  1.00  0.00           N  
ATOM   2396  N   THR   311       9.738  23.027  15.644  1.00  0.00              
ATOM   2397  CA  THR   311      10.562  23.842  16.500  1.00  0.00              
ATOM   2398  CB  THR   311       9.800  24.584  17.568  1.00  0.00              
ATOM   2399  C   THR   311      11.531  22.911  17.182  1.00  0.00              
ATOM   2400  O   THR   311      11.342  21.699  17.168  1.00  0.00              
ATOM   2401  OG1 THR   311       9.121  23.672  18.417  1.00  0.00           O  
ATOM   2402  CG2 THR   311       8.794  25.537  16.897  1.00  0.00           C  
ATOM   2403  N   PRO   312      12.578  23.423  17.776  1.00  0.00              
ATOM   2404  CA  PRO   312      13.539  22.579  18.444  1.00  0.00              
ATOM   2405  CB  PRO   312      14.752  23.466  18.715  1.00  0.00              
ATOM   2406  C   PRO   312      12.988  22.019  19.716  1.00  0.00              
ATOM   2407  O   PRO   312      12.380  22.777  20.474  1.00  0.00              
ATOM   2408  CD  PRO   312      13.140  24.705  17.381  1.00  0.00           C  
ATOM   2409  CG  PRO   312      14.646  24.586  17.665  1.00  0.00           C  
ATOM   2410  N   LYS   313      13.228  20.728  20.010  1.00  0.00              
ATOM   2411  CA  LYS   313      12.727  20.214  21.252  1.00  0.00              
ATOM   2412  CB  LYS   313      12.812  18.686  21.387  1.00  0.00              
ATOM   2413  C   LYS   313      13.526  20.836  22.359  1.00  0.00              
ATOM   2414  O   LYS   313      14.746  20.958  22.267  1.00  0.00              
ATOM   2415  CG  LYS   313      12.129  18.167  22.653  1.00  0.00           C  
ATOM   2416  CD  LYS   313      11.857  16.664  22.635  1.00  0.00           C  
ATOM   2417  CE  LYS   313      11.168  16.159  23.902  1.00  0.00           C  
ATOM   2418  NZ  LYS   313      10.688  14.778  23.686  1.00  0.00           N  
ATOM   2419  N   GLY   314      12.845  21.273  23.440  1.00  0.00              
ATOM   2420  CA  GLY   314      13.537  21.841  24.568  1.00  0.00              
ATOM   2421  C   GLY   314      13.875  23.272  24.295  1.00  0.00              
ATOM   2422  O   GLY   314      14.615  23.898  25.052  1.00  0.00              
ATOM   2423  N   TRP   315      13.273  23.832  23.235  1.00  0.00              
ATOM   2424  CA  TRP   315      13.494  25.160  22.721  1.00  0.00              
ATOM   2425  CB  TRP   315      12.268  25.557  21.887  1.00  0.00              
ATOM   2426  C   TRP   315      13.687  26.164  23.834  1.00  0.00              
ATOM   2427  O   TRP   315      12.835  26.332  24.705  1.00  0.00              
ATOM   2428  CG  TRP   315      12.279  26.904  21.231  1.00  0.00           C  
ATOM   2429  CD2 TRP   315      11.075  27.593  20.871  1.00  0.00           C  
ATOM   2430  CD1 TRP   315      13.316  27.704  20.861  1.00  0.00           C  
ATOM   2431  NE1 TRP   315      12.829  28.851  20.286  1.00  0.00           N  
ATOM   2432  CE2 TRP   315      11.452  28.797  20.286  1.00  0.00           C  
ATOM   2433  CE3 TRP   315       9.764  27.245  21.020  1.00  0.00           C  
ATOM   2434  CZ2 TRP   315      10.517  29.684  19.834  1.00  0.00           C  
ATOM   2435  CZ3 TRP   315       8.824  28.139  20.565  1.00  0.00           C  
ATOM   2436  CH2 TRP   315       9.193  29.335  19.983  1.00  0.00           C  
ATOM   2437  N   GLY   316      14.848  26.864  23.814  1.00  0.00              
ATOM   2438  CA  GLY   316      15.148  27.923  24.745  1.00  0.00              
ATOM   2439  C   GLY   316      16.070  27.463  25.835  1.00  0.00              
ATOM   2440  O   GLY   316      16.609  28.290  26.571  1.00  0.00              
ATOM   2441  N   GLY   317      16.276  26.143  25.988  1.00  0.00              
ATOM   2442  CA  GLY   317      17.183  25.686  27.008  1.00  0.00              
ATOM   2443  C   GLY   317      18.574  25.797  26.449  1.00  0.00              
ATOM   2444  O   GLY   317      18.756  26.066  25.263  1.00  0.00              
ATOM   2445  N   PRO   318      19.571  25.577  27.269  1.00  0.00              
ATOM   2446  CA  PRO   318      20.952  25.651  26.864  1.00  0.00              
ATOM   2447  CB  PRO   318      21.762  25.302  28.114  1.00  0.00              
ATOM   2448  C   PRO   318      21.218  24.736  25.711  1.00  0.00              
ATOM   2449  O   PRO   318      20.751  23.596  25.725  1.00  0.00              
ATOM   2450  CD  PRO   318      19.400  25.009  28.594  1.00  0.00           C  
ATOM   2451  CG  PRO   318      20.789  24.462  28.963  1.00  0.00           C  
ATOM   2452  N   LYS   319      21.975  25.210  24.699  1.00  0.00              
ATOM   2453  CA  LYS   319      22.180  24.407  23.533  1.00  0.00              
ATOM   2454  CB  LYS   319      22.851  25.144  22.364  1.00  0.00              
ATOM   2455  C   LYS   319      22.973  23.178  23.858  1.00  0.00              
ATOM   2456  O   LYS   319      22.642  22.093  23.382  1.00  0.00              
ATOM   2457  CG  LYS   319      22.646  24.384  21.053  1.00  0.00           C  
ATOM   2458  CD  LYS   319      21.169  24.262  20.658  1.00  0.00           C  
ATOM   2459  CE  LYS   319      20.761  25.121  19.459  1.00  0.00           C  
ATOM   2460  NZ  LYS   319      20.967  26.556  19.758  1.00  0.00           N  
ATOM   2461  N   LYS   320      24.045  23.290  24.670  1.00  0.00              
ATOM   2462  CA  LYS   320      24.787  22.095  24.963  1.00  0.00              
ATOM   2463  CB  LYS   320      26.134  21.989  24.228  1.00  0.00              
ATOM   2464  C   LYS   320      25.051  22.023  26.432  1.00  0.00              
ATOM   2465  O   LYS   320      25.305  23.036  27.081  1.00  0.00              
ATOM   2466  CG  LYS   320      25.966  21.743  22.727  1.00  0.00           C  
ATOM   2467  CD  LYS   320      27.271  21.825  21.936  1.00  0.00           C  
ATOM   2468  CE  LYS   320      28.178  20.610  22.136  1.00  0.00           C  
ATOM   2469  NZ  LYS   320      29.401  20.753  21.317  1.00  0.00           N  
ATOM   2470  N   VAL   321      24.960  20.800  27.000  1.00  0.00              
ATOM   2471  CA  VAL   321      25.243  20.599  28.392  1.00  0.00              
ATOM   2472  CB  VAL   321      24.029  20.218  29.193  1.00  0.00              
ATOM   2473  C   VAL   321      26.192  19.443  28.478  1.00  0.00              
ATOM   2474  O   VAL   321      25.922  18.363  27.956  1.00  0.00              
ATOM   2475  CG1 VAL   321      24.464  19.907  30.635  1.00  0.00           C  
ATOM   2476  CG2 VAL   321      22.992  21.348  29.084  1.00  0.00           C  
ATOM   2477  N   HIS   322      27.337  19.644  29.156  1.00  0.00              
ATOM   2478  CA  HIS   322      28.314  18.604  29.308  1.00  0.00              
ATOM   2479  CB  HIS   322      27.823  17.395  30.127  1.00  0.00              
ATOM   2480  C   HIS   322      28.723  18.097  27.960  1.00  0.00              
ATOM   2481  O   HIS   322      28.992  16.908  27.798  1.00  0.00              
ATOM   2482  ND1 HIS   322      28.482  18.140  32.466  1.00  0.00           N  
ATOM   2483  CG  HIS   322      27.534  17.708  31.566  1.00  0.00           C  
ATOM   2484  NE2 HIS   322      26.568  17.985  33.585  1.00  0.00           N  
ATOM   2485  CD2 HIS   322      26.370  17.620  32.266  1.00  0.00           C  
ATOM   2486  CE1 HIS   322      27.851  18.290  33.657  1.00  0.00           C  
ATOM   2487  N   GLY   323      28.785  18.987  26.952  1.00  0.00              
ATOM   2488  CA  GLY   323      29.269  18.598  25.658  1.00  0.00              
ATOM   2489  C   GLY   323      28.217  17.858  24.887  1.00  0.00              
ATOM   2490  O   GLY   323      28.517  17.273  23.847  1.00  0.00              
ATOM   2491  N   GLU   324      26.954  17.850  25.353  1.00  0.00              
ATOM   2492  CA  GLU   324      25.962  17.140  24.593  1.00  0.00              
ATOM   2493  CB  GLU   324      25.180  16.081  25.391  1.00  0.00              
ATOM   2494  C   GLU   324      24.947  18.121  24.102  1.00  0.00              
ATOM   2495  O   GLU   324      24.580  19.063  24.802  1.00  0.00              
ATOM   2496  CG  GLU   324      25.993  14.843  25.765  1.00  0.00           C  
ATOM   2497  CD  GLU   324      25.063  13.903  26.520  1.00  0.00           C  
ATOM   2498  OE1 GLU   324      23.972  14.369  26.944  1.00  0.00           O  
ATOM   2499  OE2 GLU   324      25.428  12.708  26.681  1.00  0.00           O  
ATOM   2500  N   ILE   325      24.456  17.904  22.865  1.00  0.00              
ATOM   2501  CA  ILE   325      23.475  18.779  22.301  1.00  0.00              
ATOM   2502  CB  ILE   325      23.228  18.517  20.840  1.00  0.00              
ATOM   2503  C   ILE   325      22.211  18.509  23.048  1.00  0.00              
ATOM   2504  O   ILE   325      21.795  17.359  23.183  1.00  0.00              
ATOM   2505  CG2 ILE   325      22.103  19.450  20.366  1.00  0.00           C  
ATOM   2506  CG1 ILE   325      24.531  18.686  20.040  1.00  0.00           C  
ATOM   2507  CD1 ILE   325      25.132  20.088  20.135  1.00  0.00           C  
ATOM   2508  N   MET   326      21.575  19.580  23.567  1.00  0.00              
ATOM   2509  CA  MET   326      20.390  19.425  24.359  1.00  0.00              
ATOM   2510  CB  MET   326      20.490  20.093  25.738  1.00  0.00              
ATOM   2511  C   MET   326      19.236  20.025  23.623  1.00  0.00              
ATOM   2512  O   MET   326      18.309  19.314  23.246  1.00  0.00              
ATOM   2513  CG  MET   326      21.496  19.383  26.646  1.00  0.00           C  
ATOM   2514  SD  MET   326      21.098  17.636  26.962  1.00  0.00           S  
ATOM   2515  CE  MET   326      19.680  17.976  28.044  1.00  0.00           C  
ATOM   2516  N   GLU   327      19.231  21.355  23.416  1.00  0.00              
ATOM   2517  CA  GLU   327      18.146  21.905  22.658  1.00  0.00              
ATOM   2518  CB  GLU   327      18.221  23.429  22.477  1.00  0.00              
ATOM   2519  C   GLU   327      18.242  21.292  21.298  1.00  0.00              
ATOM   2520  O   GLU   327      19.335  21.144  20.755  1.00  0.00              
ATOM   2521  CG  GLU   327      17.054  24.004  21.670  1.00  0.00           C  
ATOM   2522  CD  GLU   327      17.327  25.482  21.439  1.00  0.00           C  
ATOM   2523  OE1 GLU   327      18.477  25.812  21.044  1.00  0.00           O  
ATOM   2524  OE2 GLU   327      16.395  26.301  21.657  1.00  0.00           O  
ATOM   2525  N   GLY   328      17.091  20.909  20.712  1.00  0.00              
ATOM   2526  CA  GLY   328      17.116  20.329  19.401  1.00  0.00              
ATOM   2527  C   GLY   328      17.489  18.882  19.502  1.00  0.00              
ATOM   2528  O   GLY   328      18.017  18.311  18.547  1.00  0.00              
ATOM   2529  N   SER   329      17.246  18.239  20.663  1.00  0.00              
ATOM   2530  CA  SER   329      17.600  16.851  20.746  1.00  0.00              
ATOM   2531  CB  SER   329      19.026  16.597  21.260  1.00  0.00              
ATOM   2532  C   SER   329      16.662  16.139  21.679  1.00  0.00              
ATOM   2533  O   SER   329      15.896  16.751  22.424  1.00  0.00              
ATOM   2534  OG  SER   329      19.124  16.942  22.633  1.00  0.00           O  
ATOM   2535  N   PHE   330      16.720  14.792  21.641  1.00  0.00              
ATOM   2536  CA  PHE   330      15.945  13.912  22.468  1.00  0.00              
ATOM   2537  CB  PHE   330      16.062  12.425  22.081  1.00  0.00              
ATOM   2538  C   PHE   330      16.377  14.089  23.895  1.00  0.00              
ATOM   2539  O   PHE   330      15.609  13.856  24.827  1.00  0.00              
ATOM   2540  CG  PHE   330      17.477  11.979  22.203  1.00  0.00           C  
ATOM   2541  CD1 PHE   330      18.005  11.630  23.425  1.00  0.00           C  
ATOM   2542  CD2 PHE   330      18.272  11.892  21.084  1.00  0.00           C  
ATOM   2543  CE1 PHE   330      19.310  11.211  23.529  1.00  0.00           C  
ATOM   2544  CE2 PHE   330      19.577  11.473  21.182  1.00  0.00           C  
ATOM   2545  CZ  PHE   330      20.099  11.132  22.407  1.00  0.00           C  
ATOM   2546  N   HIS   331      17.636  14.510  24.105  1.00  0.00              
ATOM   2547  CA  HIS   331      18.189  14.673  25.425  1.00  0.00              
ATOM   2548  CB  HIS   331      19.641  15.178  25.408  1.00  0.00              
ATOM   2549  C   HIS   331      17.357  15.647  26.220  1.00  0.00              
ATOM   2550  O   HIS   331      17.359  15.616  27.449  1.00  0.00              
ATOM   2551  ND1 HIS   331      21.083  13.095  25.572  1.00  0.00           N  
ATOM   2552  CG  HIS   331      20.591  14.160  24.850  1.00  0.00           C  
ATOM   2553  NE2 HIS   331      21.960  12.939  23.534  1.00  0.00           N  
ATOM   2554  CD2 HIS   331      21.137  14.049  23.607  1.00  0.00           C  
ATOM   2555  CE1 HIS   331      21.896  12.398  24.738  1.00  0.00           C  
ATOM   2556  N   ALA   332      16.670  16.576  25.536  1.00  0.00              
ATOM   2557  CA  ALA   332      15.816  17.580  26.124  1.00  0.00              
ATOM   2558  CB  ALA   332      15.312  18.609  25.097  1.00  0.00              
ATOM   2559  C   ALA   332      14.601  16.981  26.791  1.00  0.00              
ATOM   2560  O   ALA   332      13.973  17.629  27.629  1.00  0.00              
ATOM   2561  N   HIS   333      14.216  15.744  26.417  1.00  0.00              
ATOM   2562  CA  HIS   333      12.946  15.152  26.765  1.00  0.00              
ATOM   2563  CB  HIS   333      12.862  13.663  26.380  1.00  0.00              
ATOM   2564  C   HIS   333      12.579  15.231  28.225  1.00  0.00              
ATOM   2565  O   HIS   333      11.499  15.725  28.549  1.00  0.00              
ATOM   2566  ND1 HIS   333      10.461  12.998  25.864  1.00  0.00           N  
ATOM   2567  CG  HIS   333      11.539  13.035  26.720  1.00  0.00           C  
ATOM   2568  NE2 HIS   333       9.814  11.992  27.737  1.00  0.00           N  
ATOM   2569  CD2 HIS   333      11.127  12.414  27.859  1.00  0.00           C  
ATOM   2570  CE1 HIS   333       9.458  12.365  26.522  1.00  0.00           C  
ATOM   2571  N   GLN   334      13.440  14.785  29.158  1.00  0.00              
ATOM   2572  CA  GLN   334      13.012  14.739  30.533  1.00  0.00              
ATOM   2573  CB  GLN   334      13.441  13.447  31.249  1.00  0.00              
ATOM   2574  C   GLN   334      13.593  15.907  31.259  1.00  0.00              
ATOM   2575  O   GLN   334      13.189  17.046  31.025  1.00  0.00              
ATOM   2576  CG  GLN   334      12.812  13.281  32.633  1.00  0.00           C  
ATOM   2577  CD  GLN   334      13.125  11.875  33.123  1.00  0.00           C  
ATOM   2578  OE1 GLN   334      12.386  11.309  33.927  1.00  0.00           O  
ATOM   2579  NE2 GLN   334      14.247  11.290  32.624  1.00  0.00           N  
ATOM   2580  N   VAL   335      14.516  15.662  32.213  1.00  0.00              
ATOM   2581  CA  VAL   335      15.046  16.803  32.901  1.00  0.00              
ATOM   2582  CB  VAL   335      14.824  16.808  34.393  1.00  0.00              
ATOM   2583  C   VAL   335      16.513  16.941  32.630  1.00  0.00              
ATOM   2584  O   VAL   335      17.325  16.048  32.874  1.00  0.00              
ATOM   2585  CG1 VAL   335      15.729  15.772  35.078  1.00  0.00           C  
ATOM   2586  CG2 VAL   335      15.041  18.242  34.897  1.00  0.00           C  
ATOM   2587  N   PRO   336      16.845  18.080  32.087  1.00  0.00              
ATOM   2588  CA  PRO   336      18.227  18.364  31.812  1.00  0.00              
ATOM   2589  CB  PRO   336      18.229  19.482  30.772  1.00  0.00              
ATOM   2590  C   PRO   336      18.889  18.771  33.099  1.00  0.00              
ATOM   2591  O   PRO   336      18.189  19.023  34.079  1.00  0.00              
ATOM   2592  CD  PRO   336      15.962  18.690  31.104  1.00  0.00           C  
ATOM   2593  CG  PRO   336      16.886  19.307  30.043  1.00  0.00           C  
ATOM   2594  N   LEU   337      20.235  18.847  33.128  1.00  0.00              
ATOM   2595  CA  LEU   337      20.904  19.312  34.314  1.00  0.00              
ATOM   2596  CB  LEU   337      20.555  20.773  34.649  1.00  0.00              
ATOM   2597  C   LEU   337      20.475  18.503  35.495  1.00  0.00              
ATOM   2598  O   LEU   337      20.039  19.051  36.506  1.00  0.00              
ATOM   2599  CG  LEU   337      20.980  21.797  33.582  1.00  0.00           C  
ATOM   2600  CD1 LEU   337      20.590  23.224  34.001  1.00  0.00           C  
ATOM   2601  CD2 LEU   337      22.476  21.672  33.254  1.00  0.00           C  
ATOM   2602  N   THR   338      20.640  17.173  35.413  1.00  0.00              
ATOM   2603  CA  THR   338      20.187  16.283  36.440  1.00  0.00              
ATOM   2604  CB  THR   338      20.494  14.848  36.129  1.00  0.00              
ATOM   2605  C   THR   338      20.844  16.626  37.742  1.00  0.00              
ATOM   2606  O   THR   338      20.223  16.468  38.792  1.00  0.00              
ATOM   2607  OG1 THR   338      21.897  14.654  36.032  1.00  0.00           O  
ATOM   2608  CG2 THR   338      19.814  14.483  34.799  1.00  0.00           C  
ATOM   2609  N   ALA   339      22.119  17.068  37.742  1.00  0.00              
ATOM   2610  CA  ALA   339      22.692  17.337  39.034  1.00  0.00              
ATOM   2611  CB  ALA   339      24.159  16.885  39.135  1.00  0.00              
ATOM   2612  C   ALA   339      22.676  18.811  39.330  1.00  0.00              
ATOM   2613  O   ALA   339      23.672  19.365  39.792  1.00  0.00              
ATOM   2614  N   ALA   340      21.512  19.472  39.188  1.00  0.00              
ATOM   2615  CA  ALA   340      21.432  20.881  39.455  1.00  0.00              
ATOM   2616  CB  ALA   340      20.038  21.462  39.163  1.00  0.00              
ATOM   2617  C   ALA   340      21.724  21.125  40.909  1.00  0.00              
ATOM   2618  O   ALA   340      22.370  22.106  41.272  1.00  0.00              
ATOM   2619  N   LYS   341      21.191  20.267  41.796  1.00  0.00              
ATOM   2620  CA  LYS   341      21.422  20.416  43.208  1.00  0.00              
ATOM   2621  CB  LYS   341      20.440  19.602  44.070  1.00  0.00              
ATOM   2622  C   LYS   341      22.818  19.999  43.578  1.00  0.00              
ATOM   2623  O   LYS   341      23.414  20.549  44.505  1.00  0.00              
ATOM   2624  CG  LYS   341      20.515  19.962  45.556  1.00  0.00           C  
ATOM   2625  CD  LYS   341      19.303  19.500  46.367  1.00  0.00           C  
ATOM   2626  CE  LYS   341      19.330  19.969  47.824  1.00  0.00           C  
ATOM   2627  NZ  LYS   341      18.011  19.739  48.456  1.00  0.00           N  
ATOM   2628  N   THR   342      23.335  18.974  42.872  1.00  0.00              
ATOM   2629  CA  THR   342      24.554  18.267  43.165  1.00  0.00              
ATOM   2630  CB  THR   342      24.651  16.995  42.381  1.00  0.00              
ATOM   2631  C   THR   342      25.847  19.001  42.941  1.00  0.00              
ATOM   2632  O   THR   342      26.752  18.863  43.763  1.00  0.00              
ATOM   2633  OG1 THR   342      23.506  16.189  42.613  1.00  0.00           O  
ATOM   2634  CG2 THR   342      25.910  16.246  42.840  1.00  0.00           C  
ATOM   2635  N   ASP   343      26.032  19.782  41.852  1.00  0.00              
ATOM   2636  CA  ASP   343      27.413  20.165  41.723  1.00  0.00              
ATOM   2637  CB  ASP   343      28.195  19.220  40.792  1.00  0.00              
ATOM   2638  C   ASP   343      27.724  21.594  41.375  1.00  0.00              
ATOM   2639  O   ASP   343      28.897  21.934  41.241  1.00  0.00              
ATOM   2640  CG  ASP   343      27.482  19.107  39.460  1.00  0.00           C  
ATOM   2641  OD1 ASP   343      26.447  19.798  39.268  1.00  0.00           O  
ATOM   2642  OD2 ASP   343      27.963  18.306  38.618  1.00  0.00           O  
ATOM   2643  N   ALA   344      26.735  22.487  41.236  1.00  0.00              
ATOM   2644  CA  ALA   344      27.045  23.878  41.030  1.00  0.00              
ATOM   2645  CB  ALA   344      28.081  24.425  42.029  1.00  0.00              
ATOM   2646  C   ALA   344      27.551  24.126  39.645  1.00  0.00              
ATOM   2647  O   ALA   344      27.392  25.232  39.130  1.00  0.00              
ATOM   2648  N   GLY   345      28.165  23.127  38.982  1.00  0.00              
ATOM   2649  CA  GLY   345      28.475  23.375  37.609  1.00  0.00              
ATOM   2650  C   GLY   345      27.137  23.434  36.954  1.00  0.00              
ATOM   2651  O   GLY   345      26.838  24.313  36.147  1.00  0.00              
ATOM   2652  N   GLU   346      26.286  22.460  37.324  1.00  0.00              
ATOM   2653  CA  GLU   346      24.946  22.364  36.834  1.00  0.00              
ATOM   2654  CB  GLU   346      24.247  21.032  37.173  1.00  0.00              
ATOM   2655  C   GLU   346      24.135  23.485  37.401  1.00  0.00              
ATOM   2656  O   GLU   346      23.259  24.029  36.732  1.00  0.00              
ATOM   2657  CG  GLU   346      24.589  19.883  36.216  1.00  0.00           C  
ATOM   2658  CD  GLU   346      25.919  19.242  36.593  1.00  0.00           C  
ATOM   2659  OE1 GLU   346      26.919  19.983  36.784  1.00  0.00           O  
ATOM   2660  OE2 GLU   346      25.950  17.986  36.682  1.00  0.00           O  
ATOM   2661  N   ARG   347      24.405  23.867  38.660  1.00  0.00              
ATOM   2662  CA  ARG   347      23.631  24.894  39.294  1.00  0.00              
ATOM   2663  CB  ARG   347      24.084  25.149  40.743  1.00  0.00              
ATOM   2664  C   ARG   347      23.784  26.177  38.534  1.00  0.00              
ATOM   2665  O   ARG   347      22.805  26.877  38.277  1.00  0.00              
ATOM   2666  CG  ARG   347      23.237  26.177  41.493  1.00  0.00           C  
ATOM   2667  CD  ARG   347      23.765  26.493  42.894  1.00  0.00           C  
ATOM   2668  NE  ARG   347      24.925  27.414  42.734  1.00  0.00           N  
ATOM   2669  CZ  ARG   347      24.707  28.754  42.595  1.00  0.00           C  
ATOM   2670  NH1 ARG   347      23.429  29.235  42.589  1.00  0.00           N  
ATOM   2671  NH2 ARG   347      25.761  29.611  42.459  1.00  0.00           N  
ATOM   2672  N   LYS   348      25.025  26.509  38.133  1.00  0.00              
ATOM   2673  CA  LYS   348      25.281  27.743  37.451  1.00  0.00              
ATOM   2674  CB  LYS   348      26.787  27.968  37.222  1.00  0.00              
ATOM   2675  C   LYS   348      24.538  27.755  36.153  1.00  0.00              
ATOM   2676  O   LYS   348      23.956  28.772  35.777  1.00  0.00              
ATOM   2677  CG  LYS   348      27.494  28.330  38.534  1.00  0.00           C  
ATOM   2678  CD  LYS   348      29.009  28.105  38.563  1.00  0.00           C  
ATOM   2679  CE  LYS   348      29.803  28.920  37.541  1.00  0.00           C  
ATOM   2680  NZ  LYS   348      29.902  28.171  36.269  1.00  0.00           N  
ATOM   2681  N   MET   349      24.516  26.615  35.437  1.00  0.00              
ATOM   2682  CA  MET   349      23.834  26.572  34.176  1.00  0.00              
ATOM   2683  CB  MET   349      24.031  25.246  33.422  1.00  0.00              
ATOM   2684  C   MET   349      22.368  26.799  34.396  1.00  0.00              
ATOM   2685  O   MET   349      21.732  27.531  33.640  1.00  0.00              
ATOM   2686  CG  MET   349      25.484  25.025  32.990  1.00  0.00           C  
ATOM   2687  SD  MET   349      26.152  26.322  31.902  1.00  0.00           S  
ATOM   2688  CE  MET   349      25.103  25.911  30.478  1.00  0.00           C  
ATOM   2689  N   LEU   350      21.788  26.201  35.455  1.00  0.00              
ATOM   2690  CA  LEU   350      20.380  26.361  35.701  1.00  0.00              
ATOM   2691  CB  LEU   350      19.905  25.594  36.947  1.00  0.00              
ATOM   2692  C   LEU   350      20.101  27.811  35.936  1.00  0.00              
ATOM   2693  O   LEU   350      19.134  28.365  35.412  1.00  0.00              
ATOM   2694  CG  LEU   350      18.405  25.771  37.250  1.00  0.00           C  
ATOM   2695  CD1 LEU   350      17.531  25.231  36.107  1.00  0.00           C  
ATOM   2696  CD2 LEU   350      18.042  25.167  38.617  1.00  0.00           C  
ATOM   2697  N   GLN   351      20.972  28.478  36.714  1.00  0.00              
ATOM   2698  CA  GLN   351      20.699  29.842  37.057  1.00  0.00              
ATOM   2699  CB  GLN   351      21.712  30.442  38.047  1.00  0.00              
ATOM   2700  C   GLN   351      20.683  30.697  35.830  1.00  0.00              
ATOM   2701  O   GLN   351      19.803  31.542  35.671  1.00  0.00              
ATOM   2702  CG  GLN   351      21.292  31.828  38.542  1.00  0.00           C  
ATOM   2703  CD  GLN   351      22.278  32.290  39.604  1.00  0.00           C  
ATOM   2704  OE1 GLN   351      23.272  31.622  39.882  1.00  0.00           O  
ATOM   2705  NE2 GLN   351      21.994  33.470  40.219  1.00  0.00           N  
ATOM   2706  N   ASP   352      21.645  30.495  34.913  1.00  0.00              
ATOM   2707  CA  ASP   352      21.696  31.321  33.740  1.00  0.00              
ATOM   2708  CB  ASP   352      22.917  31.028  32.853  1.00  0.00              
ATOM   2709  C   ASP   352      20.466  31.083  32.923  1.00  0.00              
ATOM   2710  O   ASP   352      19.909  32.011  32.339  1.00  0.00              
ATOM   2711  CG  ASP   352      24.141  31.553  33.589  1.00  0.00           C  
ATOM   2712  OD1 ASP   352      23.952  32.324  34.567  1.00  0.00           O  
ATOM   2713  OD2 ASP   352      25.279  31.195  33.183  1.00  0.00           O  
ATOM   2714  N   TRP   353      20.005  29.821  32.869  1.00  0.00              
ATOM   2715  CA  TRP   353      18.873  29.468  32.060  1.00  0.00              
ATOM   2716  CB  TRP   353      18.584  27.957  32.128  1.00  0.00              
ATOM   2717  C   TRP   353      17.656  30.201  32.547  1.00  0.00              
ATOM   2718  O   TRP   353      16.942  30.821  31.760  1.00  0.00              
ATOM   2719  CG  TRP   353      17.439  27.464  31.277  1.00  0.00           C  
ATOM   2720  CD2 TRP   353      16.949  26.116  31.334  1.00  0.00           C  
ATOM   2721  CD1 TRP   353      16.683  28.113  30.343  1.00  0.00           C  
ATOM   2722  NE1 TRP   353      15.754  27.249  29.812  1.00  0.00           N  
ATOM   2723  CE2 TRP   353      15.907  26.017  30.415  1.00  0.00           C  
ATOM   2724  CE3 TRP   353      17.339  25.049  32.093  1.00  0.00           C  
ATOM   2725  CZ2 TRP   353      15.236  24.840  30.240  1.00  0.00           C  
ATOM   2726  CZ3 TRP   353      16.659  23.865  31.916  1.00  0.00           C  
ATOM   2727  CH2 TRP   353      15.627  23.764  31.006  1.00  0.00           C  
ATOM   2728  N   LEU   354      17.402  30.169  33.869  1.00  0.00              
ATOM   2729  CA  LEU   354      16.244  30.807  34.436  1.00  0.00              
ATOM   2730  CB  LEU   354      16.114  30.585  35.953  1.00  0.00              
ATOM   2731  C   LEU   354      16.330  32.284  34.199  1.00  0.00              
ATOM   2732  O   LEU   354      15.324  32.936  33.924  1.00  0.00              
ATOM   2733  CG  LEU   354      15.796  29.128  36.339  1.00  0.00           C  
ATOM   2734  CD1 LEU   354      15.678  28.964  37.863  1.00  0.00           C  
ATOM   2735  CD2 LEU   354      14.549  28.619  35.598  1.00  0.00           C  
ATOM   2736  N   LEU   355      17.546  32.849  34.300  1.00  0.00              
ATOM   2737  CA  LEU   355      17.757  34.265  34.156  1.00  0.00              
ATOM   2738  CB  LEU   355      19.205  34.690  34.450  1.00  0.00              
ATOM   2739  C   LEU   355      17.420  34.724  32.767  1.00  0.00              
ATOM   2740  O   LEU   355      16.950  35.845  32.583  1.00  0.00              
ATOM   2741  CG  LEU   355      19.600  34.503  35.926  1.00  0.00           C  
ATOM   2742  CD1 LEU   355      21.051  34.942  36.177  1.00  0.00           C  
ATOM   2743  CD2 LEU   355      18.597  35.200  36.861  1.00  0.00           C  
ATOM   2744  N   SER   356      17.637  33.872  31.749  1.00  0.00              
ATOM   2745  CA  SER   356      17.469  34.284  30.380  1.00  0.00              
ATOM   2746  CB  SER   356      17.665  33.125  29.392  1.00  0.00              
ATOM   2747  C   SER   356      16.074  34.799  30.167  1.00  0.00              
ATOM   2748  O   SER   356      15.846  35.649  29.309  1.00  0.00              
ATOM   2749  OG  SER   356      18.965  32.578  29.541  1.00  0.00           O  
ATOM   2750  N   TYR   357      15.099  34.281  30.932  1.00  0.00              
ATOM   2751  CA  TYR   357      13.723  34.685  30.823  1.00  0.00              
ATOM   2752  CB  TYR   357      12.752  33.802  31.625  1.00  0.00              
ATOM   2753  C   TYR   357      13.551  36.104  31.278  1.00  0.00              
ATOM   2754  O   TYR   357      12.648  36.797  30.811  1.00  0.00              
ATOM   2755  CG  TYR   357      12.690  32.494  30.918  1.00  0.00           C  
ATOM   2756  CD1 TYR   357      11.924  32.360  29.782  1.00  0.00           C  
ATOM   2757  CD2 TYR   357      13.386  31.405  31.386  1.00  0.00           C  
ATOM   2758  CE1 TYR   357      11.857  31.159  29.117  1.00  0.00           C  
ATOM   2759  CE2 TYR   357      13.323  30.200  30.726  1.00  0.00           C  
ATOM   2760  CZ  TYR   357      12.559  30.076  29.591  1.00  0.00           C  
ATOM   2761  OH  TYR   357      12.498  28.839  28.916  1.00  0.00           O  
ATOM   2762  N   GLY   358      14.373  36.546  32.249  1.00  0.00              
ATOM   2763  CA  GLY   358      14.280  37.889  32.754  1.00  0.00              
ATOM   2764  C   GLY   358      13.038  38.027  33.591  1.00  0.00              
ATOM   2765  O   GLY   358      12.237  38.932  33.365  1.00  0.00              
ATOM   2766  N   PRO   359      12.858  37.172  34.569  1.00  0.00              
ATOM   2767  CA  PRO   359      11.707  37.196  35.436  1.00  0.00              
ATOM   2768  CB  PRO   359      11.961  36.132  36.506  1.00  0.00              
ATOM   2769  C   PRO   359      11.515  38.529  36.083  1.00  0.00              
ATOM   2770  O   PRO   359      10.396  38.849  36.481  1.00  0.00              
ATOM   2771  CD  PRO   359      13.919  36.332  35.103  1.00  0.00           C  
ATOM   2772  CG  PRO   359      13.177  35.334  35.998  1.00  0.00           C  
ATOM   2773  N   ARG   360      12.585  39.326  36.209  1.00  0.00              
ATOM   2774  CA  ARG   360      12.509  40.580  36.895  1.00  0.00              
ATOM   2775  CB  ARG   360      13.891  41.249  36.953  1.00  0.00              
ATOM   2776  C   ARG   360      11.513  41.444  36.184  1.00  0.00              
ATOM   2777  O   ARG   360      10.843  42.266  36.805  1.00  0.00              
ATOM   2778  CG  ARG   360      14.881  40.329  37.679  1.00  0.00           C  
ATOM   2779  CD  ARG   360      16.354  40.721  37.571  1.00  0.00           C  
ATOM   2780  NE  ARG   360      16.733  41.396  38.842  1.00  0.00           N  
ATOM   2781  CZ  ARG   360      16.703  42.757  38.919  1.00  0.00           C  
ATOM   2782  NH1 ARG   360      16.338  43.491  37.828  1.00  0.00           N  
ATOM   2783  NH2 ARG   360      17.046  43.382  40.083  1.00  0.00           N  
ATOM   2784  N   GLU   361      11.429  41.320  34.847  1.00  0.00              
ATOM   2785  CA  GLU   361      10.478  42.059  34.061  1.00  0.00              
ATOM   2786  CB  GLU   361      10.762  41.958  32.555  1.00  0.00              
ATOM   2787  C   GLU   361       9.081  41.530  34.258  1.00  0.00              
ATOM   2788  O   GLU   361       8.112  42.282  34.184  1.00  0.00              
ATOM   2789  CG  GLU   361      12.051  42.654  32.122  1.00  0.00           C  
ATOM   2790  CD  GLU   361      12.326  42.238  30.684  1.00  0.00           C  
ATOM   2791  OE1 GLU   361      12.787  41.083  30.484  1.00  0.00           O  
ATOM   2792  OE2 GLU   361      12.076  43.066  29.768  1.00  0.00           O  
ATOM   2793  N   LEU   362       8.946  40.199  34.412  1.00  0.00              
ATOM   2794  CA  LEU   362       7.683  39.509  34.481  1.00  0.00              
ATOM   2795  CB  LEU   362       7.836  38.007  34.195  1.00  0.00              
ATOM   2796  C   LEU   362       6.925  39.663  35.773  1.00  0.00              
ATOM   2797  O   LEU   362       5.697  39.727  35.748  1.00  0.00              
ATOM   2798  CG  LEU   362       8.414  37.739  32.792  1.00  0.00           C  
ATOM   2799  CD1 LEU   362       8.417  36.240  32.458  1.00  0.00           C  
ATOM   2800  CD2 LEU   362       7.708  38.589  31.723  1.00  0.00           C  
ATOM   2801  N   PHE   363       7.606  39.691  36.939  1.00  0.00              
ATOM   2802  CA  PHE   363       6.875  39.705  38.185  1.00  0.00              
ATOM   2803  CB  PHE   363       7.314  38.623  39.196  1.00  0.00              
ATOM   2804  C   PHE   363       7.086  40.997  38.917  1.00  0.00              
ATOM   2805  O   PHE   363       8.125  41.642  38.795  1.00  0.00              
ATOM   2806  CG  PHE   363       6.980  37.247  38.723  1.00  0.00           C  
ATOM   2807  CD1 PHE   363       7.862  36.543  37.936  1.00  0.00           C  
ATOM   2808  CD2 PHE   363       5.791  36.650  39.082  1.00  0.00           C  
ATOM   2809  CE1 PHE   363       7.558  35.271  37.508  1.00  0.00           C  
ATOM   2810  CE2 PHE   363       5.482  35.378  38.657  1.00  0.00           C  
ATOM   2811  CZ  PHE   363       6.367  34.686  37.867  1.00  0.00           C  
ATOM   2812  N   GLY   364       6.077  41.398  39.722  1.00  0.00              
ATOM   2813  CA  GLY   364       6.182  42.586  40.520  1.00  0.00              
ATOM   2814  C   GLY   364       6.941  42.210  41.755  1.00  0.00              
ATOM   2815  O   GLY   364       7.290  41.047  41.948  1.00  0.00              
ATOM   2816  N   THR   365       7.188  43.195  42.643  1.00  0.00              
ATOM   2817  CA  THR   365       7.961  42.972  43.832  1.00  0.00              
ATOM   2818  CB  THR   365       8.072  44.200  44.689  1.00  0.00              
ATOM   2819  C   THR   365       7.275  41.940  44.667  1.00  0.00              
ATOM   2820  O   THR   365       7.921  41.055  45.226  1.00  0.00              
ATOM   2821  OG1 THR   365       8.695  45.251  43.967  1.00  0.00           O  
ATOM   2822  CG2 THR   365       8.887  43.854  45.947  1.00  0.00           C  
ATOM   2823  N   ASP   366       5.937  42.028  44.765  1.00  0.00              
ATOM   2824  CA  ASP   366       5.174  41.127  45.579  1.00  0.00              
ATOM   2825  CB  ASP   366       3.716  41.574  45.828  1.00  0.00              
ATOM   2826  C   ASP   366       5.236  39.739  45.017  1.00  0.00              
ATOM   2827  O   ASP   366       4.972  38.770  45.728  1.00  0.00              
ATOM   2828  CG  ASP   366       2.954  41.712  44.523  1.00  0.00           C  
ATOM   2829  OD1 ASP   366       3.376  41.093  43.512  1.00  0.00           O  
ATOM   2830  OD2 ASP   366       1.937  42.456  44.524  1.00  0.00           O  
ATOM   2831  N   GLY   367       5.564  39.595  43.718  1.00  0.00              
ATOM   2832  CA  GLY   367       5.702  38.276  43.165  1.00  0.00              
ATOM   2833  C   GLY   367       4.514  37.927  42.324  1.00  0.00              
ATOM   2834  O   GLY   367       4.399  36.792  41.861  1.00  0.00              
ATOM   2835  N   GLU   368       3.571  38.871  42.132  1.00  0.00              
ATOM   2836  CA  GLU   368       2.472  38.587  41.250  1.00  0.00              
ATOM   2837  CB  GLU   368       1.177  39.346  41.582  1.00  0.00              
ATOM   2838  C   GLU   368       2.895  38.909  39.848  1.00  0.00              
ATOM   2839  O   GLU   368       3.776  39.744  39.626  1.00  0.00              
ATOM   2840  CG  GLU   368       1.287  40.865  41.497  1.00  0.00           C  
ATOM   2841  CD  GLU   368      -0.042  41.435  41.970  1.00  0.00           C  
ATOM   2842  OE1 GLU   368      -0.998  40.633  42.152  1.00  0.00           O  
ATOM   2843  OE2 GLU   368      -0.119  42.678  42.164  1.00  0.00           O  
ATOM   2844  N   PRO   369       2.311  38.225  38.890  1.00  0.00              
ATOM   2845  CA  PRO   369       2.675  38.511  37.528  1.00  0.00              
ATOM   2846  CB  PRO   369       2.263  37.293  36.692  1.00  0.00              
ATOM   2847  C   PRO   369       2.134  39.842  37.109  1.00  0.00              
ATOM   2848  O   PRO   369       1.003  40.175  37.452  1.00  0.00              
ATOM   2849  CD  PRO   369       2.045  36.808  39.064  1.00  0.00           C  
ATOM   2850  CG  PRO   369       1.546  36.355  37.685  1.00  0.00           C  
ATOM   2851  N   ASN   370       2.926  40.607  36.335  1.00  0.00              
ATOM   2852  CA  ASN   370       2.574  41.953  35.973  1.00  0.00              
ATOM   2853  CB  ASN   370       3.727  42.723  35.306  1.00  0.00              
ATOM   2854  C   ASN   370       1.420  41.951  35.027  1.00  0.00              
ATOM   2855  O   ASN   370       1.219  41.009  34.269  1.00  0.00              
ATOM   2856  CG  ASN   370       4.833  42.891  36.339  1.00  0.00           C  
ATOM   2857  OD1 ASN   370       4.644  42.611  37.522  1.00  0.00           O  
ATOM   2858  ND2 ASN   370       6.023  43.367  35.883  1.00  0.00           N  
ATOM   2859  N   ALA   371       0.637  43.047  35.046  1.00  0.00              
ATOM   2860  CA  ALA   371      -0.547  43.207  34.249  1.00  0.00              
ATOM   2861  CB  ALA   371      -1.253  44.550  34.500  1.00  0.00              
ATOM   2862  C   ALA   371      -0.184  43.154  32.797  1.00  0.00              
ATOM   2863  O   ALA   371      -0.954  42.651  31.980  1.00  0.00              
ATOM   2864  N   GLU   372       1.002  43.681  32.438  1.00  0.00              
ATOM   2865  CA  GLU   372       1.425  43.763  31.068  1.00  0.00              
ATOM   2866  CB  GLU   372       2.787  44.446  30.871  1.00  0.00              
ATOM   2867  C   GLU   372       1.522  42.398  30.470  1.00  0.00              
ATOM   2868  O   GLU   372       1.281  42.210  29.279  1.00  0.00              
ATOM   2869  CG  GLU   372       3.987  43.661  31.397  1.00  0.00           C  
ATOM   2870  CD  GLU   372       5.235  44.421  30.973  1.00  0.00           C  
ATOM   2871  OE1 GLU   372       5.351  44.737  29.758  1.00  0.00           O  
ATOM   2872  OE2 GLU   372       6.095  44.681  31.855  1.00  0.00           O  
ATOM   2873  N   ILE   373       1.912  41.406  31.277  1.00  0.00              
ATOM   2874  CA  ILE   373       2.068  40.073  30.788  1.00  0.00              
ATOM   2875  CB  ILE   373       2.656  39.133  31.801  1.00  0.00              
ATOM   2876  C   ILE   373       0.740  39.532  30.354  1.00  0.00              
ATOM   2877  O   ILE   373       0.664  38.734  29.420  1.00  0.00              
ATOM   2878  CG2 ILE   373       2.614  37.712  31.213  1.00  0.00           C  
ATOM   2879  CG1 ILE   373       4.066  39.586  32.208  1.00  0.00           C  
ATOM   2880  CD1 ILE   373       4.617  38.811  33.401  1.00  0.00           C  
ATOM   2881  N   LEU   374      -0.361  39.931  31.019  1.00  0.00              
ATOM   2882  CA  LEU   374      -1.538  39.164  30.754  1.00  0.00              
ATOM   2883  CB  LEU   374      -1.888  38.447  32.075  1.00  0.00              
ATOM   2884  C   LEU   374      -2.703  39.990  30.253  1.00  0.00              
ATOM   2885  O   LEU   374      -3.826  39.494  30.217  1.00  0.00              
ATOM   2886  CG  LEU   374      -0.693  37.672  32.700  1.00  0.00           C  
ATOM   2887  CD1 LEU   374       0.268  38.604  33.425  1.00  0.00           C  
ATOM   2888  CD2 LEU   374      -1.093  36.560  33.665  1.00  0.00           C  
ATOM   2889  N   SER   375      -2.484  41.229  29.771  1.00  0.00              
ATOM   2890  CA  SER   375      -3.569  42.063  29.305  1.00  0.00              
ATOM   2891  CB  SER   375      -3.106  43.478  28.923  1.00  0.00              
ATOM   2892  C   SER   375      -4.206  41.480  28.072  1.00  0.00              
ATOM   2893  O   SER   375      -5.400  41.645  27.838  1.00  0.00              
ATOM   2894  OG  SER   375      -2.566  44.137  30.057  1.00  0.00           O  
ATOM   2895  N   ILE   376      -3.423  40.782  27.239  1.00  0.00              
ATOM   2896  CA  ILE   376      -3.882  40.262  25.978  1.00  0.00              
ATOM   2897  CB  ILE   376      -2.727  39.836  25.121  1.00  0.00              
ATOM   2898  C   ILE   376      -4.927  39.188  26.165  1.00  0.00              
ATOM   2899  O   ILE   376      -5.760  38.950  25.290  1.00  0.00              
ATOM   2900  CG2 ILE   376      -2.026  38.621  25.748  1.00  0.00           C  
ATOM   2901  CG1 ILE   376      -3.183  39.695  23.671  1.00  0.00           C  
ATOM   2902  CD1 ILE   376      -2.040  39.395  22.721  1.00  0.00           C  
ATOM   2903  N   ILE   377      -4.833  38.460  27.287  1.00  0.00              
ATOM   2904  CA  ILE   377      -5.624  37.360  27.783  1.00  0.00              
ATOM   2905  CB  ILE   377      -5.582  37.350  29.265  1.00  0.00              
ATOM   2906  C   ILE   377      -7.109  37.471  27.538  1.00  0.00              
ATOM   2907  O   ILE   377      -7.667  38.561  27.502  1.00  0.00              
ATOM   2908  CG2 ILE   377      -6.348  38.527  29.883  1.00  0.00           C  
ATOM   2909  CG1 ILE   377      -6.184  36.075  29.706  1.00  0.00           C  
ATOM   2910  CD1 ILE   377      -6.560  35.872  31.149  1.00  0.00           C  
ATOM   2911  N   PRO   378      -7.781  36.352  27.335  1.00  0.00              
ATOM   2912  CA  PRO   378      -9.223  36.232  27.412  1.00  0.00              
ATOM   2913  CB  PRO   378      -9.595  34.888  26.898  1.00  0.00              
ATOM   2914  C   PRO   378      -9.658  36.278  28.824  1.00  0.00              
ATOM   2915  O   PRO   378      -8.885  35.930  29.708  1.00  0.00              
ATOM   2916  CD  PRO   378      -7.177  35.091  27.047  1.00  0.00           C  
ATOM   2917  CG  PRO   378      -8.343  34.149  27.305  1.00  0.00           C  
ATOM   2918  N   LYS   379     -10.914  36.653  29.070  1.00  0.00              
ATOM   2919  CA  LYS   379     -11.302  36.700  30.444  1.00  0.00              
ATOM   2920  CB  LYS   379     -11.650  38.106  30.976  1.00  0.00              
ATOM   2921  C   LYS   379     -12.550  35.903  30.634  1.00  0.00              
ATOM   2922  O   LYS   379     -13.139  35.363  29.697  1.00  0.00              
ATOM   2923  CG  LYS   379     -10.475  39.079  31.092  1.00  0.00           C  
ATOM   2924  CD  LYS   379      -9.998  39.629  29.749  1.00  0.00           C  
ATOM   2925  CE  LYS   379     -11.007  40.565  29.083  1.00  0.00           C  
ATOM   2926  NZ  LYS   379     -10.554  40.898  27.715  1.00  0.00           N  
ATOM   2927  N   GLU   380     -12.937  35.788  31.916  1.00  0.00              
ATOM   2928  CA  GLU   380     -14.172  35.203  32.329  1.00  0.00              
ATOM   2929  CB  GLU   380     -15.398  35.812  31.631  1.00  0.00              
ATOM   2930  C   GLU   380     -14.153  33.724  32.151  1.00  0.00              
ATOM   2931  O   GLU   380     -13.491  33.169  31.276  1.00  0.00              
ATOM   2932  CG  GLU   380     -16.707  35.543  32.371  1.00  0.00           C  
ATOM   2933  CD  GLU   380     -17.738  36.528  31.845  1.00  0.00           C  
ATOM   2934  OE1 GLU   380     -17.830  36.674  30.597  1.00  0.00           O  
ATOM   2935  OE2 GLU   380     -18.438  37.156  32.684  1.00  0.00           O  
ATOM   2936  N   ASP   381     -14.975  33.058  32.972  1.00  0.00              
ATOM   2937  CA  ASP   381     -15.054  31.638  33.078  1.00  0.00              
ATOM   2938  CB  ASP   381     -16.245  31.196  33.937  1.00  0.00              
ATOM   2939  C   ASP   381     -15.368  31.120  31.719  1.00  0.00              
ATOM   2940  O   ASP   381     -15.096  29.967  31.390  1.00  0.00              
ATOM   2941  CG  ASP   381     -16.116  31.884  35.277  1.00  0.00           C  
ATOM   2942  OD1 ASP   381     -15.031  32.472  35.524  1.00  0.00           O  
ATOM   2943  OD2 ASP   381     -17.098  31.844  36.065  1.00  0.00           O  
ATOM   2944  N   ALA   382     -16.044  31.966  30.936  1.00  0.00              
ATOM   2945  CA  ALA   382     -16.523  31.668  29.620  1.00  0.00              
ATOM   2946  CB  ALA   382     -17.469  32.755  29.083  1.00  0.00              
ATOM   2947  C   ALA   382     -15.456  31.471  28.573  1.00  0.00              
ATOM   2948  O   ALA   382     -15.652  30.650  27.679  1.00  0.00              
ATOM   2949  N   LEU   383     -14.331  32.225  28.581  1.00  0.00              
ATOM   2950  CA  LEU   383     -13.452  32.061  27.445  1.00  0.00              
ATOM   2951  CB  LEU   383     -13.241  33.386  26.698  1.00  0.00              
ATOM   2952  C   LEU   383     -12.108  31.574  27.869  1.00  0.00              
ATOM   2953  O   LEU   383     -11.333  31.064  27.059  1.00  0.00              
ATOM   2954  CG  LEU   383     -14.518  33.887  26.000  1.00  0.00           C  
ATOM   2955  CD1 LEU   383     -14.281  35.229  25.293  1.00  0.00           C  
ATOM   2956  CD2 LEU   383     -15.078  32.819  25.045  1.00  0.00           C  
ATOM   2957  N   LYS   384     -11.800  31.692  29.164  1.00  0.00              
ATOM   2958  CA  LYS   384     -10.527  31.253  29.618  1.00  0.00              
ATOM   2959  CB  LYS   384     -10.282  31.437  31.124  1.00  0.00              
ATOM   2960  C   LYS   384     -10.400  29.781  29.384  1.00  0.00              
ATOM   2961  O   LYS   384     -11.377  29.054  29.527  1.00  0.00              
ATOM   2962  CG  LYS   384     -10.375  32.873  31.631  1.00  0.00           C  
ATOM   2963  CD  LYS   384     -10.333  32.948  33.158  1.00  0.00           C  
ATOM   2964  CE  LYS   384     -10.681  34.326  33.716  1.00  0.00           C  
ATOM   2965  NZ  LYS   384      -9.710  35.328  33.230  1.00  0.00           N  
ATOM   2966  N   LEU   385      -9.193  29.282  29.020  1.00  0.00              
ATOM   2967  CA  LEU   385      -9.125  27.857  28.852  1.00  0.00              
ATOM   2968  CB  LEU   385      -7.807  27.256  28.432  1.00  0.00              
ATOM   2969  C   LEU   385      -9.409  27.158  30.125  1.00  0.00              
ATOM   2970  O   LEU   385     -10.108  26.150  30.127  1.00  0.00              
ATOM   2971  CG  LEU   385      -7.676  25.726  28.665  1.00  0.00           C  
ATOM   2972  CD1 LEU   385      -8.796  24.894  28.022  1.00  0.00           C  
ATOM   2973  CD2 LEU   385      -6.289  25.227  28.237  1.00  0.00           C  
ATOM   2974  N   GLY   386      -8.861  27.653  31.242  1.00  0.00              
ATOM   2975  CA  GLY   386      -9.060  26.949  32.471  1.00  0.00              
ATOM   2976  C   GLY   386     -10.516  26.923  32.819  1.00  0.00              
ATOM   2977  O   GLY   386     -11.002  25.991  33.453  1.00  0.00              
ATOM   2978  N   GLN   387     -11.212  28.025  32.512  1.00  0.00              
ATOM   2979  CA  GLN   387     -12.586  28.271  32.833  1.00  0.00              
ATOM   2980  CB  GLN   387     -12.836  29.757  33.015  1.00  0.00              
ATOM   2981  C   GLN   387     -13.630  27.675  31.929  1.00  0.00              
ATOM   2982  O   GLN   387     -14.768  27.501  32.362  1.00  0.00              
ATOM   2983  CG  GLN   387     -12.154  30.302  34.271  1.00  0.00           C  
ATOM   2984  CD  GLN   387     -12.744  29.578  35.477  1.00  0.00           C  
ATOM   2985  OE1 GLN   387     -13.600  28.705  35.343  1.00  0.00           O  
ATOM   2986  NE2 GLN   387     -12.270  29.947  36.697  1.00  0.00           N  
ATOM   2987  N   LYS   388     -13.318  27.406  30.646  1.00  0.00              
ATOM   2988  CA  LYS   388     -14.338  26.995  29.713  1.00  0.00              
ATOM   2989  CB  LYS   388     -13.773  26.664  28.322  1.00  0.00              
ATOM   2990  C   LYS   388     -15.081  25.799  30.238  1.00  0.00              
ATOM   2991  O   LYS   388     -14.491  24.843  30.734  1.00  0.00              
ATOM   2992  CG  LYS   388     -14.850  26.626  27.246  1.00  0.00           C  
ATOM   2993  CD  LYS   388     -15.527  27.983  27.046  1.00  0.00           C  
ATOM   2994  CE  LYS   388     -16.663  27.993  26.022  1.00  0.00           C  
ATOM   2995  NZ  LYS   388     -17.308  29.323  25.990  1.00  0.00           N  
ATOM   2996  N   LYS   389     -16.426  25.846  30.127  1.00  0.00              
ATOM   2997  CA  LYS   389     -17.341  24.859  30.633  1.00  0.00              
ATOM   2998  CB  LYS   389     -18.806  25.284  30.449  1.00  0.00              
ATOM   2999  C   LYS   389     -17.136  23.563  29.910  1.00  0.00              
ATOM   3000  O   LYS   389     -17.334  22.488  30.474  1.00  0.00              
ATOM   3001  CG  LYS   389     -19.074  26.676  31.026  1.00  0.00           C  
ATOM   3002  CD  LYS   389     -18.672  26.817  32.494  1.00  0.00           C  
ATOM   3003  CE  LYS   389     -18.580  28.268  32.971  1.00  0.00           C  
ATOM   3004  NZ  LYS   389     -18.080  28.310  34.362  1.00  0.00           N  
ATOM   3005  N   GLU   390     -16.748  23.631  28.626  1.00  0.00              
ATOM   3006  CA  GLU   390     -16.542  22.438  27.865  1.00  0.00              
ATOM   3007  CB  GLU   390     -16.041  22.692  26.441  1.00  0.00              
ATOM   3008  C   GLU   390     -15.450  21.659  28.527  1.00  0.00              
ATOM   3009  O   GLU   390     -15.392  20.438  28.407  1.00  0.00              
ATOM   3010  CG  GLU   390     -16.996  23.460  25.545  1.00  0.00           C  
ATOM   3011  CD  GLU   390     -16.758  24.928  25.802  1.00  0.00           C  
ATOM   3012  OE1 GLU   390     -17.290  25.448  26.817  1.00  0.00           O  
ATOM   3013  OE2 GLU   390     -16.019  25.545  24.989  1.00  0.00           O  
ATOM   3014  N   ALA   391     -14.494  22.365  29.157  1.00  0.00              
ATOM   3015  CA  ALA   391     -13.373  21.720  29.785  1.00  0.00              
ATOM   3016  CB  ALA   391     -12.294  22.720  30.230  1.00  0.00              
ATOM   3017  C   ALA   391     -13.737  20.893  30.999  1.00  0.00              
ATOM   3018  O   ALA   391     -13.294  19.752  31.116  1.00  0.00              
ATOM   3019  N   TYR   392     -14.501  21.463  31.960  1.00  0.00              
ATOM   3020  CA  TYR   392     -14.822  20.797  33.200  1.00  0.00              
ATOM   3021  CB  TYR   392     -15.066  21.770  34.381  1.00  0.00              
ATOM   3022  C   TYR   392     -15.937  19.794  33.088  1.00  0.00              
ATOM   3023  O   TYR   392     -15.920  18.775  33.779  1.00  0.00              
ATOM   3024  CG  TYR   392     -16.413  22.411  34.397  1.00  0.00           C  
ATOM   3025  CD1 TYR   392     -16.773  23.382  33.491  1.00  0.00           C  
ATOM   3026  CD2 TYR   392     -17.326  22.026  35.353  1.00  0.00           C  
ATOM   3027  CE1 TYR   392     -18.025  23.952  33.545  1.00  0.00           C  
ATOM   3028  CE2 TYR   392     -18.575  22.595  35.417  1.00  0.00           C  
ATOM   3029  CZ  TYR   392     -18.926  23.560  34.507  1.00  0.00           C  
ATOM   3030  OH  TYR   392     -20.208  24.144  34.564  1.00  0.00           O  
ATOM   3031  N   ALA   393     -16.968  20.114  32.275  1.00  0.00              
ATOM   3032  CA  ALA   393     -18.128  19.302  31.990  1.00  0.00              
ATOM   3033  CB  ALA   393     -18.041  17.811  32.377  1.00  0.00              
ATOM   3034  C   ALA   393     -19.298  19.899  32.696  1.00  0.00              
ATOM   3035  O   ALA   393     -19.131  20.596  33.687  1.00  0.00              
ATOM   3036  N   SER   394     -20.528  19.655  32.202  1.00  0.00              
ATOM   3037  CA  SER   394     -21.670  20.194  32.885  1.00  0.00              
ATOM   3038  CB  SER   394     -22.379  21.333  32.134  1.00  0.00              
ATOM   3039  C   SER   394     -22.666  19.089  33.043  1.00  0.00              
ATOM   3040  O   SER   394     -22.957  18.357  32.096  1.00  0.00              
ATOM   3041  OG  SER   394     -23.490  21.789  32.892  1.00  0.00           O  
ATOM   3042  N   TYR   395     -23.236  18.951  34.257  1.00  0.00              
ATOM   3043  CA  TYR   395     -24.177  17.890  34.483  1.00  0.00              
ATOM   3044  CB  TYR   395     -24.338  17.437  35.943  1.00  0.00              
ATOM   3045  C   TYR   395     -25.535  18.293  34.001  1.00  0.00              
ATOM   3046  O   TYR   395     -25.956  19.436  34.171  1.00  0.00              
ATOM   3047  CG  TYR   395     -25.432  16.424  35.895  1.00  0.00           C  
ATOM   3048  CD1 TYR   395     -25.184  15.145  35.452  1.00  0.00           C  
ATOM   3049  CD2 TYR   395     -26.710  16.761  36.276  1.00  0.00           C  
ATOM   3050  CE1 TYR   395     -26.196  14.214  35.398  1.00  0.00           C  
ATOM   3051  CE2 TYR   395     -27.725  15.835  36.225  1.00  0.00           C  
ATOM   3052  CZ  TYR   395     -27.468  14.560  35.786  1.00  0.00           C  
ATOM   3053  OH  TYR   395     -28.508  13.608  35.731  1.00  0.00           O  
ATOM   3054  N   GLU   396     -26.239  17.340  33.352  1.00  0.00              
ATOM   3055  CA  GLU   396     -27.554  17.559  32.814  1.00  0.00              
ATOM   3056  CB  GLU   396     -27.489  18.070  31.368  1.00  0.00              
ATOM   3057  C   GLU   396     -28.251  16.226  32.769  1.00  0.00              
ATOM   3058  O   GLU   396     -27.623  15.186  32.957  1.00  0.00              
ATOM   3059  CG  GLU   396     -28.841  18.332  30.714  1.00  0.00           C  
ATOM   3060  CD  GLU   396     -28.571  18.500  29.226  1.00  0.00           C  
ATOM   3061  OE1 GLU   396     -28.043  17.531  28.617  1.00  0.00           O  
ATOM   3062  OE2 GLU   396     -28.879  19.591  28.679  1.00  0.00           O  
ATOM   3063  N   PRO   397     -29.559  16.238  32.646  1.00  0.00              
ATOM   3064  CA  PRO   397     -30.272  14.985  32.513  1.00  0.00              
ATOM   3065  CB  PRO   397     -31.461  15.070  33.470  1.00  0.00              
ATOM   3066  C   PRO   397     -30.727  14.706  31.103  1.00  0.00              
ATOM   3067  O   PRO   397     -30.953  15.648  30.346  1.00  0.00              
ATOM   3068  CD  PRO   397     -30.304  17.185  33.463  1.00  0.00           C  
ATOM   3069  CG  PRO   397     -31.705  16.579  33.619  1.00  0.00           C  
ATOM   3070  N   ILE   398     -30.951  13.421  30.763  1.00  0.00              
ATOM   3071  CA  ILE   398     -31.469  13.007  29.489  1.00  0.00              
ATOM   3072  CB  ILE   398     -30.965  11.646  29.092  1.00  0.00              
ATOM   3073  C   ILE   398     -32.957  12.915  29.644  1.00  0.00              
ATOM   3074  O   ILE   398     -33.445  12.506  30.696  1.00  0.00              
ATOM   3075  CG2 ILE   398     -31.264  10.666  30.234  1.00  0.00           C  
ATOM   3076  CG1 ILE   398     -31.523  11.211  27.732  1.00  0.00           C  
ATOM   3077  CD1 ILE   398     -31.003   9.842  27.293  1.00  0.00           C  
ATOM   3078  N   ASP   399     -33.717  13.362  28.620  1.00  0.00              
ATOM   3079  CA  ASP   399     -35.147  13.231  28.670  1.00  0.00              
ATOM   3080  CB  ASP   399     -35.886  14.206  27.737  1.00  0.00              
ATOM   3081  C   ASP   399     -35.424  11.836  28.208  1.00  0.00              
ATOM   3082  O   ASP   399     -35.447  11.552  27.012  1.00  0.00              
ATOM   3083  CG  ASP   399     -37.383  14.093  27.998  1.00  0.00           C  
ATOM   3084  OD1 ASP   399     -37.796  13.130  28.699  1.00  0.00           O  
ATOM   3085  OD2 ASP   399     -38.135  14.971  27.496  1.00  0.00           O  
ATOM   3086  N   CYS   400     -35.630  10.924  29.174  1.00  0.00              
ATOM   3087  CA  CYS   400     -35.796   9.530  28.897  1.00  0.00              
ATOM   3088  CB  CYS   400     -35.255   8.652  30.033  1.00  0.00              
ATOM   3089  C   CYS   400     -37.243   9.182  28.711  1.00  0.00              
ATOM   3090  O   CYS   400     -38.134   9.729  29.362  1.00  0.00              
ATOM   3091  SG  CYS   400     -35.572   6.890  29.761  1.00  0.00           S  
ATOM   3092  N   PRO   401     -37.488   8.281  27.789  1.00  0.00              
ATOM   3093  CA  PRO   401     -38.826   7.822  27.528  1.00  0.00              
ATOM   3094  CB  PRO   401     -38.799   7.248  26.105  1.00  0.00              
ATOM   3095  C   PRO   401     -39.194   6.807  28.570  1.00  0.00              
ATOM   3096  O   PRO   401     -38.287   6.206  29.142  1.00  0.00              
ATOM   3097  CD  PRO   401     -36.602   8.093  26.656  1.00  0.00           C  
ATOM   3098  CG  PRO   401     -37.306   7.022  25.806  1.00  0.00           C  
ATOM   3099  N   PRO   402     -40.456   6.602  28.850  1.00  0.00              
ATOM   3100  CA  PRO   402     -40.885   5.644  29.836  1.00  0.00              
ATOM   3101  CB  PRO   402     -42.408   5.741  29.851  1.00  0.00              
ATOM   3102  C   PRO   402     -40.422   4.270  29.446  1.00  0.00              
ATOM   3103  O   PRO   402     -40.566   3.900  28.283  1.00  0.00              
ATOM   3104  CD  PRO   402     -41.543   7.054  28.001  1.00  0.00           C  
ATOM   3105  CG  PRO   402     -42.747   6.188  28.416  1.00  0.00           C  
ATOM   3106  N   TRP   403     -39.893   3.505  30.416  1.00  0.00              
ATOM   3107  CA  TRP   403     -39.359   2.179  30.244  1.00  0.00              
ATOM   3108  CB  TRP   403     -38.647   1.678  31.516  1.00  0.00              
ATOM   3109  C   TRP   403     -40.423   1.173  29.911  1.00  0.00              
ATOM   3110  O   TRP   403     -40.212   0.287  29.084  1.00  0.00              
ATOM   3111  CG  TRP   403     -39.516   1.638  32.756  1.00  0.00           C  
ATOM   3112  CD2 TRP   403     -40.263   0.491  33.197  1.00  0.00           C  
ATOM   3113  CD1 TRP   403     -39.737   2.617  33.680  1.00  0.00           C  
ATOM   3114  NE1 TRP   403     -40.575   2.154  34.668  1.00  0.00           N  
ATOM   3115  CE2 TRP   403     -40.906   0.845  34.384  1.00  0.00           C  
ATOM   3116  CE3 TRP   403     -40.400  -0.757  32.661  1.00  0.00           C  
ATOM   3117  CZ2 TRP   403     -41.696  -0.045  35.056  1.00  0.00           C  
ATOM   3118  CZ3 TRP   403     -41.202  -1.645  33.341  1.00  0.00           C  
ATOM   3119  CH2 TRP   403     -41.839  -1.303  34.515  1.00  0.00           C  
ATOM   3120  N   GLU   404     -41.614   1.313  30.515  1.00  0.00              
ATOM   3121  CA  GLU   404     -42.645   0.310  30.467  1.00  0.00              
ATOM   3122  CB  GLU   404     -43.938   0.787  31.153  1.00  0.00              
ATOM   3123  C   GLU   404     -43.004  -0.069  29.062  1.00  0.00              
ATOM   3124  O   GLU   404     -43.251  -1.242  28.790  1.00  0.00              
ATOM   3125  CG  GLU   404     -45.094  -0.213  31.080  1.00  0.00           C  
ATOM   3126  CD  GLU   404     -44.789  -1.378  32.008  1.00  0.00           C  
ATOM   3127  OE1 GLU   404     -44.712  -1.147  33.244  1.00  0.00           O  
ATOM   3128  OE2 GLU   404     -44.632  -2.516  31.492  1.00  0.00           O  
ATOM   3129  N   SER   405     -43.035   0.891  28.124  1.00  0.00              
ATOM   3130  CA  SER   405     -43.493   0.580  26.797  1.00  0.00              
ATOM   3131  CB  SER   405     -43.496   1.813  25.876  1.00  0.00              
ATOM   3132  C   SER   405     -42.647  -0.486  26.152  1.00  0.00              
ATOM   3133  O   SER   405     -43.146  -1.272  25.348  1.00  0.00              
ATOM   3134  OG  SER   405     -42.179   2.324  25.737  1.00  0.00           O  
ATOM   3135  N   LYS   406     -41.341  -0.520  26.465  1.00  0.00              
ATOM   3136  CA  LYS   406     -40.369  -1.421  25.897  1.00  0.00              
ATOM   3137  CB  LYS   406     -38.930  -0.955  26.159  1.00  0.00              
ATOM   3138  C   LYS   406     -40.494  -2.837  26.400  1.00  0.00              
ATOM   3139  O   LYS   406     -40.028  -3.771  25.748  1.00  0.00              
ATOM   3140  CG  LYS   406     -38.673   0.440  25.591  1.00  0.00           C  
ATOM   3141  CD  LYS   406     -38.995   0.550  24.101  1.00  0.00           C  
ATOM   3142  CE  LYS   406     -38.905   1.977  23.558  1.00  0.00           C  
ATOM   3143  NZ  LYS   406     -39.230   1.991  22.115  1.00  0.00           N  
ATOM   3144  N   CYS   407     -41.099  -3.040  27.584  1.00  0.00              
ATOM   3145  CA  CYS   407     -41.096  -4.312  28.263  1.00  0.00              
ATOM   3146  CB  CYS   407     -42.041  -4.339  29.470  1.00  0.00              
ATOM   3147  C   CYS   407     -41.518  -5.446  27.373  1.00  0.00              
ATOM   3148  O   CYS   407     -42.348  -5.282  26.480  1.00  0.00              
ATOM   3149  SG  CYS   407     -41.667  -2.998  30.625  1.00  0.00           S  
ATOM   3150  N   VAL   408     -40.915  -6.642  27.609  1.00  0.00              
ATOM   3151  CA  VAL   408     -41.252  -7.839  26.876  1.00  0.00              
ATOM   3152  CB  VAL   408     -40.082  -8.669  26.423  1.00  0.00              
ATOM   3153  C   VAL   408     -42.029  -8.747  27.793  1.00  0.00              
ATOM   3154  O   VAL   408     -41.892  -8.708  29.013  1.00  0.00              
ATOM   3155  CG1 VAL   408     -39.137  -7.804  25.577  1.00  0.00           C  
ATOM   3156  CG2 VAL   408     -39.443  -9.342  27.649  1.00  0.00           C  
ATOM   3157  N   PRO   409     -42.868  -9.568  27.226  1.00  0.00              
ATOM   3158  CA  PRO   409     -43.687 -10.489  27.968  1.00  0.00              
ATOM   3159  CB  PRO   409     -44.865 -10.821  27.059  1.00  0.00              
ATOM   3160  C   PRO   409     -42.981 -11.748  28.342  1.00  0.00              
ATOM   3161  O   PRO   409     -42.056 -12.158  27.644  1.00  0.00              
ATOM   3162  CD  PRO   409     -43.324  -9.399  25.859  1.00  0.00           C  
ATOM   3163  CG  PRO   409     -44.324 -10.549  25.647  1.00  0.00           C  
ATOM   3164  N   LYS   410     -43.466 -12.406  29.411  1.00  0.00              
ATOM   3165  CA  LYS   410     -42.883 -13.625  29.875  1.00  0.00              
ATOM   3166  CB  LYS   410     -43.340 -13.954  31.310  1.00  0.00              
ATOM   3167  C   LYS   410     -43.302 -14.720  28.940  1.00  0.00              
ATOM   3168  O   LYS   410     -44.445 -14.764  28.486  1.00  0.00              
ATOM   3169  CG  LYS   410     -42.442 -14.926  32.078  1.00  0.00           C  
ATOM   3170  CD  LYS   410     -42.693 -14.924  33.592  1.00  0.00           C  
ATOM   3171  CE  LYS   410     -41.928 -13.838  34.360  1.00  0.00           C  
ATOM   3172  NZ  LYS   410     -42.666 -12.555  34.321  1.00  0.00           N  
ATOM   3173  N   GLY   411     -42.357 -15.625  28.610  1.00  0.00              
ATOM   3174  CA  GLY   411     -42.639 -16.758  27.772  1.00  0.00              
ATOM   3175  C   GLY   411     -42.304 -16.450  26.341  1.00  0.00              
ATOM   3176  O   GLY   411     -42.268 -17.355  25.508  1.00  0.00              
ATOM   3177  N   SER   412     -42.045 -15.171  26.005  1.00  0.00              
ATOM   3178  CA  SER   412     -41.754 -14.832  24.636  1.00  0.00              
ATOM   3179  CB  SER   412     -42.081 -13.375  24.270  1.00  0.00              
ATOM   3180  C   SER   412     -40.283 -14.977  24.385  1.00  0.00              
ATOM   3181  O   SER   412     -39.492 -15.146  25.312  1.00  0.00              
ATOM   3182  OG  SER   412     -41.163 -12.500  24.911  1.00  0.00           O  
ATOM   3183  N   GLU   413     -39.889 -14.899  23.093  1.00  0.00              
ATOM   3184  CA  GLU   413     -38.513 -15.018  22.688  1.00  0.00              
ATOM   3185  CB  GLU   413     -38.301 -16.148  21.668  1.00  0.00              
ATOM   3186  C   GLU   413     -38.102 -13.736  22.021  1.00  0.00              
ATOM   3187  O   GLU   413     -38.792 -13.250  21.126  1.00  0.00              
ATOM   3188  CG  GLU   413     -39.147 -15.955  20.407  1.00  0.00           C  
ATOM   3189  CD  GLU   413     -38.989 -17.178  19.514  1.00  0.00           C  
ATOM   3190  OE1 GLU   413     -37.886 -17.787  19.522  1.00  0.00           O  
ATOM   3191  OE2 GLU   413     -39.979 -17.521  18.815  1.00  0.00           O  
ATOM   3192  N   VAL   414     -36.950 -13.153  22.430  1.00  0.00              
ATOM   3193  CA  VAL   414     -36.538 -11.896  21.857  1.00  0.00              
ATOM   3194  CB  VAL   414     -36.823 -10.721  22.770  1.00  0.00              
ATOM   3195  C   VAL   414     -35.052 -11.886  21.642  1.00  0.00              
ATOM   3196  O   VAL   414     -34.303 -12.623  22.282  1.00  0.00              
ATOM   3197  CG1 VAL   414     -36.293  -9.408  22.164  1.00  0.00           C  
ATOM   3198  CG2 VAL   414     -38.329 -10.677  23.052  1.00  0.00           C  
ATOM   3199  N   SER   415     -34.600 -11.065  20.669  1.00  0.00              
ATOM   3200  CA  SER   415     -33.206 -10.752  20.568  1.00  0.00              
ATOM   3201  CB  SER   415     -32.762 -10.343  19.153  1.00  0.00              
ATOM   3202  C   SER   415     -33.131  -9.541  21.451  1.00  0.00              
ATOM   3203  O   SER   415     -33.650  -8.481  21.109  1.00  0.00              
ATOM   3204  OG  SER   415     -32.899 -11.441  18.263  1.00  0.00           O  
ATOM   3205  N   CYS   416     -32.425  -9.667  22.591  1.00  0.00              
ATOM   3206  CA  CYS   416     -32.462  -8.725  23.681  1.00  0.00              
ATOM   3207  CB  CYS   416     -31.492  -9.112  24.810  1.00  0.00              
ATOM   3208  C   CYS   416     -32.108  -7.315  23.300  1.00  0.00              
ATOM   3209  O   CYS   416     -32.800  -6.376  23.694  1.00  0.00              
ATOM   3210  SG  CYS   416     -31.866 -10.736  25.532  1.00  0.00           S  
ATOM   3211  N   MET   417     -31.053  -7.114  22.500  1.00  0.00              
ATOM   3212  CA  MET   417     -30.564  -5.793  22.214  1.00  0.00              
ATOM   3213  CB  MET   417     -29.312  -5.806  21.323  1.00  0.00              
ATOM   3214  C   MET   417     -31.617  -4.985  21.513  1.00  0.00              
ATOM   3215  O   MET   417     -31.620  -3.758  21.603  1.00  0.00              
ATOM   3216  CG  MET   417     -28.094  -6.417  22.016  1.00  0.00           C  
ATOM   3217  SD  MET   417     -27.580  -5.526  23.514  1.00  0.00           S  
ATOM   3218  CE  MET   417     -27.301  -3.955  22.647  1.00  0.00           C  
ATOM   3219  N   LYS   418     -32.529  -5.640  20.773  1.00  0.00              
ATOM   3220  CA  LYS   418     -33.513  -4.913  20.019  1.00  0.00              
ATOM   3221  CB  LYS   418     -34.490  -5.817  19.247  1.00  0.00              
ATOM   3222  C   LYS   418     -34.327  -4.022  20.913  1.00  0.00              
ATOM   3223  O   LYS   418     -34.685  -2.915  20.514  1.00  0.00              
ATOM   3224  CG  LYS   418     -33.863  -6.475  18.017  1.00  0.00           C  
ATOM   3225  CD  LYS   418     -34.746  -7.549  17.380  1.00  0.00           C  
ATOM   3226  CE  LYS   418     -34.213  -8.068  16.044  1.00  0.00           C  
ATOM   3227  NZ  LYS   418     -35.133  -9.089  15.496  1.00  0.00           N  
ATOM   3228  N   VAL   419     -34.668  -4.467  22.136  1.00  0.00              
ATOM   3229  CA  VAL   419     -35.454  -3.642  23.012  1.00  0.00              
ATOM   3230  CB  VAL   419     -35.837  -4.332  24.290  1.00  0.00              
ATOM   3231  C   VAL   419     -34.655  -2.420  23.348  1.00  0.00              
ATOM   3232  O   VAL   419     -35.197  -1.322  23.457  1.00  0.00              
ATOM   3233  CG1 VAL   419     -36.615  -3.337  25.166  1.00  0.00           C  
ATOM   3234  CG2 VAL   419     -36.640  -5.598  23.941  1.00  0.00           C  
ATOM   3235  N   VAL   420     -33.333  -2.592  23.532  1.00  0.00              
ATOM   3236  CA  VAL   420     -32.440  -1.517  23.862  1.00  0.00              
ATOM   3237  CB  VAL   420     -31.026  -2.003  23.998  1.00  0.00              
ATOM   3238  C   VAL   420     -32.433  -0.558  22.706  1.00  0.00              
ATOM   3239  O   VAL   420     -32.423   0.658  22.885  1.00  0.00              
ATOM   3240  CG1 VAL   420     -30.117  -0.836  24.419  1.00  0.00           C  
ATOM   3241  CG2 VAL   420     -31.015  -3.242  24.895  1.00  0.00           C  
ATOM   3242  N   GLY   421     -32.428  -1.096  21.470  1.00  0.00              
ATOM   3243  CA  GLY   421     -32.370  -0.271  20.294  1.00  0.00              
ATOM   3244  C   GLY   421     -33.583   0.605  20.200  1.00  0.00              
ATOM   3245  O   GLY   421     -33.488   1.766  19.801  1.00  0.00              
ATOM   3246  N   GLU   422     -34.764   0.056  20.539  1.00  0.00              
ATOM   3247  CA  GLU   422     -36.004   0.776  20.454  1.00  0.00              
ATOM   3248  CB  GLU   422     -37.182  -0.099  20.914  1.00  0.00              
ATOM   3249  C   GLU   422     -35.917   1.921  21.409  1.00  0.00              
ATOM   3250  O   GLU   422     -36.311   3.046  21.105  1.00  0.00              
ATOM   3251  CG  GLU   422     -37.362  -1.371  20.081  1.00  0.00           C  
ATOM   3252  CD  GLU   422     -38.235  -2.327  20.882  1.00  0.00           C  
ATOM   3253  OE1 GLU   422     -39.322  -1.892  21.345  1.00  0.00           O  
ATOM   3254  OE2 GLU   422     -37.819  -3.505  21.052  1.00  0.00           O  
ATOM   3255  N   TYR   423     -35.379   1.633  22.604  1.00  0.00              
ATOM   3256  CA  TYR   423     -35.229   2.574  23.672  1.00  0.00              
ATOM   3257  CB  TYR   423     -34.726   1.828  24.920  1.00  0.00              
ATOM   3258  C   TYR   423     -34.278   3.658  23.248  1.00  0.00              
ATOM   3259  O   TYR   423     -34.549   4.841  23.442  1.00  0.00              
ATOM   3260  CG  TYR   423     -34.377   2.746  26.032  1.00  0.00           C  
ATOM   3261  CD1 TYR   423     -35.310   3.582  26.600  1.00  0.00           C  
ATOM   3262  CD2 TYR   423     -33.101   2.711  26.541  1.00  0.00           C  
ATOM   3263  CE1 TYR   423     -34.952   4.403  27.645  1.00  0.00           C  
ATOM   3264  CE2 TYR   423     -32.740   3.525  27.582  1.00  0.00           C  
ATOM   3265  CZ  TYR   423     -33.666   4.374  28.132  1.00  0.00           C  
ATOM   3266  OH  TYR   423     -33.281   5.203  29.204  1.00  0.00           O  
ATOM   3267  N   LEU   424     -33.145   3.285  22.623  1.00  0.00              
ATOM   3268  CA  LEU   424     -32.169   4.247  22.182  1.00  0.00              
ATOM   3269  CB  LEU   424     -30.919   3.595  21.576  1.00  0.00              
ATOM   3270  C   LEU   424     -32.778   5.110  21.120  1.00  0.00              
ATOM   3271  O   LEU   424     -32.501   6.305  21.037  1.00  0.00              
ATOM   3272  CG  LEU   424     -30.130   2.793  22.619  1.00  0.00           C  
ATOM   3273  CD1 LEU   424     -28.836   2.218  22.024  1.00  0.00           C  
ATOM   3274  CD2 LEU   424     -29.917   3.632  23.890  1.00  0.00           C  
ATOM   3275  N   HIS   425     -33.630   4.526  20.264  1.00  0.00              
ATOM   3276  CA  HIS   425     -34.227   5.295  19.212  1.00  0.00              
ATOM   3277  CB  HIS   425     -35.254   4.461  18.423  1.00  0.00              
ATOM   3278  C   HIS   425     -34.959   6.453  19.822  1.00  0.00              
ATOM   3279  O   HIS   425     -34.783   7.601  19.416  1.00  0.00              
ATOM   3280  ND1 HIS   425     -37.176   5.932  17.670  1.00  0.00           N  
ATOM   3281  CG  HIS   425     -36.024   5.230  17.391  1.00  0.00           C  
ATOM   3282  NE2 HIS   425     -36.801   6.169  15.492  1.00  0.00           N  
ATOM   3283  CD2 HIS   425     -35.809   5.386  16.056  1.00  0.00           C  
ATOM   3284  CE1 HIS   425     -37.599   6.473  16.500  1.00  0.00           C  
ATOM   3285  N   ASP   426     -35.790   6.175  20.839  1.00  0.00              
ATOM   3286  CA  ASP   426     -36.598   7.179  21.468  1.00  0.00              
ATOM   3287  CB  ASP   426     -37.657   6.573  22.403  1.00  0.00              
ATOM   3288  C   ASP   426     -35.754   8.160  22.221  1.00  0.00              
ATOM   3289  O   ASP   426     -36.113   9.333  22.307  1.00  0.00              
ATOM   3290  CG  ASP   426     -38.695   5.914  21.499  1.00  0.00           C  
ATOM   3291  OD1 ASP   426     -39.047   6.537  20.462  1.00  0.00           O  
ATOM   3292  OD2 ASP   426     -39.136   4.778  21.819  1.00  0.00           O  
ATOM   3293  N   VAL   427     -34.634   7.721  22.830  1.00  0.00              
ATOM   3294  CA  VAL   427     -33.828   8.694  23.514  1.00  0.00              
ATOM   3295  CB  VAL   427     -32.710   8.144  24.366  1.00  0.00              
ATOM   3296  C   VAL   427     -33.263   9.662  22.525  1.00  0.00              
ATOM   3297  O   VAL   427     -33.224  10.863  22.788  1.00  0.00              
ATOM   3298  CG1 VAL   427     -33.316   7.533  25.631  1.00  0.00           C  
ATOM   3299  CG2 VAL   427     -31.898   7.116  23.575  1.00  0.00           C  
ATOM   3300  N   ILE   428     -32.812   9.179  21.350  1.00  0.00              
ATOM   3301  CA  ILE   428     -32.253  10.112  20.416  1.00  0.00              
ATOM   3302  CB  ILE   428     -31.528   9.483  19.250  1.00  0.00              
ATOM   3303  C   ILE   428     -33.317  11.064  19.966  1.00  0.00              
ATOM   3304  O   ILE   428     -33.077  12.268  19.880  1.00  0.00              
ATOM   3305  CG2 ILE   428     -30.281   8.775  19.796  1.00  0.00           C  
ATOM   3306  CG1 ILE   428     -32.423   8.567  18.414  1.00  0.00           C  
ATOM   3307  CD1 ILE   428     -31.720   8.042  17.163  1.00  0.00           C  
ATOM   3308  N   LYS   429     -34.543  10.577  19.701  1.00  0.00              
ATOM   3309  CA  LYS   429     -35.542  11.500  19.245  1.00  0.00              
ATOM   3310  CB  LYS   429     -36.888  10.845  18.895  1.00  0.00              
ATOM   3311  C   LYS   429     -35.774  12.536  20.307  1.00  0.00              
ATOM   3312  O   LYS   429     -35.951  13.714  20.003  1.00  0.00              
ATOM   3313  CG  LYS   429     -37.590  10.173  20.071  1.00  0.00           C  
ATOM   3314  CD  LYS   429     -39.085   9.979  19.826  1.00  0.00           C  
ATOM   3315  CE  LYS   429     -39.800  11.299  19.532  1.00  0.00           C  
ATOM   3316  NZ  LYS   429     -41.266  11.109  19.577  1.00  0.00           N  
ATOM   3317  N   LYS   430     -35.791  12.115  21.584  1.00  0.00              
ATOM   3318  CA  LYS   430     -36.030  12.986  22.700  1.00  0.00              
ATOM   3319  CB  LYS   430     -36.207  12.187  24.000  1.00  0.00              
ATOM   3320  C   LYS   430     -34.874  13.931  22.876  1.00  0.00              
ATOM   3321  O   LYS   430     -35.068  15.084  23.259  1.00  0.00              
ATOM   3322  CG  LYS   430     -37.050  12.914  25.042  1.00  0.00           C  
ATOM   3323  CD  LYS   430     -38.518  13.035  24.626  1.00  0.00           C  
ATOM   3324  CE  LYS   430     -39.270  11.701  24.619  1.00  0.00           C  
ATOM   3325  NZ  LYS   430     -39.808  11.409  25.968  1.00  0.00           N  
ATOM   3326  N   ASN   431     -33.629  13.458  22.648  1.00  0.00              
ATOM   3327  CA  ASN   431     -32.488  14.318  22.822  1.00  0.00              
ATOM   3328  CB  ASN   431     -31.546  13.785  23.914  1.00  0.00              
ATOM   3329  C   ASN   431     -31.723  14.298  21.529  1.00  0.00              
ATOM   3330  O   ASN   431     -30.668  13.676  21.419  1.00  0.00              
ATOM   3331  CG  ASN   431     -32.341  13.694  25.211  1.00  0.00           C  
ATOM   3332  OD1 ASN   431     -32.328  14.611  26.031  1.00  0.00           O  
ATOM   3333  ND2 ASN   431     -33.068  12.559  25.395  1.00  0.00           N  
ATOM   3334  N   PRO   432     -32.206  15.035  20.571  1.00  0.00              
ATOM   3335  CA  PRO   432     -31.717  15.024  19.218  1.00  0.00              
ATOM   3336  CB  PRO   432     -32.638  15.978  18.456  1.00  0.00              
ATOM   3337  C   PRO   432     -30.274  15.362  18.997  1.00  0.00              
ATOM   3338  O   PRO   432     -29.750  14.912  17.980  1.00  0.00              
ATOM   3339  CD  PRO   432     -33.154  16.107  20.819  1.00  0.00           C  
ATOM   3340  CG  PRO   432     -33.125  16.958  19.539  1.00  0.00           C  
ATOM   3341  N   THR   433     -29.611  16.174  19.847  1.00  0.00              
ATOM   3342  CA  THR   433     -28.248  16.473  19.498  1.00  0.00              
ATOM   3343  CB  THR   433     -28.073  17.893  19.050  1.00  0.00              
ATOM   3344  C   THR   433     -27.334  16.267  20.671  1.00  0.00              
ATOM   3345  O   THR   433     -26.281  16.901  20.743  1.00  0.00              
ATOM   3346  OG1 THR   433     -28.365  18.782  20.118  1.00  0.00           O  
ATOM   3347  CG2 THR   433     -29.033  18.154  17.878  1.00  0.00           C  
ATOM   3348  N   SER   434     -27.675  15.358  21.608  1.00  0.00              
ATOM   3349  CA  SER   434     -26.797  15.205  22.734  1.00  0.00              
ATOM   3350  CB  SER   434     -27.304  15.941  23.986  1.00  0.00              
ATOM   3351  C   SER   434     -26.678  13.757  23.117  1.00  0.00              
ATOM   3352  O   SER   434     -26.125  13.448  24.170  1.00  0.00              
ATOM   3353  OG  SER   434     -28.530  15.372  24.421  1.00  0.00           O  
ATOM   3354  N   PHE   435     -27.174  12.826  22.281  1.00  0.00              
ATOM   3355  CA  PHE   435     -27.081  11.425  22.601  1.00  0.00              
ATOM   3356  CB  PHE   435     -28.495  10.840  22.852  1.00  0.00              
ATOM   3357  C   PHE   435     -26.529  10.785  21.359  1.00  0.00              
ATOM   3358  O   PHE   435     -27.153  10.860  20.303  1.00  0.00              
ATOM   3359  CG  PHE   435     -28.485   9.430  23.347  1.00  0.00           C  
ATOM   3360  CD1 PHE   435     -28.382   9.162  24.695  1.00  0.00           C  
ATOM   3361  CD2 PHE   435     -28.611   8.373  22.472  1.00  0.00           C  
ATOM   3362  CE1 PHE   435     -28.385   7.867  25.158  1.00  0.00           C  
ATOM   3363  CE2 PHE   435     -28.615   7.075  22.930  1.00  0.00           C  
ATOM   3364  CZ  PHE   435     -28.500   6.819  24.276  1.00  0.00           C  
ATOM   3365  N   ARG   436     -25.353  10.124  21.435  1.00  0.00              
ATOM   3366  CA  ARG   436     -24.801   9.571  20.226  1.00  0.00              
ATOM   3367  CB  ARG   436     -23.443  10.165  19.828  1.00  0.00              
ATOM   3368  C   ARG   436     -24.533   8.114  20.404  1.00  0.00              
ATOM   3369  O   ARG   436     -24.269   7.646  21.509  1.00  0.00              
ATOM   3370  CG  ARG   436     -23.515  11.526  19.148  1.00  0.00           C  
ATOM   3371  CD  ARG   436     -22.178  11.918  18.521  1.00  0.00           C  
ATOM   3372  NE  ARG   436     -22.450  13.039  17.587  1.00  0.00           N  
ATOM   3373  CZ  ARG   436     -22.869  12.778  16.314  1.00  0.00           C  
ATOM   3374  NH1 ARG   436     -22.989  11.490  15.879  1.00  0.00           N  
ATOM   3375  NH2 ARG   436     -23.186  13.813  15.484  1.00  0.00           N  
ATOM   3376  N   ILE   437     -24.589   7.362  19.283  1.00  0.00              
ATOM   3377  CA  ILE   437     -24.286   5.960  19.314  1.00  0.00              
ATOM   3378  CB  ILE   437     -25.401   5.093  18.797  1.00  0.00              
ATOM   3379  C   ILE   437     -23.071   5.731  18.462  1.00  0.00              
ATOM   3380  O   ILE   437     -22.969   6.251  17.350  1.00  0.00              
ATOM   3381  CG2 ILE   437     -24.882   3.649  18.675  1.00  0.00           C  
ATOM   3382  CG1 ILE   437     -26.637   5.233  19.705  1.00  0.00           C  
ATOM   3383  CD1 ILE   437     -27.910   4.624  19.119  1.00  0.00           C  
ATOM   3384  N   PHE   438     -22.092   4.960  18.987  1.00  0.00              
ATOM   3385  CA  PHE   438     -20.885   4.680  18.255  1.00  0.00              
ATOM   3386  CB  PHE   438     -19.605   5.127  18.988  1.00  0.00              
ATOM   3387  C   PHE   438     -20.769   3.188  18.091  1.00  0.00              
ATOM   3388  O   PHE   438     -21.195   2.423  18.956  1.00  0.00              
ATOM   3389  CG  PHE   438     -19.645   6.606  19.184  1.00  0.00           C  
ATOM   3390  CD1 PHE   438     -19.261   7.466  18.180  1.00  0.00           C  
ATOM   3391  CD2 PHE   438     -20.061   7.133  20.387  1.00  0.00           C  
ATOM   3392  CE1 PHE   438     -19.297   8.828  18.373  1.00  0.00           C  
ATOM   3393  CE2 PHE   438     -20.099   8.493  20.584  1.00  0.00           C  
ATOM   3394  CZ  PHE   438     -19.716   9.344  19.576  1.00  0.00           C  
ATOM   3395  N   SER   439     -20.204   2.729  16.951  1.00  0.00              
ATOM   3396  CA  SER   439     -20.019   1.315  16.759  1.00  0.00              
ATOM   3397  CB  SER   439     -21.274   0.613  16.209  1.00  0.00              
ATOM   3398  C   SER   439     -18.914   1.100  15.760  1.00  0.00              
ATOM   3399  O   SER   439     -18.699   1.890  14.843  1.00  0.00              
ATOM   3400  OG  SER   439     -21.026  -0.775  16.042  1.00  0.00           O  
ATOM   3401  N   PRO   440     -18.211   0.018  15.941  1.00  0.00              
ATOM   3402  CA  PRO   440     -17.112  -0.373  15.095  1.00  0.00              
ATOM   3403  CB  PRO   440     -16.201  -1.262  15.943  1.00  0.00              
ATOM   3404  C   PRO   440     -17.623  -1.049  13.856  1.00  0.00              
ATOM   3405  O   PRO   440     -17.075  -2.089  13.490  1.00  0.00              
ATOM   3406  CD  PRO   440     -18.079  -0.545  17.276  1.00  0.00           C  
ATOM   3407  CG  PRO   440     -17.084  -1.705  17.118  1.00  0.00           C  
ATOM   3408  N   ASP   441     -18.693  -0.515  13.235  1.00  0.00              
ATOM   3409  CA  ASP   441     -19.323  -1.113  12.092  1.00  0.00              
ATOM   3410  CB  ASP   441     -18.341  -1.461  10.957  1.00  0.00              
ATOM   3411  C   ASP   441     -20.017  -2.350  12.568  1.00  0.00              
ATOM   3412  O   ASP   441     -20.080  -3.365  11.876  1.00  0.00              
ATOM   3413  CG  ASP   441     -19.116  -1.562   9.644  1.00  0.00           C  
ATOM   3414  OD1 ASP   441     -20.016  -2.435   9.525  1.00  0.00           O  
ATOM   3415  OD2 ASP   441     -18.817  -0.741   8.736  1.00  0.00           O  
ATOM   3416  N   GLU   442     -20.562  -2.287  13.802  1.00  0.00              
ATOM   3417  CA  GLU   442     -21.257  -3.428  14.321  1.00  0.00              
ATOM   3418  CB  GLU   442     -20.431  -4.124  15.415  1.00  0.00              
ATOM   3419  C   GLU   442     -22.557  -3.000  14.953  1.00  0.00              
ATOM   3420  O   GLU   442     -23.161  -3.775  15.693  1.00  0.00              
ATOM   3421  CG  GLU   442     -19.117  -4.709  14.888  1.00  0.00           C  
ATOM   3422  CD  GLU   442     -18.193  -4.976  16.067  1.00  0.00           C  
ATOM   3423  OE1 GLU   442     -18.662  -4.844  17.229  1.00  0.00           O  
ATOM   3424  OE2 GLU   442     -17.008  -5.326  15.823  1.00  0.00           O  
ATOM   3425  N   LEU   443     -23.058  -1.785  14.645  1.00  0.00              
ATOM   3426  CA  LEU   443     -24.278  -1.323  15.261  1.00  0.00              
ATOM   3427  CB  LEU   443     -24.667   0.099  14.814  1.00  0.00              
ATOM   3428  C   LEU   443     -25.413  -2.232  14.887  1.00  0.00              
ATOM   3429  O   LEU   443     -26.178  -2.673  15.746  1.00  0.00              
ATOM   3430  CG  LEU   443     -26.011   0.586  15.392  1.00  0.00           C  
ATOM   3431  CD1 LEU   443     -25.976   0.652  16.926  1.00  0.00           C  
ATOM   3432  CD2 LEU   443     -26.446   1.915  14.753  1.00  0.00           C  
ATOM   3433  N   VAL   444     -25.559  -2.529  13.582  1.00  0.00              
ATOM   3434  CA  VAL   444     -26.625  -3.390  13.153  1.00  0.00              
ATOM   3435  CB  VAL   444     -26.899  -3.364  11.676  1.00  0.00              
ATOM   3436  C   VAL   444     -26.380  -4.799  13.611  1.00  0.00              
ATOM   3437  O   VAL   444     -27.314  -5.502  13.993  1.00  0.00              
ATOM   3438  CG1 VAL   444     -27.506  -1.997  11.324  1.00  0.00           C  
ATOM   3439  CG2 VAL   444     -25.601  -3.651  10.918  1.00  0.00           C  
ATOM   3440  N   SER   445     -25.111  -5.253  13.602  1.00  0.00              
ATOM   3441  CA  SER   445     -24.824  -6.615  13.964  1.00  0.00              
ATOM   3442  CB  SER   445     -23.325  -6.955  13.864  1.00  0.00              
ATOM   3443  C   SER   445     -25.245  -6.853  15.384  1.00  0.00              
ATOM   3444  O   SER   445     -25.742  -7.925  15.730  1.00  0.00              
ATOM   3445  OG  SER   445     -23.103  -8.309  14.231  1.00  0.00           O  
ATOM   3446  N   ASN   446     -25.019  -5.845  16.243  1.00  0.00              
ATOM   3447  CA  ASN   446     -25.333  -5.830  17.644  1.00  0.00              
ATOM   3448  CB  ASN   446     -24.491  -4.815  18.430  1.00  0.00              
ATOM   3449  C   ASN   446     -26.809  -5.619  17.857  1.00  0.00              
ATOM   3450  O   ASN   446     -27.283  -5.662  18.991  1.00  0.00              
ATOM   3451  CG  ASN   446     -23.077  -5.394  18.446  1.00  0.00           C  
ATOM   3452  OD1 ASN   446     -22.095  -4.678  18.639  1.00  0.00           O  
ATOM   3453  ND2 ASN   446     -22.969  -6.733  18.225  1.00  0.00           N  
ATOM   3454  N   LYS   447     -27.563  -5.329  16.775  1.00  0.00              
ATOM   3455  CA  LYS   447     -28.997  -5.167  16.822  1.00  0.00              
ATOM   3456  CB  LYS   447     -29.699  -6.311  17.577  1.00  0.00              
ATOM   3457  C   LYS   447     -29.448  -3.885  17.470  1.00  0.00              
ATOM   3458  O   LYS   447     -30.460  -3.875  18.171  1.00  0.00              
ATOM   3459  CG  LYS   447     -29.582  -7.679  16.903  1.00  0.00           C  
ATOM   3460  CD  LYS   447     -30.248  -7.745  15.529  1.00  0.00           C  
ATOM   3461  CE  LYS   447     -30.175  -9.131  14.887  1.00  0.00           C  
ATOM   3462  NZ  LYS   447     -30.893  -9.127  13.593  1.00  0.00           N  
ATOM   3463  N   LEU   448     -28.731  -2.762  17.253  1.00  0.00              
ATOM   3464  CA  LEU   448     -29.202  -1.506  17.780  1.00  0.00              
ATOM   3465  CB  LEU   448     -28.094  -0.734  18.513  1.00  0.00              
ATOM   3466  C   LEU   448     -29.643  -0.648  16.619  1.00  0.00              
ATOM   3467  O   LEU   448     -29.767   0.572  16.738  1.00  0.00              
ATOM   3468  CG  LEU   448     -27.577  -1.459  19.769  1.00  0.00           C  
ATOM   3469  CD1 LEU   448     -26.472  -0.651  20.465  1.00  0.00           C  
ATOM   3470  CD2 LEU   448     -28.733  -1.816  20.716  1.00  0.00           C  
ATOM   3471  N   ASN   449     -29.984  -1.299  15.492  1.00  0.00              
ATOM   3472  CA  ASN   449     -30.343  -0.691  14.236  1.00  0.00              
ATOM   3473  CB  ASN   449     -30.359  -1.689  13.060  1.00  0.00              
ATOM   3474  C   ASN   449     -31.647   0.053  14.302  1.00  0.00              
ATOM   3475  O   ASN   449     -31.944   0.851  13.416  1.00  0.00              
ATOM   3476  CG  ASN   449     -31.296  -2.848  13.371  1.00  0.00           C  
ATOM   3477  OD1 ASN   449     -31.513  -3.197  14.530  1.00  0.00           O  
ATOM   3478  ND2 ASN   449     -31.850  -3.480  12.302  1.00  0.00           N  
ATOM   3479  N   ALA   450     -32.472  -0.184  15.335  1.00  0.00              
ATOM   3480  CA  ALA   450     -33.753   0.468  15.436  1.00  0.00              
ATOM   3481  CB  ALA   450     -34.476   0.158  16.759  1.00  0.00              
ATOM   3482  C   ALA   450     -33.523   1.955  15.382  1.00  0.00              
ATOM   3483  O   ALA   450     -34.392   2.714  14.956  1.00  0.00              
ATOM   3484  N   THR   451     -32.331   2.400  15.815  1.00  0.00              
ATOM   3485  CA  THR   451     -31.934   3.782  15.930  1.00  0.00              
ATOM   3486  CB  THR   451     -30.475   3.904  16.249  1.00  0.00              
ATOM   3487  C   THR   451     -32.070   4.475  14.601  1.00  0.00              
ATOM   3488  O   THR   451     -32.346   5.672  14.534  1.00  0.00              
ATOM   3489  OG1 THR   451     -30.130   3.078  17.348  1.00  0.00           O  
ATOM   3490  CG2 THR   451     -30.189   5.369  16.602  1.00  0.00           C  
ATOM   3491  N   LEU   452     -31.853   3.734  13.504  1.00  0.00              
ATOM   3492  CA  LEU   452     -31.845   4.246  12.160  1.00  0.00              
ATOM   3493  CB  LEU   452     -31.476   3.163  11.131  1.00  0.00              
ATOM   3494  C   LEU   452     -33.180   4.828  11.819  1.00  0.00              
ATOM   3495  O   LEU   452     -33.289   5.654  10.913  1.00  0.00              
ATOM   3496  CG  LEU   452     -29.974   2.811  11.138  1.00  0.00           C  
ATOM   3497  CD1 LEU   452     -29.156   3.884  10.407  1.00  0.00           C  
ATOM   3498  CD2 LEU   452     -29.456   2.586  12.568  1.00  0.00           C  
ATOM   3499  N   ARG   453     -34.241   4.394  12.517  1.00  0.00              
ATOM   3500  CA  ARG   453     -35.553   4.887  12.224  1.00  0.00              
ATOM   3501  CB  ARG   453     -36.636   4.348  13.175  1.00  0.00              
ATOM   3502  C   ARG   453     -35.561   6.383  12.355  1.00  0.00              
ATOM   3503  O   ARG   453     -36.224   7.051  11.564  1.00  0.00              
ATOM   3504  CG  ARG   453     -36.854   2.836  13.092  1.00  0.00           C  
ATOM   3505  CD  ARG   453     -37.977   2.348  14.010  1.00  0.00           C  
ATOM   3506  NE  ARG   453     -37.920   0.861  14.056  1.00  0.00           N  
ATOM   3507  CZ  ARG   453     -38.317   0.212  15.189  1.00  0.00           C  
ATOM   3508  NH1 ARG   453     -38.772   0.927  16.260  1.00  0.00           N  
ATOM   3509  NH2 ARG   453     -38.253  -1.150  15.257  1.00  0.00           N  
ATOM   3510  N   ASP   454     -34.866   6.982  13.351  1.00  0.00              
ATOM   3511  CA  ASP   454     -34.980   8.416  13.361  1.00  0.00              
ATOM   3512  CB  ASP   454     -35.747   8.991  14.572  1.00  0.00              
ATOM   3513  C   ASP   454     -33.652   9.115  13.246  1.00  0.00              
ATOM   3514  O   ASP   454     -33.549  10.292  13.587  1.00  0.00              
ATOM   3515  CG  ASP   454     -35.002   8.740  15.873  1.00  0.00           C  
ATOM   3516  OD1 ASP   454     -34.196   7.776  15.938  1.00  0.00           O  
ATOM   3517  OD2 ASP   454     -35.245   9.520  16.832  1.00  0.00           O  
ATOM   3518  N   SER   455     -32.610   8.446  12.711  1.00  0.00              
ATOM   3519  CA  SER   455     -31.333   9.097  12.581  1.00  0.00              
ATOM   3520  CB  SER   455     -30.545   9.077  13.903  1.00  0.00              
ATOM   3521  C   SER   455     -30.544   8.325  11.563  1.00  0.00              
ATOM   3522  O   SER   455     -30.957   7.247  11.142  1.00  0.00              
ATOM   3523  OG  SER   455     -29.293   9.724  13.753  1.00  0.00           O  
ATOM   3524  N   GLY   456     -29.381   8.860  11.130  1.00  0.00              
ATOM   3525  CA  GLY   456     -28.601   8.152  10.155  1.00  0.00              
ATOM   3526  C   GLY   456     -27.195   8.072  10.646  1.00  0.00              
ATOM   3527  O   GLY   456     -26.798   8.800  11.555  1.00  0.00              
ATOM   3528  N   ARG   457     -26.402   7.149  10.064  1.00  0.00              
ATOM   3529  CA  ARG   457     -25.026   7.108  10.446  1.00  0.00              
ATOM   3530  CB  ARG   457     -24.263   5.878   9.947  1.00  0.00              
ATOM   3531  C   ARG   457     -24.431   8.298   9.765  1.00  0.00              
ATOM   3532  O   ARG   457     -24.714   8.570   8.599  1.00  0.00              
ATOM   3533  CG  ARG   457     -25.016   4.566  10.154  1.00  0.00           C  
ATOM   3534  CD  ARG   457     -25.453   4.312  11.592  1.00  0.00           C  
ATOM   3535  NE  ARG   457     -26.569   3.334  11.509  1.00  0.00           N  
ATOM   3536  CZ  ARG   457     -26.373   1.993  11.642  1.00  0.00           C  
ATOM   3537  NH1 ARG   457     -25.194   1.505  12.122  1.00  0.00           N  
ATOM   3538  NH2 ARG   457     -27.368   1.135  11.278  1.00  0.00           N  
ATOM   3539  N   ASN   458     -23.586   9.040  10.492  1.00  0.00              
ATOM   3540  CA  ASN   458     -23.009  10.254  10.008  1.00  0.00              
ATOM   3541  CB  ASN   458     -22.576  11.118  11.210  1.00  0.00              
ATOM   3542  C   ASN   458     -21.800   9.911   9.189  1.00  0.00              
ATOM   3543  O   ASN   458     -20.862   9.293   9.689  1.00  0.00              
ATOM   3544  CG  ASN   458     -22.079  12.450  10.714  1.00  0.00           C  
ATOM   3545  OD1 ASN   458     -21.871  12.615   9.517  1.00  0.00           O  
ATOM   3546  ND2 ASN   458     -21.871  13.419  11.645  1.00  0.00           N  
ATOM   3547  N   PHE   459     -21.785  10.314   7.897  1.00  0.00              
ATOM   3548  CA  PHE   459     -20.622  10.023   7.108  1.00  0.00              
ATOM   3549  CB  PHE   459     -20.799   8.738   6.278  1.00  0.00              
ATOM   3550  C   PHE   459     -20.371  11.199   6.211  1.00  0.00              
ATOM   3551  O   PHE   459     -21.226  11.568   5.405  1.00  0.00              
ATOM   3552  CG  PHE   459     -19.489   8.333   5.691  1.00  0.00           C  
ATOM   3553  CD1 PHE   459     -18.448   7.912   6.486  1.00  0.00           C  
ATOM   3554  CD2 PHE   459     -19.317   8.329   4.332  1.00  0.00           C  
ATOM   3555  CE1 PHE   459     -17.248   7.528   5.931  1.00  0.00           C  
ATOM   3556  CE2 PHE   459     -18.126   7.943   3.770  1.00  0.00           C  
ATOM   3557  CZ  PHE   459     -17.082   7.545   4.567  1.00  0.00           C  
ATOM   3558  N   GLN   460     -19.183  11.835   6.339  1.00  0.00              
ATOM   3559  CA  GLN   460     -18.885  12.957   5.490  1.00  0.00              
ATOM   3560  CB  GLN   460     -18.428  14.242   6.191  1.00  0.00              
ATOM   3561  C   GLN   460     -17.766  12.585   4.604  1.00  0.00              
ATOM   3562  O   GLN   460     -16.630  13.037   4.750  1.00  0.00              
ATOM   3563  CG  GLN   460     -19.546  14.952   6.928  1.00  0.00           C  
ATOM   3564  CD  GLN   460     -19.666  14.262   8.255  1.00  0.00           C  
ATOM   3565  OE1 GLN   460     -19.010  13.261   8.532  1.00  0.00           O  
ATOM   3566  NE2 GLN   460     -20.520  14.841   9.117  1.00  0.00           N  
ATOM   3567  N   TRP   461     -18.113  11.752   3.631  1.00  0.00              
ATOM   3568  CA  TRP   461     -17.238  11.287   2.624  1.00  0.00              
ATOM   3569  CB  TRP   461     -16.313  10.149   3.089  1.00  0.00              
ATOM   3570  C   TRP   461     -18.270  10.813   1.656  1.00  0.00              
ATOM   3571  O   TRP   461     -19.026  11.614   1.116  1.00  0.00              
ATOM   3572  CG  TRP   461     -15.158   9.875   2.158  1.00  0.00           C  
ATOM   3573  CD2 TRP   461     -14.250   8.771   2.293  1.00  0.00           C  
ATOM   3574  CD1 TRP   461     -14.748  10.581   1.066  1.00  0.00           C  
ATOM   3575  NE1 TRP   461     -13.644   9.984   0.507  1.00  0.00           N  
ATOM   3576  CE2 TRP   461     -13.326   8.869   1.252  1.00  0.00           C  
ATOM   3577  CE3 TRP   461     -14.191   7.758   3.207  1.00  0.00           C  
ATOM   3578  CZ2 TRP   461     -12.325   7.951   1.109  1.00  0.00           C  
ATOM   3579  CZ3 TRP   461     -13.179   6.835   3.059  1.00  0.00           C  
ATOM   3580  CH2 TRP   461     -12.265   6.929   2.030  1.00  0.00           C  
ATOM   3581  N   ASP   462     -18.405   9.505   1.439  1.00  0.00              
ATOM   3582  CA  ASP   462     -19.382   9.103   0.469  1.00  0.00              
ATOM   3583  CB  ASP   462     -19.080   7.713  -0.113  1.00  0.00              
ATOM   3584  C   ASP   462     -20.740   9.047   1.104  1.00  0.00              
ATOM   3585  O   ASP   462     -20.928   8.397   2.129  1.00  0.00              
ATOM   3586  CG  ASP   462     -19.911   7.524  -1.369  1.00  0.00           C  
ATOM   3587  OD1 ASP   462     -20.731   8.428  -1.682  1.00  0.00           O  
ATOM   3588  OD2 ASP   462     -19.731   6.469  -2.036  1.00  0.00           O  
ATOM   3589  N   ILE   463     -21.747   9.734   0.521  1.00  0.00              
ATOM   3590  CA  ILE   463     -23.024   9.638   1.169  1.00  0.00              
ATOM   3591  CB  ILE   463     -23.720  10.965   1.336  1.00  0.00              
ATOM   3592  C   ILE   463     -23.918   8.711   0.411  1.00  0.00              
ATOM   3593  O   ILE   463     -25.032   9.071   0.032  1.00  0.00              
ATOM   3594  CG2 ILE   463     -23.951  11.598  -0.044  1.00  0.00           C  
ATOM   3595  CG1 ILE   463     -24.996  10.789   2.174  1.00  0.00           C  
ATOM   3596  CD1 ILE   463     -25.600  12.109   2.649  1.00  0.00           C  
ATOM   3597  N   ALA   464     -23.437   7.474   0.178  1.00  0.00              
ATOM   3598  CA  ALA   464     -24.216   6.442  -0.440  1.00  0.00              
ATOM   3599  CB  ALA   464     -23.379   5.206  -0.813  1.00  0.00              
ATOM   3600  C   ALA   464     -25.261   5.996   0.533  1.00  0.00              
ATOM   3601  O   ALA   464     -26.414   5.772   0.169  1.00  0.00              
ATOM   3602  N   SER   465     -24.866   5.880   1.818  1.00  0.00              
ATOM   3603  CA  SER   465     -25.733   5.330   2.821  1.00  0.00              
ATOM   3604  CB  SER   465     -25.207   3.995   3.385  1.00  0.00              
ATOM   3605  C   SER   465     -25.873   6.295   3.956  1.00  0.00              
ATOM   3606  O   SER   465     -26.963   6.799   4.227  1.00  0.00              
ATOM   3607  OG  SER   465     -23.905   4.152   3.931  1.00  0.00           O  
ATOM   3608  N   ARG   466     -24.764   6.560   4.665  1.00  0.00              
ATOM   3609  CA  ARG   466     -24.773   7.406   5.819  1.00  0.00              
ATOM   3610  CB  ARG   466     -23.413   7.343   6.537  1.00  0.00              
ATOM   3611  C   ARG   466     -24.968   8.823   5.348  1.00  0.00              
ATOM   3612  O   ARG   466     -24.377   9.243   4.355  1.00  0.00              
ATOM   3613  CG  ARG   466     -22.882   5.916   6.714  1.00  0.00           C  
ATOM   3614  CD  ARG   466     -23.919   4.904   7.201  1.00  0.00           C  
ATOM   3615  NE  ARG   466     -23.275   3.560   7.210  1.00  0.00           N  
ATOM   3616  CZ  ARG   466     -22.488   3.153   8.249  1.00  0.00           C  
ATOM   3617  NH1 ARG   466     -22.224   3.980   9.300  1.00  0.00           N  
ATOM   3618  NH2 ARG   466     -21.944   1.903   8.225  1.00  0.00           N  
ATOM   3619  N   ALA   467     -25.810   9.599   6.065  1.00  0.00              
ATOM   3620  CA  ALA   467     -26.099  10.963   5.709  1.00  0.00              
ATOM   3621  CB  ALA   467     -27.410  11.491   6.318  1.00  0.00              
ATOM   3622  C   ALA   467     -24.985  11.831   6.202  1.00  0.00              
ATOM   3623  O   ALA   467     -24.172  11.409   7.022  1.00  0.00              
ATOM   3624  N   GLN   468     -24.928  13.083   5.700  1.00  0.00              
ATOM   3625  CA  GLN   468     -23.893  14.003   6.066  1.00  0.00              
ATOM   3626  CB  GLN   468     -24.007  15.394   5.409  1.00  0.00              
ATOM   3627  C   GLN   468     -23.978  14.264   7.529  1.00  0.00              
ATOM   3628  O   GLN   468     -22.952  14.450   8.170  1.00  0.00              
ATOM   3629  CG  GLN   468     -25.242  16.207   5.826  1.00  0.00           C  
ATOM   3630  CD  GLN   468     -26.235  16.271   4.682  1.00  0.00           C  
ATOM   3631  OE1 GLN   468     -26.541  15.266   4.044  1.00  0.00           O  
ATOM   3632  NE2 GLN   468     -26.749  17.501   4.409  1.00  0.00           N  
ATOM   3633  N   GLY   469     -25.192  14.334   8.103  1.00  0.00              
ATOM   3634  CA  GLY   469     -25.269  14.583   9.516  1.00  0.00              
ATOM   3635  C   GLY   469     -26.109  13.505  10.126  1.00  0.00              
ATOM   3636  O   GLY   469     -27.008  12.972   9.478  1.00  0.00              
ATOM   3637  N   GLY   470     -25.843  13.159  11.405  1.00  0.00              
ATOM   3638  CA  GLY   470     -26.615  12.118  12.034  1.00  0.00              
ATOM   3639  C   GLY   470     -26.029  11.838  13.387  1.00  0.00              
ATOM   3640  O   GLY   470     -24.955  12.338  13.721  1.00  0.00              
ATOM   3641  N   ARG   471     -26.715  10.999  14.200  1.00  0.00              
ATOM   3642  CA  ARG   471     -26.258  10.780  15.546  1.00  0.00              
ATOM   3643  CB  ARG   471     -27.375  10.902  16.596  1.00  0.00              
ATOM   3644  C   ARG   471     -25.668   9.417  15.742  1.00  0.00              
ATOM   3645  O   ARG   471     -25.455   9.004  16.882  1.00  0.00              
ATOM   3646  CG  ARG   471     -27.840  12.341  16.794  1.00  0.00           C  
ATOM   3647  CD  ARG   471     -26.718  13.255  17.288  1.00  0.00           C  
ATOM   3648  NE  ARG   471     -27.228  14.649  17.208  1.00  0.00           N  
ATOM   3649  CZ  ARG   471     -27.291  15.261  15.991  1.00  0.00           C  
ATOM   3650  NH1 ARG   471     -26.853  14.600  14.882  1.00  0.00           N  
ATOM   3651  NH2 ARG   471     -27.805  16.518  15.877  1.00  0.00           N  
ATOM   3652  N   VAL   472     -25.367   8.686  14.656  1.00  0.00              
ATOM   3653  CA  VAL   472     -24.698   7.425  14.814  1.00  0.00              
ATOM   3654  CB  VAL   472     -25.417   6.257  14.190  1.00  0.00              
ATOM   3655  C   VAL   472     -23.398   7.593  14.088  1.00  0.00              
ATOM   3656  O   VAL   472     -23.361   8.197  13.017  1.00  0.00              
ATOM   3657  CG1 VAL   472     -24.521   5.011  14.302  1.00  0.00           C  
ATOM   3658  CG2 VAL   472     -26.785   6.085  14.876  1.00  0.00           C  
ATOM   3659  N   ILE   473     -22.287   7.111  14.682  1.00  0.00              
ATOM   3660  CA  ILE   473     -21.004   7.215  14.045  1.00  0.00              
ATOM   3661  CB  ILE   473     -20.106   8.212  14.721  1.00  0.00              
ATOM   3662  C   ILE   473     -20.359   5.856  14.050  1.00  0.00              
ATOM   3663  O   ILE   473     -20.309   5.187  15.083  1.00  0.00              
ATOM   3664  CG2 ILE   473     -18.697   8.124  14.112  1.00  0.00           C  
ATOM   3665  CG1 ILE   473     -20.743   9.608  14.598  1.00  0.00           C  
ATOM   3666  CD1 ILE   473     -20.043  10.689  15.410  1.00  0.00           C  
ATOM   3667  N   GLU   474     -19.863   5.401  12.875  1.00  0.00              
ATOM   3668  CA  GLU   474     -19.235   4.109  12.806  1.00  0.00              
ATOM   3669  CB  GLU   474     -20.084   3.041  12.094  1.00  0.00              
ATOM   3670  C   GLU   474     -17.934   4.220  12.065  1.00  0.00              
ATOM   3671  O   GLU   474     -17.824   4.906  11.049  1.00  0.00              
ATOM   3672  CG  GLU   474     -21.375   2.712  12.847  1.00  0.00           C  
ATOM   3673  CD  GLU   474     -21.928   1.402  12.309  1.00  0.00           C  
ATOM   3674  OE1 GLU   474     -21.926   1.216  11.064  1.00  0.00           O  
ATOM   3675  OE2 GLU   474     -22.363   0.566  13.146  1.00  0.00           O  
ATOM   3676  N   MET   475     -16.900   3.541  12.603  1.00  0.00              
ATOM   3677  CA  MET   475     -15.590   3.460  12.024  1.00  0.00              
ATOM   3678  CB  MET   475     -14.661   4.569  12.551  1.00  0.00              
ATOM   3679  C   MET   475     -15.049   2.138  12.476  1.00  0.00              
ATOM   3680  O   MET   475     -15.295   1.733  13.611  1.00  0.00              
ATOM   3681  CG  MET   475     -13.242   4.561  11.985  1.00  0.00           C  
ATOM   3682  SD  MET   475     -12.258   6.007  12.486  1.00  0.00           S  
ATOM   3683  CE  MET   475     -10.754   5.503  11.605  1.00  0.00           C  
ATOM   3684  N   LEU   476     -14.305   1.414  11.610  1.00  0.00              
ATOM   3685  CA  LEU   476     -13.805   0.145  12.065  1.00  0.00              
ATOM   3686  CB  LEU   476     -13.284  -0.790  10.960  1.00  0.00              
ATOM   3687  C   LEU   476     -12.624   0.415  12.933  1.00  0.00              
ATOM   3688  O   LEU   476     -11.485   0.190  12.526  1.00  0.00              
ATOM   3689  CG  LEU   476     -14.376  -1.469  10.123  1.00  0.00           C  
ATOM   3690  CD1 LEU   476     -13.766  -2.432   9.090  1.00  0.00           C  
ATOM   3691  CD2 LEU   476     -15.402  -2.156  11.036  1.00  0.00           C  
ATOM   3692  N   SER   477     -12.874   0.904  14.161  1.00  0.00              
ATOM   3693  CA  SER   477     -11.799   1.125  15.080  1.00  0.00              
ATOM   3694  CB  SER   477     -11.007   2.413  14.790  1.00  0.00              
ATOM   3695  C   SER   477     -12.403   1.280  16.441  1.00  0.00              
ATOM   3696  O   SER   477     -13.178   2.203  16.688  1.00  0.00              
ATOM   3697  OG  SER   477      -9.960   2.570  15.738  1.00  0.00           O  
ATOM   3698  N   GLU   478     -12.038   0.378  17.370  1.00  0.00              
ATOM   3699  CA  GLU   478     -12.535   0.433  18.714  1.00  0.00              
ATOM   3700  CB  GLU   478     -12.108  -0.788  19.544  1.00  0.00              
ATOM   3701  C   GLU   478     -11.985   1.669  19.360  1.00  0.00              
ATOM   3702  O   GLU   478     -12.660   2.322  20.154  1.00  0.00              
ATOM   3703  CG  GLU   478     -12.858  -2.066  19.158  1.00  0.00           C  
ATOM   3704  CD  GLU   478     -12.453  -2.464  17.745  1.00  0.00           C  
ATOM   3705  OE1 GLU   478     -11.280  -2.206  17.365  1.00  0.00           O  
ATOM   3706  OE2 GLU   478     -13.318  -3.031  17.024  1.00  0.00           O  
ATOM   3707  N   HIS   479     -10.731   2.027  19.023  1.00  0.00              
ATOM   3708  CA  HIS   479     -10.086   3.167  19.613  1.00  0.00              
ATOM   3709  CB  HIS   479      -8.629   3.340  19.152  1.00  0.00              
ATOM   3710  C   HIS   479     -10.836   4.424  19.277  1.00  0.00              
ATOM   3711  O   HIS   479     -10.970   5.311  20.121  1.00  0.00              
ATOM   3712  ND1 HIS   479      -7.368   1.147  18.868  1.00  0.00           N  
ATOM   3713  CG  HIS   479      -7.736   2.232  19.631  1.00  0.00           C  
ATOM   3714  NE2 HIS   479      -6.402   0.882  20.853  1.00  0.00           N  
ATOM   3715  CD2 HIS   479      -7.137   2.054  20.841  1.00  0.00           C  
ATOM   3716  CE1 HIS   479      -6.570   0.373  19.647  1.00  0.00           C  
ATOM   3717  N   THR   480     -11.314   4.554  18.023  1.00  0.00              
ATOM   3718  CA  THR   480     -12.058   5.721  17.631  1.00  0.00              
ATOM   3719  CB  THR   480     -12.403   5.733  16.169  1.00  0.00              
ATOM   3720  C   THR   480     -13.357   5.769  18.379  1.00  0.00              
ATOM   3721  O   THR   480     -13.749   6.816  18.891  1.00  0.00              
ATOM   3722  OG1 THR   480     -11.223   5.685  15.381  1.00  0.00           O  
ATOM   3723  CG2 THR   480     -13.194   7.017  15.862  1.00  0.00           C  
ATOM   3724  N   CYS   481     -14.065   4.628  18.472  1.00  0.00              
ATOM   3725  CA  CYS   481     -15.359   4.639  19.099  1.00  0.00              
ATOM   3726  CB  CYS   481     -16.047   3.263  19.072  1.00  0.00              
ATOM   3727  C   CYS   481     -15.229   5.040  20.537  1.00  0.00              
ATOM   3728  O   CYS   481     -15.966   5.900  21.021  1.00  0.00              
ATOM   3729  SG  CYS   481     -16.436   2.713  17.384  1.00  0.00           S  
ATOM   3730  N   GLN   482     -14.275   4.429  21.263  1.00  0.00              
ATOM   3731  CA  GLN   482     -14.154   4.704  22.665  1.00  0.00              
ATOM   3732  CB  GLN   482     -13.162   3.779  23.388  1.00  0.00              
ATOM   3733  C   GLN   482     -13.711   6.120  22.887  1.00  0.00              
ATOM   3734  O   GLN   482     -14.219   6.793  23.783  1.00  0.00              
ATOM   3735  CG  GLN   482     -13.144   3.995  24.904  1.00  0.00           C  
ATOM   3736  CD  GLN   482     -14.479   3.520  25.465  1.00  0.00           C  
ATOM   3737  OE1 GLN   482     -14.802   2.335  25.405  1.00  0.00           O  
ATOM   3738  NE2 GLN   482     -15.280   4.466  26.024  1.00  0.00           N  
ATOM   3739  N   GLY   483     -12.744   6.606  22.083  1.00  0.00              
ATOM   3740  CA  GLY   483     -12.196   7.926  22.260  1.00  0.00              
ATOM   3741  C   GLY   483     -13.220   8.983  21.973  1.00  0.00              
ATOM   3742  O   GLY   483     -13.323   9.971  22.701  1.00  0.00              
ATOM   3743  N   MET   484     -14.003   8.813  20.891  1.00  0.00              
ATOM   3744  CA  MET   484     -14.963   9.818  20.532  1.00  0.00              
ATOM   3745  CB  MET   484     -15.751   9.484  19.255  1.00  0.00              
ATOM   3746  C   MET   484     -15.960   9.948  21.643  1.00  0.00              
ATOM   3747  O   MET   484     -16.338  11.053  22.032  1.00  0.00              
ATOM   3748  CG  MET   484     -14.913   9.565  17.980  1.00  0.00           C  
ATOM   3749  SD  MET   484     -15.820   9.174  16.454  1.00  0.00           S  
ATOM   3750  CE  MET   484     -14.458   9.656  15.354  1.00  0.00           C  
ATOM   3751  N   LEU   485     -16.396   8.800  22.189  1.00  0.00              
ATOM   3752  CA  LEU   485     -17.394   8.755  23.221  1.00  0.00              
ATOM   3753  CB  LEU   485     -17.766   7.309  23.602  1.00  0.00              
ATOM   3754  C   LEU   485     -16.897   9.431  24.461  1.00  0.00              
ATOM   3755  O   LEU   485     -17.618  10.215  25.077  1.00  0.00              
ATOM   3756  CG  LEU   485     -18.714   7.192  24.811  1.00  0.00           C  
ATOM   3757  CD1 LEU   485     -20.055   7.898  24.557  1.00  0.00           C  
ATOM   3758  CD2 LEU   485     -18.882   5.723  25.232  1.00  0.00           C  
ATOM   3759  N   GLN   486     -15.638   9.170  24.852  1.00  0.00              
ATOM   3760  CA  GLN   486     -15.156   9.719  26.087  1.00  0.00              
ATOM   3761  CB  GLN   486     -13.726   9.251  26.412  1.00  0.00              
ATOM   3762  C   GLN   486     -15.196  11.219  26.046  1.00  0.00              
ATOM   3763  O   GLN   486     -15.684  11.847  26.983  1.00  0.00              
ATOM   3764  CG  GLN   486     -13.671   7.749  26.710  1.00  0.00           C  
ATOM   3765  CD  GLN   486     -12.219   7.314  26.830  1.00  0.00           C  
ATOM   3766  OE1 GLN   486     -11.304   8.044  26.452  1.00  0.00           O  
ATOM   3767  NE2 GLN   486     -11.998   6.081  27.361  1.00  0.00           N  
ATOM   3768  N   GLY   487     -14.718  11.840  24.952  1.00  0.00              
ATOM   3769  CA  GLY   487     -14.709  13.276  24.850  1.00  0.00              
ATOM   3770  C   GLY   487     -16.116  13.789  24.825  1.00  0.00              
ATOM   3771  O   GLY   487     -16.408  14.864  25.343  1.00  0.00              
ATOM   3772  N   TYR   488     -17.029  13.037  24.188  1.00  0.00              
ATOM   3773  CA  TYR   488     -18.393  13.463  24.055  1.00  0.00              
ATOM   3774  CB  TYR   488     -19.197  12.432  23.233  1.00  0.00              
ATOM   3775  C   TYR   488     -18.953  13.600  25.446  1.00  0.00              
ATOM   3776  O   TYR   488     -19.682  14.548  25.743  1.00  0.00              
ATOM   3777  CG  TYR   488     -20.526  12.960  22.801  1.00  0.00           C  
ATOM   3778  CD1 TYR   488     -20.612  14.051  21.963  1.00  0.00           C  
ATOM   3779  CD2 TYR   488     -21.685  12.324  23.182  1.00  0.00           C  
ATOM   3780  CE1 TYR   488     -21.835  14.525  21.546  1.00  0.00           C  
ATOM   3781  CE2 TYR   488     -22.911  12.791  22.768  1.00  0.00           C  
ATOM   3782  CZ  TYR   488     -22.987  13.895  21.952  1.00  0.00           C  
ATOM   3783  OH  TYR   488     -24.242  14.376  21.524  1.00  0.00           O  
ATOM   3784  N   THR   489     -18.635  12.642  26.341  1.00  0.00              
ATOM   3785  CA  THR   489     -19.126  12.698  27.694  1.00  0.00              
ATOM   3786  CB  THR   489     -18.968  11.409  28.446  1.00  0.00              
ATOM   3787  C   THR   489     -18.458  13.796  28.479  1.00  0.00              
ATOM   3788  O   THR   489     -19.103  14.494  29.262  1.00  0.00              
ATOM   3789  OG1 THR   489     -19.833  11.419  29.568  1.00  0.00           O  
ATOM   3790  CG2 THR   489     -17.517  11.250  28.925  1.00  0.00           C  
ATOM   3791  N   LEU   490     -17.140  13.994  28.278  1.00  0.00              
ATOM   3792  CA  LEU   490     -16.387  14.973  29.026  1.00  0.00              
ATOM   3793  CB  LEU   490     -14.884  14.960  28.693  1.00  0.00              
ATOM   3794  C   LEU   490     -16.926  16.348  28.747  1.00  0.00              
ATOM   3795  O   LEU   490     -16.840  17.239  29.591  1.00  0.00              
ATOM   3796  CG  LEU   490     -14.138  13.734  29.249  1.00  0.00           C  
ATOM   3797  CD1 LEU   490     -12.644  13.772  28.891  1.00  0.00           C  
ATOM   3798  CD2 LEU   490     -14.360  13.606  30.765  1.00  0.00           C  
ATOM   3799  N   THR   491     -17.430  16.561  27.519  1.00  0.00              
ATOM   3800  CA  THR   491     -18.022  17.785  27.045  1.00  0.00              
ATOM   3801  CB  THR   491     -18.095  17.902  25.544  1.00  0.00              
ATOM   3802  C   THR   491     -19.414  17.962  27.589  1.00  0.00              
ATOM   3803  O   THR   491     -20.032  18.994  27.335  1.00  0.00              
ATOM   3804  OG1 THR   491     -18.945  16.907  24.995  1.00  0.00           O  
ATOM   3805  CG2 THR   491     -16.674  17.765  24.971  1.00  0.00           C  
ATOM   3806  N   GLY   492     -20.004  16.933  28.239  1.00  0.00              
ATOM   3807  CA  GLY   492     -21.294  17.155  28.847  1.00  0.00              
ATOM   3808  C   GLY   492     -22.420  16.494  28.101  1.00  0.00              
ATOM   3809  O   GLY   492     -23.583  16.825  28.331  1.00  0.00              
ATOM   3810  N   ARG   493     -22.126  15.533  27.201  1.00  0.00              
ATOM   3811  CA  ARG   493     -23.192  14.890  26.477  1.00  0.00              
ATOM   3812  CB  ARG   493     -22.999  14.896  24.961  1.00  0.00              
ATOM   3813  C   ARG   493     -23.338  13.468  26.931  1.00  0.00              
ATOM   3814  O   ARG   493     -22.872  13.102  28.008  1.00  0.00              
ATOM   3815  CG  ARG   493     -23.216  16.291  24.398  1.00  0.00           C  
ATOM   3816  CD  ARG   493     -22.259  17.319  24.994  1.00  0.00           C  
ATOM   3817  NE  ARG   493     -22.487  18.564  24.227  1.00  0.00           N  
ATOM   3818  CZ  ARG   493     -22.018  18.623  22.950  1.00  0.00           C  
ATOM   3819  NH1 ARG   493     -21.263  17.598  22.459  1.00  0.00           N  
ATOM   3820  NH2 ARG   493     -22.333  19.684  22.155  1.00  0.00           N  
ATOM   3821  N   THR   494     -24.054  12.642  26.134  1.00  0.00              
ATOM   3822  CA  THR   494     -24.346  11.286  26.525  1.00  0.00              
ATOM   3823  CB  THR   494     -25.698  11.179  27.176  1.00  0.00              
ATOM   3824  C   THR   494     -24.317  10.372  25.332  1.00  0.00              
ATOM   3825  O   THR   494     -24.288  10.822  24.188  1.00  0.00              
ATOM   3826  OG1 THR   494     -25.992   9.833  27.510  1.00  0.00           O  
ATOM   3827  CG2 THR   494     -26.762  11.761  26.236  1.00  0.00           C  
ATOM   3828  N   GLY   495     -24.296   9.038  25.574  1.00  0.00              
ATOM   3829  CA  GLY   495     -24.332   8.124  24.467  1.00  0.00              
ATOM   3830  C   GLY   495     -24.015   6.736  24.934  1.00  0.00              
ATOM   3831  O   GLY   495     -23.932   6.461  26.132  1.00  0.00              
ATOM   3832  N   LEU   496     -23.888   5.808  23.960  1.00  0.00              
ATOM   3833  CA  LEU   496     -23.511   4.450  24.242  1.00  0.00              
ATOM   3834  CB  LEU   496     -24.690   3.544  24.629  1.00  0.00              
ATOM   3835  C   LEU   496     -22.833   3.885  23.023  1.00  0.00              
ATOM   3836  O   LEU   496     -22.987   4.417  21.924  1.00  0.00              
ATOM   3837  CG  LEU   496     -25.855   3.521  23.626  1.00  0.00           C  
ATOM   3838  CD1 LEU   496     -25.485   2.828  22.304  1.00  0.00           C  
ATOM   3839  CD2 LEU   496     -27.095   2.918  24.292  1.00  0.00           C  
ATOM   3840  N   PHE   497     -22.015   2.815  23.190  1.00  0.00              
ATOM   3841  CA  PHE   497     -21.415   2.192  22.035  1.00  0.00              
ATOM   3842  CB  PHE   497     -19.987   2.694  21.736  1.00  0.00              
ATOM   3843  C   PHE   497     -21.382   0.697  22.225  1.00  0.00              
ATOM   3844  O   PHE   497     -21.331   0.206  23.351  1.00  0.00              
ATOM   3845  CG  PHE   497     -19.029   2.226  22.779  1.00  0.00           C  
ATOM   3846  CD1 PHE   497     -19.072   2.735  24.056  1.00  0.00           C  
ATOM   3847  CD2 PHE   497     -18.096   1.260  22.473  1.00  0.00           C  
ATOM   3848  CE1 PHE   497     -18.186   2.297  25.010  1.00  0.00           C  
ATOM   3849  CE2 PHE   497     -17.203   0.822  23.420  1.00  0.00           C  
ATOM   3850  CZ  PHE   497     -17.251   1.341  24.690  1.00  0.00           C  
ATOM   3851  N   PRO   498     -21.548  -0.043  21.149  1.00  0.00              
ATOM   3852  CA  PRO   498     -21.494  -1.484  21.277  1.00  0.00              
ATOM   3853  CB  PRO   498     -22.743  -2.028  20.586  1.00  0.00              
ATOM   3854  C   PRO   498     -20.236  -2.057  20.688  1.00  0.00              
ATOM   3855  O   PRO   498     -19.611  -1.402  19.853  1.00  0.00              
ATOM   3856  CD  PRO   498     -22.619   0.352  20.242  1.00  0.00           C  
ATOM   3857  CG  PRO   498     -23.097  -0.940  19.565  1.00  0.00           C  
ATOM   3858  N   SER   499     -19.866  -3.297  21.074  1.00  0.00              
ATOM   3859  CA  SER   499     -18.750  -3.938  20.442  1.00  0.00              
ATOM   3860  CB  SER   499     -17.380  -3.437  20.934  1.00  0.00              
ATOM   3861  C   SER   499     -18.837  -5.414  20.680  1.00  0.00              
ATOM   3862  O   SER   499     -19.388  -5.872  21.681  1.00  0.00              
ATOM   3863  OG  SER   499     -16.341  -4.219  20.365  1.00  0.00           O  
ATOM   3864  N   TYR   500     -18.317  -6.200  19.716  1.00  0.00              
ATOM   3865  CA  TYR   500     -18.180  -7.614  19.910  1.00  0.00              
ATOM   3866  CB  TYR   500     -17.368  -8.295  18.797  1.00  0.00              
ATOM   3867  C   TYR   500     -17.379  -7.723  21.164  1.00  0.00              
ATOM   3868  O   TYR   500     -16.433  -6.966  21.373  1.00  0.00              
ATOM   3869  CG  TYR   500     -18.229  -8.533  17.604  1.00  0.00           C  
ATOM   3870  CD1 TYR   500     -19.076  -7.570  17.113  1.00  0.00           C  
ATOM   3871  CD2 TYR   500     -18.142  -9.733  16.941  1.00  0.00           C  
ATOM   3872  CE1 TYR   500     -19.849  -7.806  15.999  1.00  0.00           C  
ATOM   3873  CE2 TYR   500     -18.909  -9.976  15.827  1.00  0.00           C  
ATOM   3874  CZ  TYR   500     -19.767  -9.014  15.353  1.00  0.00           C  
ATOM   3875  OH  TYR   500     -20.552  -9.269  14.208  1.00  0.00           O  
ATOM   3876  N   GLU   501     -17.745  -8.682  22.027  1.00  0.00              
ATOM   3877  CA  GLU   501     -17.162  -8.829  23.331  1.00  0.00              
ATOM   3878  CB  GLU   501     -17.721 -10.070  24.045  1.00  0.00              
ATOM   3879  C   GLU   501     -15.670  -9.016  23.257  1.00  0.00              
ATOM   3880  O   GLU   501     -14.926  -8.380  24.001  1.00  0.00              
ATOM   3881  CG  GLU   501     -17.158 -10.309  25.446  1.00  0.00           C  
ATOM   3882  CD  GLU   501     -17.765 -11.609  25.956  1.00  0.00           C  
ATOM   3883  OE1 GLU   501     -17.462 -12.676  25.360  1.00  0.00           O  
ATOM   3884  OE2 GLU   501     -18.544 -11.551  26.944  1.00  0.00           O  
ATOM   3885  N   ALA   502     -15.187  -9.887  22.354  1.00  0.00              
ATOM   3886  CA  ALA   502     -13.785 -10.205  22.286  1.00  0.00              
ATOM   3887  CB  ALA   502     -13.477 -11.295  21.245  1.00  0.00              
ATOM   3888  C   ALA   502     -12.972  -9.001  21.913  1.00  0.00              
ATOM   3889  O   ALA   502     -11.856  -8.826  22.398  1.00  0.00              
ATOM   3890  N   PHE   503     -13.508  -8.158  21.017  1.00  0.00              
ATOM   3891  CA  PHE   503     -12.833  -7.008  20.477  1.00  0.00              
ATOM   3892  CB  PHE   503     -13.436  -6.486  19.164  1.00  0.00              
ATOM   3893  C   PHE   503     -12.696  -5.889  21.466  1.00  0.00              
ATOM   3894  O   PHE   503     -11.929  -4.952  21.248  1.00  0.00              
ATOM   3895  CG  PHE   503     -13.131  -7.553  18.168  1.00  0.00           C  
ATOM   3896  CD1 PHE   503     -11.823  -7.887  17.901  1.00  0.00           C  
ATOM   3897  CD2 PHE   503     -14.133  -8.202  17.485  1.00  0.00           C  
ATOM   3898  CE1 PHE   503     -11.519  -8.867  16.985  1.00  0.00           C  
ATOM   3899  CE2 PHE   503     -13.834  -9.181  16.566  1.00  0.00           C  
ATOM   3900  CZ  PHE   503     -12.526  -9.518  16.315  1.00  0.00           C  
ATOM   3901  N   LEU   504     -13.481  -5.923  22.553  1.00  0.00              
ATOM   3902  CA  LEU   504     -13.487  -4.872  23.534  1.00  0.00              
ATOM   3903  CB  LEU   504     -14.429  -5.206  24.703  1.00  0.00              
ATOM   3904  C   LEU   504     -12.090  -4.718  24.064  1.00  0.00              
ATOM   3905  O   LEU   504     -11.675  -3.623  24.445  1.00  0.00              
ATOM   3906  CG  LEU   504     -14.561  -4.095  25.756  1.00  0.00           C  
ATOM   3907  CD1 LEU   504     -15.167  -2.821  25.146  1.00  0.00           C  
ATOM   3908  CD2 LEU   504     -15.351  -4.590  26.978  1.00  0.00           C  
ATOM   3909  N   GLY   505     -11.323  -5.823  24.070  1.00  0.00              
ATOM   3910  CA  GLY   505      -9.982  -5.887  24.587  1.00  0.00              
ATOM   3911  C   GLY   505      -9.097  -4.903  23.884  1.00  0.00              
ATOM   3912  O   GLY   505      -8.102  -4.453  24.453  1.00  0.00              
ATOM   3913  N   ILE   506      -9.415  -4.558  22.622  1.00  0.00              
ATOM   3914  CA  ILE   506      -8.586  -3.659  21.867  1.00  0.00              
ATOM   3915  CB  ILE   506      -9.211  -3.262  20.557  1.00  0.00              
ATOM   3916  C   ILE   506      -8.425  -2.402  22.670  1.00  0.00              
ATOM   3917  O   ILE   506      -7.335  -1.830  22.715  1.00  0.00              
ATOM   3918  CG2 ILE   506      -8.329  -2.174  19.923  1.00  0.00           C  
ATOM   3919  CG1 ILE   506      -9.423  -4.487  19.651  1.00  0.00           C  
ATOM   3920  CD1 ILE   506      -8.126  -5.190  19.253  1.00  0.00           C  
ATOM   3921  N   ILE   507      -9.503  -1.930  23.326  1.00  0.00              
ATOM   3922  CA  ILE   507      -9.406  -0.702  24.067  1.00  0.00              
ATOM   3923  CB  ILE   507     -10.616   0.138  23.815  1.00  0.00              
ATOM   3924  C   ILE   507      -9.391  -0.958  25.549  1.00  0.00              
ATOM   3925  O   ILE   507      -9.946  -0.176  26.322  1.00  0.00              
ATOM   3926  CG2 ILE   507     -10.637   0.543  22.331  1.00  0.00           C  
ATOM   3927  CG1 ILE   507     -11.848  -0.665  24.272  1.00  0.00           C  
ATOM   3928  CD1 ILE   507     -13.148   0.126  24.340  1.00  0.00           C  
ATOM   3929  N   HIS   508      -8.685  -2.005  26.007  1.00  0.00              
ATOM   3930  CA  HIS   508      -8.644  -2.286  27.414  1.00  0.00              
ATOM   3931  CB  HIS   508      -7.848  -3.569  27.709  1.00  0.00              
ATOM   3932  C   HIS   508      -7.945  -1.150  28.090  1.00  0.00              
ATOM   3933  O   HIS   508      -8.347  -0.685  29.156  1.00  0.00              
ATOM   3934  ND1 HIS   508      -7.389  -5.186  29.609  1.00  0.00           N  
ATOM   3935  CG  HIS   508      -7.832  -3.964  29.154  1.00  0.00           C  
ATOM   3936  NE2 HIS   508      -8.007  -4.026  31.402  1.00  0.00           N  
ATOM   3937  CD2 HIS   508      -8.206  -3.268  30.262  1.00  0.00           C  
ATOM   3938  CE1 HIS   508      -7.515  -5.170  30.959  1.00  0.00           C  
ATOM   3939  N   THR   509      -6.873  -0.668  27.443  1.00  0.00              
ATOM   3940  CA  THR   509      -5.997   0.338  27.961  1.00  0.00              
ATOM   3941  CB  THR   509      -4.856   0.579  27.025  1.00  0.00              
ATOM   3942  C   THR   509      -6.748   1.629  28.101  1.00  0.00              
ATOM   3943  O   THR   509      -6.520   2.390  29.042  1.00  0.00              
ATOM   3944  OG1 THR   509      -4.262  -0.654  26.654  1.00  0.00           O  
ATOM   3945  CG2 THR   509      -3.808   1.394  27.782  1.00  0.00           C  
ATOM   3946  N   MET   510      -7.641   1.929  27.137  1.00  0.00              
ATOM   3947  CA  MET   510      -8.401   3.149  27.166  1.00  0.00              
ATOM   3948  CB  MET   510      -9.278   3.332  25.914  1.00  0.00              
ATOM   3949  C   MET   510      -9.319   3.119  28.352  1.00  0.00              
ATOM   3950  O   MET   510      -9.522   4.128  29.027  1.00  0.00              
ATOM   3951  CG  MET   510      -8.476   3.498  24.622  1.00  0.00           C  
ATOM   3952  SD  MET   510      -9.488   3.681  23.122  1.00  0.00           S  
ATOM   3953  CE  MET   510     -10.100   5.340  23.536  1.00  0.00           C  
ATOM   3954  N   MET   511      -9.906   1.942  28.636  1.00  0.00              
ATOM   3955  CA  MET   511     -10.817   1.819  29.737  1.00  0.00              
ATOM   3956  CB  MET   511     -11.372   0.393  29.896  1.00  0.00              
ATOM   3957  C   MET   511     -10.064   2.127  30.988  1.00  0.00              
ATOM   3958  O   MET   511     -10.571   2.808  31.879  1.00  0.00              
ATOM   3959  CG  MET   511     -12.300  -0.044  28.762  1.00  0.00           C  
ATOM   3960  SD  MET   511     -13.834   0.922  28.660  1.00  0.00           S  
ATOM   3961  CE  MET   511     -14.331   0.528  30.361  1.00  0.00           C  
ATOM   3962  N   VAL   512      -8.815   1.637  31.079  1.00  0.00              
ATOM   3963  CA  VAL   512      -8.040   1.836  32.268  1.00  0.00              
ATOM   3964  CB  VAL   512      -6.680   1.203  32.202  1.00  0.00              
ATOM   3965  C   VAL   512      -7.832   3.300  32.503  1.00  0.00              
ATOM   3966  O   VAL   512      -7.972   3.774  33.628  1.00  0.00              
ATOM   3967  CG1 VAL   512      -5.899   1.602  33.467  1.00  0.00           C  
ATOM   3968  CG2 VAL   512      -6.849  -0.316  32.025  1.00  0.00           C  
ATOM   3969  N   GLN   513      -7.482   4.063  31.452  1.00  0.00              
ATOM   3970  CA  GLN   513      -7.196   5.459  31.640  1.00  0.00              
ATOM   3971  CB  GLN   513      -6.564   6.113  30.400  1.00  0.00              
ATOM   3972  C   GLN   513      -8.433   6.217  32.014  1.00  0.00              
ATOM   3973  O   GLN   513      -8.390   7.086  32.884  1.00  0.00              
ATOM   3974  CG  GLN   513      -5.233   5.469  29.996  1.00  0.00           C  
ATOM   3975  CD  GLN   513      -4.230   5.611  31.137  1.00  0.00           C  
ATOM   3976  OE1 GLN   513      -4.577   5.999  32.251  1.00  0.00           O  
ATOM   3977  NE2 GLN   513      -2.941   5.279  30.855  1.00  0.00           N  
ATOM   3978  N   TYR   514      -9.578   5.915  31.375  1.00  0.00              
ATOM   3979  CA  TYR   514     -10.773   6.648  31.684  1.00  0.00              
ATOM   3980  CB  TYR   514     -11.969   6.275  30.796  1.00  0.00              
ATOM   3981  C   TYR   514     -11.148   6.360  33.107  1.00  0.00              
ATOM   3982  O   TYR   514     -11.574   7.250  33.844  1.00  0.00              
ATOM   3983  CG  TYR   514     -13.057   7.181  31.244  1.00  0.00           C  
ATOM   3984  CD1 TYR   514     -13.050   8.498  30.848  1.00  0.00           C  
ATOM   3985  CD2 TYR   514     -14.073   6.726  32.052  1.00  0.00           C  
ATOM   3986  CE1 TYR   514     -14.041   9.356  31.255  1.00  0.00           C  
ATOM   3987  CE2 TYR   514     -15.068   7.581  32.461  1.00  0.00           C  
ATOM   3988  CZ  TYR   514     -15.052   8.896  32.063  1.00  0.00           C  
ATOM   3989  OH  TYR   514     -16.071   9.775  32.483  1.00  0.00           O  
ATOM   3990  N   SER   515     -11.008   5.090  33.534  1.00  0.00              
ATOM   3991  CA  SER   515     -11.357   4.741  34.882  1.00  0.00              
ATOM   3992  CB  SER   515     -11.231   3.235  35.177  1.00  0.00              
ATOM   3993  C   SER   515     -10.461   5.495  35.819  1.00  0.00              
ATOM   3994  O   SER   515     -10.890   5.915  36.892  1.00  0.00              
ATOM   3995  OG  SER   515      -9.881   2.813  35.068  1.00  0.00           O  
ATOM   3996  N   LYS   516      -9.181   5.684  35.450  1.00  0.00              
ATOM   3997  CA  LYS   516      -8.299   6.425  36.309  1.00  0.00              
ATOM   3998  CB  LYS   516      -6.836   6.461  35.840  1.00  0.00              
ATOM   3999  C   LYS   516      -8.744   7.853  36.376  1.00  0.00              
ATOM   4000  O   LYS   516      -8.661   8.485  37.428  1.00  0.00              
ATOM   4001  CG  LYS   516      -6.061   5.170  36.091  1.00  0.00           C  
ATOM   4002  CD  LYS   516      -4.644   5.211  35.516  1.00  0.00           C  
ATOM   4003  CE  LYS   516      -3.913   6.522  35.817  1.00  0.00           C  
ATOM   4004  NZ  LYS   516      -3.836   6.742  37.280  1.00  0.00           N  
ATOM   4005  N   PHE   517      -9.213   8.422  35.249  1.00  0.00              
ATOM   4006  CA  PHE   517      -9.583   9.805  35.303  1.00  0.00              
ATOM   4007  CB  PHE   517     -10.035  10.407  33.958  1.00  0.00              
ATOM   4008  C   PHE   517     -10.727   9.940  36.262  1.00  0.00              
ATOM   4009  O   PHE   517     -10.765  10.855  37.086  1.00  0.00              
ATOM   4010  CG  PHE   517      -8.926  10.268  32.969  1.00  0.00           C  
ATOM   4011  CD1 PHE   517      -7.625  10.544  33.321  1.00  0.00           C  
ATOM   4012  CD2 PHE   517      -9.198   9.923  31.664  1.00  0.00           C  
ATOM   4013  CE1 PHE   517      -6.609  10.427  32.401  1.00  0.00           C  
ATOM   4014  CE2 PHE   517      -8.188   9.807  30.739  1.00  0.00           C  
ATOM   4015  CZ  PHE   517      -6.888  10.054  31.108  1.00  0.00           C  
ATOM   4016  N   VAL   518     -11.702   9.017  36.174  1.00  0.00              
ATOM   4017  CA  VAL   518     -12.847   9.070  37.031  1.00  0.00              
ATOM   4018  CB  VAL   518     -13.964   8.156  36.592  1.00  0.00              
ATOM   4019  C   VAL   518     -12.458   8.864  38.469  1.00  0.00              
ATOM   4020  O   VAL   518     -13.000   9.527  39.353  1.00  0.00              
ATOM   4021  CG1 VAL   518     -14.633   8.774  35.361  1.00  0.00           C  
ATOM   4022  CG2 VAL   518     -13.420   6.754  36.292  1.00  0.00           C  
ATOM   4023  N   LYS   519     -11.491   7.968  38.748  1.00  0.00              
ATOM   4024  CA  LYS   519     -11.087   7.710  40.105  1.00  0.00              
ATOM   4025  CB  LYS   519      -9.924   6.713  40.202  1.00  0.00              
ATOM   4026  C   LYS   519     -10.583   8.968  40.744  1.00  0.00              
ATOM   4027  O   LYS   519     -10.997   9.320  41.847  1.00  0.00              
ATOM   4028  CG  LYS   519      -9.398   6.569  41.631  1.00  0.00           C  
ATOM   4029  CD  LYS   519      -8.265   5.554  41.782  1.00  0.00           C  
ATOM   4030  CE  LYS   519      -7.619   5.577  43.168  1.00  0.00           C  
ATOM   4031  NZ  LYS   519      -6.526   4.582  43.239  1.00  0.00           N  
ATOM   4032  N   MET   520      -9.680   9.698  40.066  1.00  0.00              
ATOM   4033  CA  MET   520      -9.131  10.869  40.685  1.00  0.00              
ATOM   4034  CB  MET   520      -8.028  11.560  39.870  1.00  0.00              
ATOM   4035  C   MET   520     -10.224  11.863  40.891  1.00  0.00              
ATOM   4036  O   MET   520     -10.262  12.561  41.904  1.00  0.00              
ATOM   4037  CG  MET   520      -7.540  12.842  40.548  1.00  0.00           C  
ATOM   4038  SD  MET   520      -6.705  12.596  42.145  1.00  0.00           S  
ATOM   4039  CE  MET   520      -5.155  11.968  41.441  1.00  0.00           C  
ATOM   4040  N   SER   521     -11.150  11.946  39.922  1.00  0.00              
ATOM   4041  CA  SER   521     -12.180  12.941  39.960  1.00  0.00              
ATOM   4042  CB  SER   521     -13.054  12.922  38.696  1.00  0.00              
ATOM   4043  C   SER   521     -13.080  12.744  41.145  1.00  0.00              
ATOM   4044  O   SER   521     -13.381  13.691  41.869  1.00  0.00              
ATOM   4045  OG  SER   521     -14.055  13.924  38.781  1.00  0.00           O  
ATOM   4046  N   HIS   522     -13.491  11.494  41.420  1.00  0.00              
ATOM   4047  CA  HIS   522     -14.457  11.280  42.459  1.00  0.00              
ATOM   4048  CB  HIS   522     -14.858   9.805  42.630  1.00  0.00              
ATOM   4049  C   HIS   522     -13.898  11.751  43.769  1.00  0.00              
ATOM   4050  O   HIS   522     -14.648  12.103  44.677  1.00  0.00              
ATOM   4051  ND1 HIS   522     -16.015   9.706  44.894  1.00  0.00           N  
ATOM   4052  CG  HIS   522     -16.056   9.639  43.519  1.00  0.00           C  
ATOM   4053  NE2 HIS   522     -18.136   9.336  44.338  1.00  0.00           N  
ATOM   4054  CD2 HIS   522     -17.359   9.412  43.197  1.00  0.00           C  
ATOM   4055  CE1 HIS   522     -17.286   9.518  45.332  1.00  0.00           C  
ATOM   4056  N   GLU   523     -12.564  11.712  43.922  1.00  0.00              
ATOM   4057  CA  GLU   523     -11.923  12.006  45.176  1.00  0.00              
ATOM   4058  CB  GLU   523     -10.450  11.582  45.155  1.00  0.00              
ATOM   4059  C   GLU   523     -11.995  13.439  45.657  1.00  0.00              
ATOM   4060  O   GLU   523     -12.366  13.672  46.806  1.00  0.00              
ATOM   4061  CG  GLU   523     -10.300  10.068  44.998  1.00  0.00           C  
ATOM   4062  CD  GLU   523      -8.821   9.742  44.883  1.00  0.00           C  
ATOM   4063  OE1 GLU   523      -8.003  10.700  44.885  1.00  0.00           O  
ATOM   4064  OE2 GLU   523      -8.487   8.531  44.787  1.00  0.00           O  
ATOM   4065  N   THR   524     -11.666  14.441  44.812  1.00  0.00              
ATOM   4066  CA  THR   524     -11.534  15.803  45.284  1.00  0.00              
ATOM   4067  CB  THR   524     -10.741  16.679  44.359  1.00  0.00              
ATOM   4068  C   THR   524     -12.816  16.462  45.757  1.00  0.00              
ATOM   4069  O   THR   524     -12.724  17.192  46.739  1.00  0.00              
ATOM   4070  OG1 THR   524     -10.708  18.003  44.862  1.00  0.00           O  
ATOM   4071  CG2 THR   524     -11.290  16.605  42.931  1.00  0.00           C  
ATOM   4072  N   PRO   525     -13.996  16.357  45.196  1.00  0.00              
ATOM   4073  CA  PRO   525     -14.324  16.580  43.829  1.00  0.00              
ATOM   4074  CB  PRO   525     -15.704  15.962  43.625  1.00  0.00              
ATOM   4075  C   PRO   525     -14.330  18.026  43.436  1.00  0.00              
ATOM   4076  O   PRO   525     -15.151  18.789  43.946  1.00  0.00              
ATOM   4077  CD  PRO   525     -15.149  15.934  45.974  1.00  0.00           C  
ATOM   4078  CG  PRO   525     -16.344  16.070  45.018  1.00  0.00           C  
ATOM   4079  N   TRP   526     -13.403  18.419  42.552  1.00  0.00              
ATOM   4080  CA  TRP   526     -13.360  19.704  41.930  1.00  0.00              
ATOM   4081  CB  TRP   526     -11.941  20.105  41.497  1.00  0.00              
ATOM   4082  C   TRP   526     -14.273  19.785  40.736  1.00  0.00              
ATOM   4083  O   TRP   526     -14.923  20.808  40.530  1.00  0.00              
ATOM   4084  CG  TRP   526     -11.047  20.439  42.668  1.00  0.00           C  
ATOM   4085  CD2 TRP   526      -9.640  20.708  42.571  1.00  0.00           C  
ATOM   4086  CD1 TRP   526     -11.372  20.552  43.989  1.00  0.00           C  
ATOM   4087  NE1 TRP   526     -10.252  20.861  44.723  1.00  0.00           N  
ATOM   4088  CE2 TRP   526      -9.179  20.964  43.862  1.00  0.00           C  
ATOM   4089  CE3 TRP   526      -8.801  20.739  41.494  1.00  0.00           C  
ATOM   4090  CZ2 TRP   526      -7.866  21.257  44.097  1.00  0.00           C  
ATOM   4091  CZ3 TRP   526      -7.478  21.036  41.734  1.00  0.00           C  
ATOM   4092  CH2 TRP   526      -7.020  21.289  43.011  1.00  0.00           C  
ATOM   4093  N   ARG   527     -14.337  18.727  39.889  1.00  0.00              
ATOM   4094  CA  ARG   527     -15.136  18.888  38.697  1.00  0.00              
ATOM   4095  CB  ARG   527     -14.554  18.366  37.367  1.00  0.00              
ATOM   4096  C   ARG   527     -16.484  18.264  38.871  1.00  0.00              
ATOM   4097  O   ARG   527     -16.714  17.482  39.792  1.00  0.00              
ATOM   4098  CG  ARG   527     -14.428  16.854  37.208  1.00  0.00           C  
ATOM   4099  CD  ARG   527     -14.154  16.490  35.745  1.00  0.00           C  
ATOM   4100  NE  ARG   527     -14.334  15.024  35.571  1.00  0.00           N  
ATOM   4101  CZ  ARG   527     -14.631  14.526  34.335  1.00  0.00           C  
ATOM   4102  NH1 ARG   527     -14.834  15.376  33.286  1.00  0.00           N  
ATOM   4103  NH2 ARG   527     -14.718  13.177  34.150  1.00  0.00           N  
ATOM   4104  N   GLN   528     -17.422  18.628  37.969  1.00  0.00              
ATOM   4105  CA  GLN   528     -18.782  18.165  38.051  1.00  0.00              
ATOM   4106  CB  GLN   528     -19.787  19.129  37.407  1.00  0.00              
ATOM   4107  C   GLN   528     -18.898  16.821  37.388  1.00  0.00              
ATOM   4108  O   GLN   528     -18.105  16.460  36.517  1.00  0.00              
ATOM   4109  CG  GLN   528     -19.717  20.546  37.991  1.00  0.00           C  
ATOM   4110  CD  GLN   528     -19.894  20.476  39.502  1.00  0.00           C  
ATOM   4111  OE1 GLN   528     -20.789  19.803  40.008  1.00  0.00           O  
ATOM   4112  NE2 GLN   528     -19.007  21.190  40.247  1.00  0.00           N  
ATOM   4113  N   PRO   529     -19.903  16.071  37.778  1.00  0.00              
ATOM   4114  CA  PRO   529     -20.085  14.762  37.206  1.00  0.00              
ATOM   4115  CB  PRO   529     -21.101  14.059  38.100  1.00  0.00              
ATOM   4116  C   PRO   529     -20.440  14.753  35.761  1.00  0.00              
ATOM   4117  O   PRO   529     -21.219  15.600  35.326  1.00  0.00              
ATOM   4118  CD  PRO   529     -20.386  16.134  39.146  1.00  0.00           C  
ATOM   4119  CG  PRO   529     -20.895  14.719  39.475  1.00  0.00           C  
ATOM   4120  N   SER   530     -19.890  13.777  35.006  1.00  0.00              
ATOM   4121  CA  SER   530     -20.164  13.674  33.603  1.00  0.00              
ATOM   4122  CB  SER   530     -18.899  13.581  32.730  1.00  0.00              
ATOM   4123  C   SER   530     -20.940  12.413  33.393  1.00  0.00              
ATOM   4124  O   SER   530     -21.079  11.596  34.300  1.00  0.00              
ATOM   4125  OG  SER   530     -18.207  12.369  32.995  1.00  0.00           O  
ATOM   4126  N   GLY   531     -21.488  12.231  32.175  1.00  0.00              
ATOM   4127  CA  GLY   531     -22.250  11.049  31.890  1.00  0.00              
ATOM   4128  C   GLY   531     -21.290   9.899  31.880  1.00  0.00              
ATOM   4129  O   GLY   531     -20.079  10.080  31.753  1.00  0.00              
ATOM   4130  N   SER   532     -21.817   8.670  32.037  1.00  0.00              
ATOM   4131  CA  SER   532     -20.969   7.517  32.093  1.00  0.00              
ATOM   4132  CB  SER   532     -21.484   6.443  33.070  1.00  0.00              
ATOM   4133  C   SER   532     -20.777   6.915  30.735  1.00  0.00              
ATOM   4134  O   SER   532     -21.549   7.153  29.806  1.00  0.00              
ATOM   4135  OG  SER   532     -22.837   6.124  32.788  1.00  0.00           O  
ATOM   4136  N   LEU   533     -19.680   6.141  30.591  1.00  0.00              
ATOM   4137  CA  LEU   533     -19.422   5.413  29.382  1.00  0.00              
ATOM   4138  CB  LEU   533     -17.970   4.915  29.288  1.00  0.00              
ATOM   4139  C   LEU   533     -20.308   4.212  29.447  1.00  0.00              
ATOM   4140  O   LEU   533     -20.256   3.442  30.405  1.00  0.00              
ATOM   4141  CG  LEU   533     -16.932   6.052  29.271  1.00  0.00           C  
ATOM   4142  CD1 LEU   533     -15.500   5.500  29.175  1.00  0.00           C  
ATOM   4143  CD2 LEU   533     -17.247   7.079  28.172  1.00  0.00           C  
ATOM   4144  N   ASN   534     -21.164   4.022  28.427  1.00  0.00              
ATOM   4145  CA  ASN   534     -22.022   2.876  28.446  1.00  0.00              
ATOM   4146  CB  ASN   534     -23.512   3.238  28.353  1.00  0.00              
ATOM   4147  C   ASN   534     -21.634   2.027  27.283  1.00  0.00              
ATOM   4148  O   ASN   534     -21.686   2.458  26.132  1.00  0.00              
ATOM   4149  CG  ASN   534     -23.850   3.932  29.667  1.00  0.00           C  
ATOM   4150  OD1 ASN   534     -23.562   3.413  30.745  1.00  0.00           O  
ATOM   4151  ND2 ASN   534     -24.454   5.147  29.583  1.00  0.00           N  
ATOM   4152  N   TYR   535     -21.214   0.780  27.571  1.00  0.00              
ATOM   4153  CA  TYR   535     -20.752  -0.085  26.528  1.00  0.00              
ATOM   4154  CB  TYR   535     -19.264  -0.429  26.698  1.00  0.00              
ATOM   4155  C   TYR   535     -21.562  -1.335  26.524  1.00  0.00              
ATOM   4156  O   TYR   535     -21.642  -2.053  27.520  1.00  0.00              
ATOM   4157  CG  TYR   535     -18.850  -1.532  25.787  1.00  0.00           C  
ATOM   4158  CD1 TYR   535     -18.821  -1.390  24.421  1.00  0.00           C  
ATOM   4159  CD2 TYR   535     -18.448  -2.724  26.326  1.00  0.00           C  
ATOM   4160  CE1 TYR   535     -18.412  -2.422  23.607  1.00  0.00           C  
ATOM   4161  CE2 TYR   535     -18.040  -3.761  25.530  1.00  0.00           C  
ATOM   4162  CZ  TYR   535     -18.020  -3.615  24.169  1.00  0.00           C  
ATOM   4163  OH  TYR   535     -17.593  -4.703  23.382  1.00  0.00           O  
ATOM   4164  N   ILE   536     -22.176  -1.630  25.364  1.00  0.00              
ATOM   4165  CA  ILE   536     -22.953  -2.821  25.228  1.00  0.00              
ATOM   4166  CB  ILE   536     -24.066  -2.686  24.226  1.00  0.00              
ATOM   4167  C   ILE   536     -22.013  -3.867  24.715  1.00  0.00              
ATOM   4168  O   ILE   536     -21.547  -3.805  23.576  1.00  0.00              
ATOM   4169  CG2 ILE   536     -24.704  -4.068  24.036  1.00  0.00           C  
ATOM   4170  CG1 ILE   536     -25.069  -1.604  24.661  1.00  0.00           C  
ATOM   4171  CD1 ILE   536     -26.062  -1.222  23.563  1.00  0.00           C  
ATOM   4172  N   GLU   537     -21.691  -4.855  25.574  1.00  0.00              
ATOM   4173  CA  GLU   537     -20.782  -5.895  25.188  1.00  0.00              
ATOM   4174  CB  GLU   537     -19.914  -6.379  26.364  1.00  0.00              
ATOM   4175  C   GLU   537     -21.634  -7.035  24.732  1.00  0.00              
ATOM   4176  O   GLU   537     -22.247  -7.723  25.548  1.00  0.00              
ATOM   4177  CG  GLU   537     -18.809  -7.365  25.984  1.00  0.00           C  
ATOM   4178  CD  GLU   537     -18.052  -7.714  27.259  1.00  0.00           C  
ATOM   4179  OE1 GLU   537     -18.711  -7.808  28.329  1.00  0.00           O  
ATOM   4180  OE2 GLU   537     -16.805  -7.880  27.185  1.00  0.00           O  
ATOM   4181  N   THR   538     -21.673  -7.281  23.405  1.00  0.00              
ATOM   4182  CA  THR   538     -22.559  -8.289  22.892  1.00  0.00              
ATOM   4183  CB  THR   538     -23.745  -7.731  22.164  1.00  0.00              
ATOM   4184  C   THR   538     -21.827  -9.176  21.934  1.00  0.00              
ATOM   4185  O   THR   538     -20.598  -9.160  21.865  1.00  0.00              
ATOM   4186  OG1 THR   538     -23.324  -6.953  21.053  1.00  0.00           O  
ATOM   4187  CG2 THR   538     -24.561  -6.873  23.143  1.00  0.00           C  
ATOM   4188  N   SER   539     -22.596 -10.002  21.186  1.00  0.00              
ATOM   4189  CA  SER   539     -22.035 -10.919  20.230  1.00  0.00              
ATOM   4190  CB  SER   539     -21.414 -10.172  19.037  1.00  0.00              
ATOM   4191  C   SER   539     -20.979 -11.705  20.952  1.00  0.00              
ATOM   4192  O   SER   539     -19.843 -11.825  20.492  1.00  0.00              
ATOM   4193  OG  SER   539     -21.127 -11.073  17.983  1.00  0.00           O  
ATOM   4194  N   THR   540     -21.372 -12.290  22.103  1.00  0.00              
ATOM   4195  CA  THR   540     -20.462 -12.866  23.053  1.00  0.00              
ATOM   4196  CB  THR   540     -21.028 -12.918  24.442  1.00  0.00              
ATOM   4197  C   THR   540     -19.934 -14.221  22.690  1.00  0.00              
ATOM   4198  O   THR   540     -20.270 -14.813  21.666  1.00  0.00              
ATOM   4199  OG1 THR   540     -22.173 -13.757  24.485  1.00  0.00           O  
ATOM   4200  CG2 THR   540     -21.408 -11.483  24.849  1.00  0.00           C  
ATOM   4201  N   TRP   541     -19.097 -14.752  23.609  1.00  0.00              
ATOM   4202  CA  TRP   541     -18.310 -15.943  23.438  1.00  0.00              
ATOM   4203  CB  TRP   541     -17.549 -16.367  24.707  1.00  0.00              
ATOM   4204  C   TRP   541     -19.184 -17.109  23.111  1.00  0.00              
ATOM   4205  O   TRP   541     -18.786 -17.985  22.347  1.00  0.00              
ATOM   4206  CG  TRP   541     -18.447 -16.867  25.816  1.00  0.00           C  
ATOM   4207  CD2 TRP   541     -18.951 -18.211  25.897  1.00  0.00           C  
ATOM   4208  CD1 TRP   541     -18.963 -16.199  26.887  1.00  0.00           C  
ATOM   4209  NE1 TRP   541     -19.760 -17.040  27.627  1.00  0.00           N  
ATOM   4210  CE2 TRP   541     -19.763 -18.282  27.027  1.00  0.00           C  
ATOM   4211  CE3 TRP   541     -18.769 -19.290  25.079  1.00  0.00           C  
ATOM   4212  CZ2 TRP   541     -20.408 -19.439  27.361  1.00  0.00           C  
ATOM   4213  CZ3 TRP   541     -19.404 -20.460  25.429  1.00  0.00           C  
ATOM   4214  CH2 TRP   541     -20.204 -20.529  26.547  1.00  0.00           C  
ATOM   4215  N   THR   542     -20.377 -17.176  23.718  1.00  0.00              
ATOM   4216  CA  THR   542     -21.226 -18.322  23.575  1.00  0.00              
ATOM   4217  CB  THR   542     -22.376 -18.308  24.538  1.00  0.00              
ATOM   4218  C   THR   542     -21.784 -18.461  22.201  1.00  0.00              
ATOM   4219  O   THR   542     -21.984 -19.587  21.746  1.00  0.00              
ATOM   4220  OG1 THR   542     -23.145 -19.487  24.378  1.00  0.00           O  
ATOM   4221  CG2 THR   542     -23.247 -17.070  24.280  1.00  0.00           C  
ATOM   4222  N   ARG   543     -22.112 -17.350  21.509  1.00  0.00              
ATOM   4223  CA  ARG   543     -22.716 -17.560  20.221  1.00  0.00              
ATOM   4224  CB  ARG   543     -24.211 -17.197  20.192  1.00  0.00              
ATOM   4225  C   ARG   543     -22.035 -16.759  19.161  1.00  0.00              
ATOM   4226  O   ARG   543     -22.626 -15.854  18.571  1.00  0.00              
ATOM   4227  CG  ARG   543     -25.063 -18.060  21.129  1.00  0.00           C  
ATOM   4228  CD  ARG   543     -25.162 -19.526  20.698  1.00  0.00           C  
ATOM   4229  NE  ARG   543     -25.875 -19.569  19.390  1.00  0.00           N  
ATOM   4230  CZ  ARG   543     -27.228 -19.747  19.352  1.00  0.00           C  
ATOM   4231  NH1 ARG   543     -27.932 -19.885  20.513  1.00  0.00           N  
ATOM   4232  NH2 ARG   543     -27.875 -19.793  18.150  1.00  0.00           N  
ATOM   4233  N   GLN   544     -20.782 -17.110  18.835  1.00  0.00              
ATOM   4234  CA  GLN   544     -20.140 -16.398  17.780  1.00  0.00              
ATOM   4235  CB  GLN   544     -18.692 -16.022  18.131  1.00  0.00              
ATOM   4236  C   GLN   544     -20.150 -17.307  16.593  1.00  0.00              
ATOM   4237  O   GLN   544     -19.106 -17.752  16.116  1.00  0.00              
ATOM   4238  CG  GLN   544     -18.071 -15.013  17.170  1.00  0.00           C  
ATOM   4239  CD  GLN   544     -18.895 -13.733  17.216  1.00  0.00           C  
ATOM   4240  OE1 GLN   544     -19.900 -13.609  16.518  1.00  0.00           O  
ATOM   4241  NE2 GLN   544     -18.462 -12.751  18.051  1.00  0.00           N  
ATOM   4242  N   GLU   545     -21.356 -17.587  16.056  1.00  0.00              
ATOM   4243  CA  GLU   545     -21.409 -18.389  14.871  1.00  0.00              
ATOM   4244  CB  GLU   545     -22.822 -18.824  14.448  1.00  0.00              
ATOM   4245  C   GLU   545     -20.873 -17.452  13.860  1.00  0.00              
ATOM   4246  O   GLU   545     -20.809 -16.272  14.149  1.00  0.00              
ATOM   4247  CG  GLU   545     -23.399 -19.923  15.339  1.00  0.00           C  
ATOM   4248  CD  GLU   545     -24.772 -20.297  14.802  1.00  0.00           C  
ATOM   4249  OE1 GLU   545     -25.325 -19.514  13.984  1.00  0.00           O  
ATOM   4250  OE2 GLU   545     -25.285 -21.376  15.201  1.00  0.00           O  
ATOM   4251  N   HIS   546     -20.444 -17.922  12.684  1.00  0.00              
ATOM   4252  CA  HIS   546     -19.888 -17.069  11.665  1.00  0.00              
ATOM   4253  CB  HIS   546     -20.769 -15.814  11.454  1.00  0.00              
ATOM   4254  C   HIS   546     -18.515 -16.608  12.049  1.00  0.00              
ATOM   4255  O   HIS   546     -17.808 -16.016  11.237  1.00  0.00              
ATOM   4256  ND1 HIS   546     -19.263 -13.808  11.050  1.00  0.00           N  
ATOM   4257  CG  HIS   546     -20.195 -14.718  10.600  1.00  0.00           C  
ATOM   4258  NE2 HIS   546     -19.729 -13.251   8.950  1.00  0.00           N  
ATOM   4259  CD2 HIS   546     -20.469 -14.362   9.316  1.00  0.00           C  
ATOM   4260  CE1 HIS   546     -19.019 -12.955  10.024  1.00  0.00           C  
ATOM   4261  N   ASN   547     -18.047 -16.960  13.254  1.00  0.00              
ATOM   4262  CA  ASN   547     -16.734 -16.560  13.662  1.00  0.00              
ATOM   4263  CB  ASN   547     -16.712 -15.318  14.571  1.00  0.00              
ATOM   4264  C   ASN   547     -16.254 -17.702  14.484  1.00  0.00              
ATOM   4265  O   ASN   547     -16.953 -18.704  14.614  1.00  0.00              
ATOM   4266  CG  ASN   547     -17.221 -14.121  13.780  1.00  0.00           C  
ATOM   4267  OD1 ASN   547     -16.715 -13.808  12.703  1.00  0.00           O  
ATOM   4268  ND2 ASN   547     -18.258 -13.433  14.326  1.00  0.00           N  
ATOM   4269  N   GLY   548     -15.051 -17.606  15.070  1.00  0.00              
ATOM   4270  CA  GLY   548     -14.640 -18.763  15.800  1.00  0.00              
ATOM   4271  C   GLY   548     -13.978 -18.361  17.074  1.00  0.00              
ATOM   4272  O   GLY   548     -14.417 -17.457  17.783  1.00  0.00              
ATOM   4273  N   PHE   549     -12.865 -19.058  17.351  1.00  0.00              
ATOM   4274  CA  PHE   549     -12.088 -19.020  18.551  1.00  0.00              
ATOM   4275  CB  PHE   549     -10.917 -20.018  18.439  1.00  0.00              
ATOM   4276  C   PHE   549     -11.565 -17.636  18.790  1.00  0.00              
ATOM   4277  O   PHE   549     -11.542 -17.170  19.928  1.00  0.00              
ATOM   4278  CG  PHE   549     -10.147 -20.117  19.710  1.00  0.00           C  
ATOM   4279  CD1 PHE   549     -10.712 -20.685  20.829  1.00  0.00           C  
ATOM   4280  CD2 PHE   549      -8.841 -19.687  19.765  1.00  0.00           C  
ATOM   4281  CE1 PHE   549      -9.992 -20.788  21.996  1.00  0.00           C  
ATOM   4282  CE2 PHE   549      -8.116 -19.789  20.928  1.00  0.00           C  
ATOM   4283  CZ  PHE   549      -8.694 -20.338  22.048  1.00  0.00           C  
ATOM   4284  N   SER   550     -11.144 -16.932  17.726  1.00  0.00              
ATOM   4285  CA  SER   550     -10.567 -15.628  17.885  1.00  0.00              
ATOM   4286  CB  SER   550     -10.119 -15.009  16.550  1.00  0.00              
ATOM   4287  C   SER   550     -11.565 -14.693  18.502  1.00  0.00              
ATOM   4288  O   SER   550     -11.180 -13.725  19.158  1.00  0.00              
ATOM   4289  OG  SER   550     -11.245 -14.772  15.718  1.00  0.00           O  
ATOM   4290  N   HIS   551     -12.876 -14.947  18.319  1.00  0.00              
ATOM   4291  CA  HIS   551     -13.858 -14.028  18.832  1.00  0.00              
ATOM   4292  CB  HIS   551     -15.065 -13.864  17.897  1.00  0.00              
ATOM   4293  C   HIS   551     -14.424 -14.528  20.127  1.00  0.00              
ATOM   4294  O   HIS   551     -15.552 -14.177  20.477  1.00  0.00              
ATOM   4295  ND1 HIS   551     -13.914 -13.812  15.637  1.00  0.00           N  
ATOM   4296  CG  HIS   551     -14.725 -13.230  16.584  1.00  0.00           C  
ATOM   4297  NE2 HIS   551     -14.579 -11.865  14.796  1.00  0.00           N  
ATOM   4298  CD2 HIS   551     -15.122 -12.041  16.055  1.00  0.00           C  
ATOM   4299  CE1 HIS   551     -13.860 -12.954  14.589  1.00  0.00           C  
ATOM   4300  N   GLN   552     -13.659 -15.324  20.900  1.00  0.00              
ATOM   4301  CA  GLN   552     -14.228 -15.809  22.125  1.00  0.00              
ATOM   4302  CB  GLN   552     -14.316 -17.340  22.177  1.00  0.00              
ATOM   4303  C   GLN   552     -13.353 -15.391  23.261  1.00  0.00              
ATOM   4304  O   GLN   552     -12.402 -16.093  23.603  1.00  0.00              
ATOM   4305  CG  GLN   552     -15.227 -17.929  21.102  1.00  0.00           C  
ATOM   4306  CD  GLN   552     -15.179 -19.439  21.256  1.00  0.00           C  
ATOM   4307  OE1 GLN   552     -15.579 -19.984  22.282  1.00  0.00           O  
ATOM   4308  NE2 GLN   552     -14.658 -20.138  20.213  1.00  0.00           N  
ATOM   4309  N   ASN   553     -13.652 -14.225  23.878  1.00  0.00              
ATOM   4310  CA  ASN   553     -12.895 -13.791  25.019  1.00  0.00              
ATOM   4311  CB  ASN   553     -11.590 -13.071  24.632  1.00  0.00              
ATOM   4312  C   ASN   553     -13.729 -12.803  25.799  1.00  0.00              
ATOM   4313  O   ASN   553     -13.829 -11.631  25.434  1.00  0.00              
ATOM   4314  CG  ASN   553     -10.730 -12.927  25.879  1.00  0.00           C  
ATOM   4315  OD1 ASN   553     -11.148 -13.275  26.983  1.00  0.00           O  
ATOM   4316  ND2 ASN   553      -9.490 -12.394  25.704  1.00  0.00           N  
ATOM   4317  N   PRO   554     -14.339 -13.267  26.859  1.00  0.00              
ATOM   4318  CA  PRO   554     -15.188 -12.480  27.735  1.00  0.00              
ATOM   4319  CB  PRO   554     -16.128 -13.479  28.410  1.00  0.00              
ATOM   4320  C   PRO   554     -14.392 -11.707  28.755  1.00  0.00              
ATOM   4321  O   PRO   554     -14.997 -11.069  29.615  1.00  0.00              
ATOM   4322  CD  PRO   554     -14.622 -14.691  26.969  1.00  0.00           C  
ATOM   4323  CG  PRO   554     -15.413 -14.833  28.277  1.00  0.00           C  
ATOM   4324  N   ALA   555     -13.056 -11.707  28.629  1.00  0.00              
ATOM   4325  CA  ALA   555     -12.037 -11.275  29.559  1.00  0.00              
ATOM   4326  CB  ALA   555     -10.619 -11.437  28.988  1.00  0.00              
ATOM   4327  C   ALA   555     -12.157  -9.854  30.046  1.00  0.00              
ATOM   4328  O   ALA   555     -11.529  -9.513  31.046  1.00  0.00              
ATOM   4329  N   PHE   556     -12.875  -8.957  29.354  1.00  0.00              
ATOM   4330  CA  PHE   556     -12.929  -7.585  29.796  1.00  0.00              
ATOM   4331  CB  PHE   556     -13.854  -6.693  28.945  1.00  0.00              
ATOM   4332  C   PHE   556     -13.414  -7.539  31.223  1.00  0.00              
ATOM   4333  O   PHE   556     -13.016  -6.652  31.978  1.00  0.00              
ATOM   4334  CG  PHE   556     -13.761  -5.301  29.482  1.00  0.00           C  
ATOM   4335  CD1 PHE   556     -12.650  -4.528  29.227  1.00  0.00           C  
ATOM   4336  CD2 PHE   556     -14.785  -4.761  30.227  1.00  0.00           C  
ATOM   4337  CE1 PHE   556     -12.556  -3.245  29.714  1.00  0.00           C  
ATOM   4338  CE2 PHE   556     -14.698  -3.479  30.718  1.00  0.00           C  
ATOM   4339  CZ  PHE   556     -13.582  -2.719  30.463  1.00  0.00           C  
ATOM   4340  N   ILE   557     -14.270  -8.498  31.639  1.00  0.00              
ATOM   4341  CA  ILE   557     -14.791  -8.508  32.982  1.00  0.00              
ATOM   4342  CB  ILE   557     -15.600  -9.742  33.274  1.00  0.00              
ATOM   4343  C   ILE   557     -13.627  -8.480  33.928  1.00  0.00              
ATOM   4344  O   ILE   557     -13.639  -7.744  34.914  1.00  0.00              
ATOM   4345  CG2 ILE   557     -15.978  -9.734  34.765  1.00  0.00           C  
ATOM   4346  CG1 ILE   557     -16.815  -9.814  32.331  1.00  0.00           C  
ATOM   4347  CD1 ILE   557     -17.524 -11.167  32.344  1.00  0.00           C  
ATOM   4348  N   GLY   558     -12.566  -9.249  33.630  1.00  0.00              
ATOM   4349  CA  GLY   558     -11.409  -9.313  34.480  1.00  0.00              
ATOM   4350  C   GLY   558     -10.790  -7.952  34.596  1.00  0.00              
ATOM   4351  O   GLY   558     -10.237  -7.599  35.636  1.00  0.00              
ATOM   4352  N   ALA   559     -10.854  -7.159  33.514  1.00  0.00              
ATOM   4353  CA  ALA   559     -10.259  -5.851  33.456  1.00  0.00              
ATOM   4354  CB  ALA   559     -10.500  -5.159  32.104  1.00  0.00              
ATOM   4355  C   ALA   559     -10.865  -4.974  34.513  1.00  0.00              
ATOM   4356  O   ALA   559     -10.189  -4.115  35.078  1.00  0.00              
ATOM   4357  N   VAL   560     -12.161  -5.172  34.810  1.00  0.00              
ATOM   4358  CA  VAL   560     -12.885  -4.351  35.742  1.00  0.00              
ATOM   4359  CB  VAL   560     -14.307  -4.781  35.918  1.00  0.00              
ATOM   4360  C   VAL   560     -12.251  -4.380  37.096  1.00  0.00              
ATOM   4361  O   VAL   560     -12.337  -3.406  37.842  1.00  0.00              
ATOM   4362  CG1 VAL   560     -14.906  -4.043  37.124  1.00  0.00           C  
ATOM   4363  CG2 VAL   560     -15.043  -4.481  34.607  1.00  0.00           C  
ATOM   4364  N   LEU   561     -11.600  -5.496  37.460  1.00  0.00              
ATOM   4365  CA  LEU   561     -11.026  -5.616  38.769  1.00  0.00              
ATOM   4366  CB  LEU   561     -10.357  -6.980  39.017  1.00  0.00              
ATOM   4367  C   LEU   561     -10.016  -4.532  38.974  1.00  0.00              
ATOM   4368  O   LEU   561      -9.788  -4.091  40.099  1.00  0.00              
ATOM   4369  CG  LEU   561     -11.369  -8.140  39.091  1.00  0.00           C  
ATOM   4370  CD1 LEU   561     -10.666  -9.482  39.343  1.00  0.00           C  
ATOM   4371  CD2 LEU   561     -12.472  -7.849  40.124  1.00  0.00           C  
ATOM   4372  N   ASN   562      -9.359  -4.104  37.888  1.00  0.00              
ATOM   4373  CA  ASN   562      -8.335  -3.100  37.913  1.00  0.00              
ATOM   4374  CB  ASN   562      -7.654  -2.989  36.540  1.00  0.00              
ATOM   4375  C   ASN   562      -8.904  -1.748  38.278  1.00  0.00              
ATOM   4376  O   ASN   562      -8.215  -0.921  38.876  1.00  0.00              
ATOM   4377  CG  ASN   562      -6.263  -2.433  36.751  1.00  0.00           C  
ATOM   4378  OD1 ASN   562      -5.926  -1.974  37.840  1.00  0.00           O  
ATOM   4379  ND2 ASN   562      -5.426  -2.485  35.680  1.00  0.00           N  
ATOM   4380  N   LEU   563     -10.169  -1.460  37.909  1.00  0.00              
ATOM   4381  CA  LEU   563     -10.734  -0.151  38.161  1.00  0.00              
ATOM   4382  CB  LEU   563     -12.043   0.145  37.399  1.00  0.00              
ATOM   4383  C   LEU   563     -11.083   0.020  39.612  1.00  0.00              
ATOM   4384  O   LEU   563     -11.251  -0.944  40.356  1.00  0.00              
ATOM   4385  CG  LEU   563     -11.933   0.192  35.865  1.00  0.00           C  
ATOM   4386  CD1 LEU   563     -11.763  -1.206  35.256  1.00  0.00           C  
ATOM   4387  CD2 LEU   563     -13.110   0.964  35.254  1.00  0.00           C  
ATOM   4388  N   LYS   564     -11.187   1.295  40.050  1.00  0.00              
ATOM   4389  CA  LYS   564     -11.598   1.630  41.396  1.00  0.00              
ATOM   4390  CB  LYS   564     -11.619   3.151  41.637  1.00  0.00              
ATOM   4391  C   LYS   564     -13.008   1.129  41.538  1.00  0.00              
ATOM   4392  O   LYS   564     -13.827   1.348  40.646  1.00  0.00              
ATOM   4393  CG  LYS   564     -12.048   3.569  43.047  1.00  0.00           C  
ATOM   4394  CD  LYS   564     -11.858   5.057  43.354  1.00  0.00           C  
ATOM   4395  CE  LYS   564     -12.958   5.960  42.784  1.00  0.00           C  
ATOM   4396  NZ  LYS   564     -12.813   7.340  43.301  1.00  0.00           N  
ATOM   4397  N   PRO   565     -13.323   0.489  42.644  1.00  0.00              
ATOM   4398  CA  PRO   565     -14.646  -0.030  42.879  1.00  0.00              
ATOM   4399  CB  PRO   565     -14.668  -0.489  44.332  1.00  0.00              
ATOM   4400  C   PRO   565     -15.675   1.013  42.632  1.00  0.00              
ATOM   4401  O   PRO   565     -16.745   0.693  42.115  1.00  0.00              
ATOM   4402  CD  PRO   565     -12.615   0.722  43.898  1.00  0.00           C  
ATOM   4403  CG  PRO   565     -13.649   0.447  45.007  1.00  0.00           C  
ATOM   4404  N   GLN   566     -15.399   2.268  43.018  1.00  0.00              
ATOM   4405  CA  GLN   566     -16.346   3.287  42.711  1.00  0.00              
ATOM   4406  CB  GLN   566     -16.216   4.528  43.608  1.00  0.00              
ATOM   4407  C   GLN   566     -16.012   3.705  41.314  1.00  0.00              
ATOM   4408  O   GLN   566     -14.858   4.011  41.018  1.00  0.00              
ATOM   4409  CG  GLN   566     -16.474   4.236  45.088  1.00  0.00           C  
ATOM   4410  CD  GLN   566     -16.293   5.528  45.871  1.00  0.00           C  
ATOM   4411  OE1 GLN   566     -16.198   6.611  45.297  1.00  0.00           O  
ATOM   4412  NE2 GLN   566     -16.238   5.410  47.225  1.00  0.00           N  
ATOM   4413  N   LEU   567     -17.054   3.856  40.471  1.00  0.00              
ATOM   4414  CA  LEU   567     -16.969   4.232  39.082  1.00  0.00              
ATOM   4415  CB  LEU   567     -15.865   5.285  38.825  1.00  0.00              
ATOM   4416  C   LEU   567     -16.884   3.087  38.092  1.00  0.00              
ATOM   4417  O   LEU   567     -16.802   3.345  36.891  1.00  0.00              
ATOM   4418  CG  LEU   567     -16.189   6.667  39.454  1.00  0.00           C  
ATOM   4419  CD1 LEU   567     -16.529   6.582  40.947  1.00  0.00           C  
ATOM   4420  CD2 LEU   567     -15.041   7.660  39.262  1.00  0.00           C  
ATOM   4421  N   ALA   568     -16.964   1.802  38.516  1.00  0.00              
ATOM   4422  CA  ALA   568     -17.007   0.746  37.524  1.00  0.00              
ATOM   4423  CB  ALA   568     -15.735  -0.122  37.490  1.00  0.00              
ATOM   4424  C   ALA   568     -18.166  -0.180  37.818  1.00  0.00              
ATOM   4425  O   ALA   568     -18.403  -0.540  38.972  1.00  0.00              
ATOM   4426  N   ARG   569     -18.923  -0.598  36.769  1.00  0.00              
ATOM   4427  CA  ARG   569     -20.024  -1.511  36.959  1.00  0.00              
ATOM   4428  CB  ARG   569     -21.410  -0.847  36.866  1.00  0.00              
ATOM   4429  C   ARG   569     -20.006  -2.566  35.888  1.00  0.00              
ATOM   4430  O   ARG   569     -19.790  -2.273  34.712  1.00  0.00              
ATOM   4431  CG  ARG   569     -21.755   0.074  38.037  1.00  0.00           C  
ATOM   4432  CD  ARG   569     -22.161  -0.686  39.300  1.00  0.00           C  
ATOM   4433  NE  ARG   569     -22.502   0.322  40.341  1.00  0.00           N  
ATOM   4434  CZ  ARG   569     -21.513   0.885  41.093  1.00  0.00           C  
ATOM   4435  NH1 ARG   569     -20.208   0.564  40.852  1.00  0.00           N  
ATOM   4436  NH2 ARG   569     -21.832   1.769  42.083  1.00  0.00           N  
ATOM   4437  N   VAL   570     -20.239  -3.838  36.288  1.00  0.00              
ATOM   4438  CA  VAL   570     -20.332  -4.939  35.364  1.00  0.00              
ATOM   4439  CB  VAL   570     -19.370  -6.048  35.677  1.00  0.00              
ATOM   4440  C   VAL   570     -21.713  -5.495  35.534  1.00  0.00              
ATOM   4441  O   VAL   570     -22.053  -5.987  36.609  1.00  0.00              
ATOM   4442  CG1 VAL   570     -19.609  -7.209  34.698  1.00  0.00           C  
ATOM   4443  CG2 VAL   570     -17.942  -5.481  35.636  1.00  0.00           C  
ATOM   4444  N   TYR   571     -22.543  -5.445  34.469  1.00  0.00              
ATOM   4445  CA  TYR   571     -23.896  -5.919  34.588  1.00  0.00              
ATOM   4446  CB  TYR   571     -24.978  -4.879  34.233  1.00  0.00              
ATOM   4447  C   TYR   571     -24.122  -7.004  33.586  1.00  0.00              
ATOM   4448  O   TYR   571     -23.729  -6.884  32.426  1.00  0.00              
ATOM   4449  CG  TYR   571     -24.990  -3.730  35.182  1.00  0.00           C  
ATOM   4450  CD1 TYR   571     -25.538  -3.855  36.438  1.00  0.00           C  
ATOM   4451  CD2 TYR   571     -24.481  -2.513  34.794  1.00  0.00           C  
ATOM   4452  CE1 TYR   571     -25.557  -2.784  37.301  1.00  0.00           C  
ATOM   4453  CE2 TYR   571     -24.497  -1.439  35.651  1.00  0.00           C  
ATOM   4454  CZ  TYR   571     -25.035  -1.575  36.907  1.00  0.00           C  
ATOM   4455  OH  TYR   571     -25.053  -0.474  37.788  1.00  0.00           O  
ATOM   4456  N   LEU   572     -24.760  -8.115  34.009  1.00  0.00              
ATOM   4457  CA  LEU   572     -25.094  -9.074  33.002  1.00  0.00              
ATOM   4458  CB  LEU   572     -24.639 -10.524  33.266  1.00  0.00              
ATOM   4459  C   LEU   572     -26.579  -9.050  32.833  1.00  0.00              
ATOM   4460  O   LEU   572     -27.315  -9.393  33.754  1.00  0.00              
ATOM   4461  CG  LEU   572     -23.104 -10.704  33.267  1.00  0.00           C  
ATOM   4462  CD1 LEU   572     -22.699 -12.179  33.105  1.00  0.00           C  
ATOM   4463  CD2 LEU   572     -22.424  -9.804  32.228  1.00  0.00           C  
ATOM   4464  N   PRO   573     -27.030  -8.541  31.711  1.00  0.00              
ATOM   4465  CA  PRO   573     -28.438  -8.642  31.422  1.00  0.00              
ATOM   4466  CB  PRO   573     -28.735  -7.599  30.356  1.00  0.00              
ATOM   4467  C   PRO   573     -28.899 -10.038  31.140  1.00  0.00              
ATOM   4468  O   PRO   573     -28.519 -10.598  30.111  1.00  0.00              
ATOM   4469  CD  PRO   573     -26.573  -7.190  31.403  1.00  0.00           C  
ATOM   4470  CG  PRO   573     -27.753  -6.472  30.715  1.00  0.00           C  
ATOM   4471  N   PRO   574     -29.757 -10.572  31.979  1.00  0.00              
ATOM   4472  CA  PRO   574     -30.253 -11.912  31.822  1.00  0.00              
ATOM   4473  CB  PRO   574     -31.011 -12.233  33.111  1.00  0.00              
ATOM   4474  C   PRO   574     -31.124 -12.038  30.624  1.00  0.00              
ATOM   4475  O   PRO   574     -31.183 -13.119  30.038  1.00  0.00              
ATOM   4476  CD  PRO   574     -29.995 -10.052  33.316  1.00  0.00           C  
ATOM   4477  CG  PRO   574     -30.417 -11.270  34.152  1.00  0.00           C  
ATOM   4478  N   ASP   575     -31.840 -10.949  30.281  1.00  0.00              
ATOM   4479  CA  ASP   575     -32.755 -10.919  29.181  1.00  0.00              
ATOM   4480  CB  ASP   575     -34.080 -11.657  29.480  1.00  0.00              
ATOM   4481  C   ASP   575     -33.020  -9.476  28.867  1.00  0.00              
ATOM   4482  O   ASP   575     -32.397  -8.580  29.431  1.00  0.00              
ATOM   4483  CG  ASP   575     -34.758 -11.100  30.731  1.00  0.00           C  
ATOM   4484  OD1 ASP   575     -34.750  -9.859  30.949  1.00  0.00           O  
ATOM   4485  OD2 ASP   575     -35.290 -11.939  31.507  1.00  0.00           O  
ATOM   4486  N   ALA   576     -33.965  -9.219  27.948  1.00  0.00              
ATOM   4487  CA  ALA   576     -34.283  -7.896  27.482  1.00  0.00              
ATOM   4488  CB  ALA   576     -35.338  -7.910  26.360  1.00  0.00              
ATOM   4489  C   ALA   576     -34.815  -7.013  28.576  1.00  0.00              
ATOM   4490  O   ALA   576     -34.496  -5.826  28.627  1.00  0.00              
ATOM   4491  N   ASN   577     -35.674  -7.544  29.465  1.00  0.00              
ATOM   4492  CA  ASN   577     -36.252  -6.711  30.485  1.00  0.00              
ATOM   4493  CB  ASN   577     -37.403  -7.383  31.248  1.00  0.00              
ATOM   4494  C   ASN   577     -35.185  -6.294  31.441  1.00  0.00              
ATOM   4495  O   ASN   577     -35.183  -5.167  31.934  1.00  0.00              
ATOM   4496  CG  ASN   577     -38.617  -7.312  30.330  1.00  0.00           C  
ATOM   4497  OD1 ASN   577     -38.797  -6.338  29.600  1.00  0.00           O  
ATOM   4498  ND2 ASN   577     -39.476  -8.364  30.367  1.00  0.00           N  
ATOM   4499  N   CYS   578     -34.254  -7.212  31.746  1.00  0.00              
ATOM   4500  CA  CYS   578     -33.162  -6.879  32.608  1.00  0.00              
ATOM   4501  CB  CYS   578     -32.271  -8.085  32.938  1.00  0.00              
ATOM   4502  C   CYS   578     -32.316  -5.845  31.916  1.00  0.00              
ATOM   4503  O   CYS   578     -31.833  -4.909  32.552  1.00  0.00              
ATOM   4504  SG  CYS   578     -33.132  -9.317  33.958  1.00  0.00           S  
ATOM   4505  N   PHE   579     -32.129  -5.981  30.584  1.00  0.00              
ATOM   4506  CA  PHE   579     -31.305  -5.057  29.848  1.00  0.00              
ATOM   4507  CB  PHE   579     -31.219  -5.330  28.335  1.00  0.00              
ATOM   4508  C   PHE   579     -31.919  -3.697  29.968  1.00  0.00              
ATOM   4509  O   PHE   579     -31.217  -2.711  30.181  1.00  0.00              
ATOM   4510  CG  PHE   579     -30.102  -4.511  27.757  1.00  0.00           C  
ATOM   4511  CD1 PHE   579     -30.170  -3.137  27.684  1.00  0.00           C  
ATOM   4512  CD2 PHE   579     -28.950  -5.121  27.319  1.00  0.00           C  
ATOM   4513  CE1 PHE   579     -29.144  -2.392  27.154  1.00  0.00           C  
ATOM   4514  CE2 PHE   579     -27.917  -4.384  26.787  1.00  0.00           C  
ATOM   4515  CZ  PHE   579     -28.012  -3.017  26.698  1.00  0.00           C  
ATOM   4516  N   LEU   580     -33.252  -3.600  29.817  1.00  0.00              
ATOM   4517  CA  LEU   580     -33.900  -2.319  29.869  1.00  0.00              
ATOM   4518  CB  LEU   580     -35.421  -2.407  29.650  1.00  0.00              
ATOM   4519  C   LEU   580     -33.672  -1.695  31.212  1.00  0.00              
ATOM   4520  O   LEU   580     -33.393  -0.500  31.305  1.00  0.00              
ATOM   4521  CG  LEU   580     -35.806  -2.767  28.205  1.00  0.00           C  
ATOM   4522  CD1 LEU   580     -37.332  -2.844  28.032  1.00  0.00           C  
ATOM   4523  CD2 LEU   580     -35.147  -1.800  27.205  1.00  0.00           C  
ATOM   4524  N   SER   581     -33.780  -2.494  32.289  1.00  0.00              
ATOM   4525  CA  SER   581     -33.635  -1.975  33.620  1.00  0.00              
ATOM   4526  CB  SER   581     -33.907  -3.032  34.704  1.00  0.00              
ATOM   4527  C   SER   581     -32.239  -1.471  33.828  1.00  0.00              
ATOM   4528  O   SER   581     -32.044  -0.399  34.398  1.00  0.00              
ATOM   4529  OG  SER   581     -35.263  -3.447  34.648  1.00  0.00           O  
ATOM   4530  N   THR   582     -31.227  -2.237  33.378  1.00  0.00              
ATOM   4531  CA  THR   582     -29.857  -1.841  33.554  1.00  0.00              
ATOM   4532  CB  THR   582     -28.893  -2.882  33.062  1.00  0.00              
ATOM   4533  C   THR   582     -29.588  -0.588  32.769  1.00  0.00              
ATOM   4534  O   THR   582     -28.939   0.337  33.257  1.00  0.00              
ATOM   4535  OG1 THR   582     -29.096  -4.107  33.752  1.00  0.00           O  
ATOM   4536  CG2 THR   582     -27.459  -2.376  33.290  1.00  0.00           C  
ATOM   4537  N   VAL   583     -30.104  -0.520  31.527  1.00  0.00              
ATOM   4538  CA  VAL   583     -29.796   0.551  30.621  1.00  0.00              
ATOM   4539  CB  VAL   583     -30.355   0.285  29.243  1.00  0.00              
ATOM   4540  C   VAL   583     -30.300   1.864  31.153  1.00  0.00              
ATOM   4541  O   VAL   583     -29.612   2.880  31.062  1.00  0.00              
ATOM   4542  CG1 VAL   583     -31.815   0.752  29.161  1.00  0.00           C  
ATOM   4543  CG2 VAL   583     -29.406   0.862  28.185  1.00  0.00           C  
ATOM   4544  N   ALA   584     -31.517   1.885  31.729  1.00  0.00              
ATOM   4545  CA  ALA   584     -32.070   3.107  32.243  1.00  0.00              
ATOM   4546  CB  ALA   584     -33.493   2.931  32.799  1.00  0.00              
ATOM   4547  C   ALA   584     -31.195   3.578  33.356  1.00  0.00              
ATOM   4548  O   ALA   584     -30.900   4.766  33.478  1.00  0.00              
ATOM   4549  N   HIS   585     -30.739   2.633  34.191  1.00  0.00              
ATOM   4550  CA  HIS   585     -29.918   2.951  35.320  1.00  0.00              
ATOM   4551  CB  HIS   585     -29.555   1.674  36.097  1.00  0.00              
ATOM   4552  C   HIS   585     -28.652   3.578  34.815  1.00  0.00              
ATOM   4553  O   HIS   585     -28.201   4.599  35.332  1.00  0.00              
ATOM   4554  ND1 HIS   585     -29.353   2.315  38.546  1.00  0.00           N  
ATOM   4555  CG  HIS   585     -28.787   1.896  37.363  1.00  0.00           C  
ATOM   4556  NE2 HIS   585     -27.187   2.015  38.948  1.00  0.00           N  
ATOM   4557  CD2 HIS   585     -27.464   1.718  37.626  1.00  0.00           C  
ATOM   4558  CE1 HIS   585     -28.352   2.368  39.460  1.00  0.00           C  
ATOM   4559  N   CYS   586     -28.052   2.980  33.769  1.00  0.00              
ATOM   4560  CA  CYS   586     -26.808   3.459  33.234  1.00  0.00              
ATOM   4561  CB  CYS   586     -26.259   2.553  32.120  1.00  0.00              
ATOM   4562  C   CYS   586     -26.993   4.832  32.664  1.00  0.00              
ATOM   4563  O   CYS   586     -26.174   5.719  32.895  1.00  0.00              
ATOM   4564  SG  CYS   586     -25.828   0.895  32.731  1.00  0.00           S  
ATOM   4565  N   LEU   587     -28.095   5.062  31.928  1.00  0.00              
ATOM   4566  CA  LEU   587     -28.288   6.335  31.290  1.00  0.00              
ATOM   4567  CB  LEU   587     -29.550   6.398  30.410  1.00  0.00              
ATOM   4568  C   LEU   587     -28.379   7.409  32.340  1.00  0.00              
ATOM   4569  O   LEU   587     -27.983   8.549  32.105  1.00  0.00              
ATOM   4570  CG  LEU   587     -29.492   5.439  29.203  1.00  0.00           C  
ATOM   4571  CD1 LEU   587     -30.697   5.631  28.271  1.00  0.00           C  
ATOM   4572  CD2 LEU   587     -28.150   5.546  28.461  1.00  0.00           C  
ATOM   4573  N   ARG   588     -28.974   7.084  33.502  1.00  0.00              
ATOM   4574  CA  ARG   588     -29.125   7.979  34.621  1.00  0.00              
ATOM   4575  CB  ARG   588     -30.013   7.377  35.724  1.00  0.00              
ATOM   4576  C   ARG   588     -27.803   8.251  35.290  1.00  0.00              
ATOM   4577  O   ARG   588     -27.557   9.359  35.765  1.00  0.00              
ATOM   4578  CG  ARG   588     -31.432   7.028  35.276  1.00  0.00           C  
ATOM   4579  CD  ARG   588     -32.268   6.377  36.381  1.00  0.00           C  
ATOM   4580  NE  ARG   588     -32.563   7.428  37.395  1.00  0.00           N  
ATOM   4581  CZ  ARG   588     -33.471   7.186  38.385  1.00  0.00           C  
ATOM   4582  NH1 ARG   588     -34.095   5.974  38.459  1.00  0.00           N  
ATOM   4583  NH2 ARG   588     -33.759   8.159  39.299  1.00  0.00           N  
ATOM   4584  N   ALA   589     -26.920   7.234  35.353  1.00  0.00              
ATOM   4585  CA  ALA   589     -25.705   7.288  36.126  1.00  0.00              
ATOM   4586  CB  ALA   589     -24.973   5.937  36.204  1.00  0.00              
ATOM   4587  C   ALA   589     -24.728   8.293  35.597  1.00  0.00              
ATOM   4588  O   ALA   589     -24.809   8.734  34.452  1.00  0.00              
ATOM   4589  N   LYS   590     -23.784   8.702  36.478  1.00  0.00              
ATOM   4590  CA  LYS   590     -22.773   9.662  36.139  1.00  0.00              
ATOM   4591  CB  LYS   590     -23.073  11.047  36.738  1.00  0.00              
ATOM   4592  C   LYS   590     -21.458   9.196  36.705  1.00  0.00              
ATOM   4593  O   LYS   590     -21.412   8.518  37.726  1.00  0.00              
ATOM   4594  CG  LYS   590     -23.269  10.984  38.254  1.00  0.00           C  
ATOM   4595  CD  LYS   590     -23.438  12.335  38.951  1.00  0.00           C  
ATOM   4596  CE  LYS   590     -24.819  12.959  38.750  1.00  0.00           C  
ATOM   4597  NZ  LYS   590     -25.315  13.503  40.034  1.00  0.00           N  
ATOM   4598  N   ASP   591     -20.346   9.577  36.044  1.00  0.00              
ATOM   4599  CA  ASP   591     -19.002   9.270  36.454  1.00  0.00              
ATOM   4600  CB  ASP   591     -18.606   9.942  37.780  1.00  0.00              
ATOM   4601  C   ASP   591     -18.756   7.796  36.565  1.00  0.00              
ATOM   4602  O   ASP   591     -18.048   7.356  37.470  1.00  0.00              
ATOM   4603  CG  ASP   591     -18.467  11.436  37.512  1.00  0.00           C  
ATOM   4604  OD1 ASP   591     -18.340  11.814  36.317  1.00  0.00           O  
ATOM   4605  OD2 ASP   591     -18.485  12.219  38.499  1.00  0.00           O  
ATOM   4606  N   TYR   592     -19.297   6.989  35.627  1.00  0.00              
ATOM   4607  CA  TYR   592     -19.044   5.576  35.692  1.00  0.00              
ATOM   4608  CB  TYR   592     -20.241   4.706  36.122  1.00  0.00              
ATOM   4609  C   TYR   592     -18.679   5.047  34.338  1.00  0.00              
ATOM   4610  O   TYR   592     -18.852   5.701  33.310  1.00  0.00              
ATOM   4611  CG  TYR   592     -20.621   5.054  37.514  1.00  0.00           C  
ATOM   4612  CD1 TYR   592     -19.859   4.631  38.578  1.00  0.00           C  
ATOM   4613  CD2 TYR   592     -21.736   5.817  37.750  1.00  0.00           C  
ATOM   4614  CE1 TYR   592     -20.212   4.964  39.864  1.00  0.00           C  
ATOM   4615  CE2 TYR   592     -22.095   6.156  39.032  1.00  0.00           C  
ATOM   4616  CZ  TYR   592     -21.330   5.728  40.092  1.00  0.00           C  
ATOM   4617  OH  TYR   592     -21.692   6.072  41.412  1.00  0.00           O  
ATOM   4618  N   ILE   593     -18.093   3.833  34.351  1.00  0.00              
ATOM   4619  CA  ILE   593     -17.860   3.011  33.198  1.00  0.00              
ATOM   4620  CB  ILE   593     -16.524   2.314  33.227  1.00  0.00              
ATOM   4621  C   ILE   593     -18.835   1.890  33.416  1.00  0.00              
ATOM   4622  O   ILE   593     -18.725   1.183  34.419  1.00  0.00              
ATOM   4623  CG2 ILE   593     -16.568   1.219  32.150  1.00  0.00           C  
ATOM   4624  CG1 ILE   593     -15.328   3.272  33.091  1.00  0.00           C  
ATOM   4625  CD1 ILE   593     -15.136   3.828  31.685  1.00  0.00           C  
ATOM   4626  N   ASN   594     -19.823   1.708  32.512  1.00  0.00              
ATOM   4627  CA  ASN   594     -20.788   0.654  32.693  1.00  0.00              
ATOM   4628  CB  ASN   594     -22.251   1.136  32.653  1.00  0.00              
ATOM   4629  C   ASN   594     -20.643  -0.333  31.575  1.00  0.00              
ATOM   4630  O   ASN   594     -20.815   0.005  30.404  1.00  0.00              
ATOM   4631  CG  ASN   594     -22.546   1.942  33.909  1.00  0.00           C  
ATOM   4632  OD1 ASN   594     -22.151   1.565  35.011  1.00  0.00           O  
ATOM   4633  ND2 ASN   594     -23.267   3.083  33.744  1.00  0.00           N  
ATOM   4634  N   LEU   595     -20.331  -1.598  31.924  1.00  0.00              
ATOM   4635  CA  LEU   595     -20.208  -2.644  30.949  1.00  0.00              
ATOM   4636  CB  LEU   595     -19.051  -3.611  31.262  1.00  0.00              
ATOM   4637  C   LEU   595     -21.480  -3.427  31.020  1.00  0.00              
ATOM   4638  O   LEU   595     -21.774  -4.058  32.034  1.00  0.00              
ATOM   4639  CG  LEU   595     -18.894  -4.762  30.251  1.00  0.00           C  
ATOM   4640  CD1 LEU   595     -18.588  -4.233  28.847  1.00  0.00           C  
ATOM   4641  CD2 LEU   595     -17.852  -5.786  30.724  1.00  0.00           C  
ATOM   4642  N   MET   596     -22.273  -3.401  29.930  1.00  0.00              
ATOM   4643  CA  MET   596     -23.528  -4.093  29.939  1.00  0.00              
ATOM   4644  CB  MET   596     -24.693  -3.232  29.424  1.00  0.00              
ATOM   4645  C   MET   596     -23.399  -5.271  29.028  1.00  0.00              
ATOM   4646  O   MET   596     -23.259  -5.113  27.816  1.00  0.00              
ATOM   4647  CG  MET   596     -25.005  -2.034  30.325  1.00  0.00           C  
ATOM   4648  SD  MET   596     -26.273  -0.909  29.668  1.00  0.00           S  
ATOM   4649  CE  MET   596     -25.162  -0.110  28.473  1.00  0.00           C  
ATOM   4650  N   VAL   597     -23.466  -6.495  29.591  1.00  0.00              
ATOM   4651  CA  VAL   597     -23.289  -7.668  28.780  1.00  0.00              
ATOM   4652  CB  VAL   597     -22.539  -8.763  29.474  1.00  0.00              
ATOM   4653  C   VAL   597     -24.620  -8.222  28.379  1.00  0.00              
ATOM   4654  O   VAL   597     -25.476  -8.502  29.210  1.00  0.00              
ATOM   4655  CG1 VAL   597     -22.512 -10.002  28.564  1.00  0.00           C  
ATOM   4656  CG2 VAL   597     -21.143  -8.236  29.848  1.00  0.00           C  
ATOM   4657  N   GLY   598     -24.841  -8.424  27.069  1.00  0.00              
ATOM   4658  CA  GLY   598     -26.105  -8.973  26.675  1.00  0.00              
ATOM   4659  C   GLY   598     -25.898  -9.734  25.408  1.00  0.00              
ATOM   4660  O   GLY   598     -25.080  -9.355  24.572  1.00  0.00              
ATOM   4661  N   SER   599     -26.649 -10.841  25.239  1.00  0.00              
ATOM   4662  CA  SER   599     -26.528 -11.629  24.049  1.00  0.00              
ATOM   4663  CB  SER   599     -26.796 -13.126  24.280  1.00  0.00              
ATOM   4664  C   SER   599     -27.527 -11.135  23.047  1.00  0.00              
ATOM   4665  O   SER   599     -28.621 -10.697  23.394  1.00  0.00              
ATOM   4666  OG  SER   599     -25.807 -13.673  25.141  1.00  0.00           O  
ATOM   4667  N   LYS   600     -27.103 -11.104  21.770  1.00  0.00              
ATOM   4668  CA  LYS   600     -27.894 -10.741  20.629  1.00  0.00              
ATOM   4669  CB  LYS   600     -27.062 -10.165  19.469  1.00  0.00              
ATOM   4670  C   LYS   600     -28.738 -11.877  20.111  1.00  0.00              
ATOM   4671  O   LYS   600     -29.704 -11.635  19.393  1.00  0.00              
ATOM   4672  CG  LYS   600     -25.996 -11.100  18.900  1.00  0.00           C  
ATOM   4673  CD  LYS   600     -25.432 -10.595  17.572  1.00  0.00           C  
ATOM   4674  CE  LYS   600     -24.284 -11.439  17.019  1.00  0.00           C  
ATOM   4675  NZ  LYS   600     -23.795 -10.846  15.755  1.00  0.00           N  
ATOM   4676  N   GLN   601     -28.372 -13.146  20.391  1.00  0.00              
ATOM   4677  CA  GLN   601     -29.072 -14.263  19.793  1.00  0.00              
ATOM   4678  CB  GLN   601     -28.411 -15.638  19.998  1.00  0.00              
ATOM   4679  C   GLN   601     -30.450 -14.371  20.371  1.00  0.00              
ATOM   4680  O   GLN   601     -30.760 -13.789  21.410  1.00  0.00              
ATOM   4681  CG  GLN   601     -28.528 -16.212  21.417  1.00  0.00           C  
ATOM   4682  CD  GLN   601     -27.603 -15.467  22.365  1.00  0.00           C  
ATOM   4683  OE1 GLN   601     -26.845 -14.587  21.960  1.00  0.00           O  
ATOM   4684  NE2 GLN   601     -27.663 -15.842  23.672  1.00  0.00           N  
ATOM   4685  N   PRO   602     -31.304 -15.101  19.689  1.00  0.00              
ATOM   4686  CA  PRO   602     -32.644 -15.273  20.173  1.00  0.00              
ATOM   4687  CB  PRO   602     -33.407 -15.957  19.040  1.00  0.00              
ATOM   4688  C   PRO   602     -32.560 -16.040  21.447  1.00  0.00              
ATOM   4689  O   PRO   602     -31.825 -17.025  21.500  1.00  0.00              
ATOM   4690  CD  PRO   602     -31.226 -15.210  18.244  1.00  0.00           C  
ATOM   4691  CG  PRO   602     -32.672 -15.470  17.776  1.00  0.00           C  
ATOM   4692  N   THR   603     -33.299 -15.610  22.492  1.00  0.00              
ATOM   4693  CA  THR   603     -33.184 -16.260  23.762  1.00  0.00              
ATOM   4694  CB  THR   603     -32.028 -15.737  24.573  1.00  0.00              
ATOM   4695  C   THR   603     -34.453 -16.049  24.536  1.00  0.00              
ATOM   4696  O   THR   603     -35.278 -15.198  24.189  1.00  0.00              
ATOM   4697  OG1 THR   603     -31.823 -16.538  25.728  1.00  0.00           O  
ATOM   4698  CG2 THR   603     -32.312 -14.280  24.968  1.00  0.00           C  
ATOM   4699  N   PRO   604     -34.635 -16.821  25.577  1.00  0.00              
ATOM   4700  CA  PRO   604     -35.820 -16.686  26.386  1.00  0.00              
ATOM   4701  CB  PRO   604     -35.908 -17.966  27.217  1.00  0.00              
ATOM   4702  C   PRO   604     -35.800 -15.449  27.242  1.00  0.00              
ATOM   4703  O   PRO   604     -34.723 -14.944  27.542  1.00  0.00              
ATOM   4704  CD  PRO   604     -34.157 -18.194  25.549  1.00  0.00           C  
ATOM   4705  CG  PRO   604     -35.183 -19.011  26.352  1.00  0.00           C  
ATOM   4706  N   VAL   605     -36.994 -14.926  27.614  1.00  0.00              
ATOM   4707  CA  VAL   605     -37.061 -13.838  28.554  1.00  0.00              
ATOM   4708  CB  VAL   605     -37.953 -12.686  28.189  1.00  0.00              
ATOM   4709  C   VAL   605     -37.532 -14.401  29.855  1.00  0.00              
ATOM   4710  O   VAL   605     -38.608 -14.990  29.955  1.00  0.00              
ATOM   4711  CG1 VAL   605     -37.231 -11.809  27.162  1.00  0.00           C  
ATOM   4712  CG2 VAL   605     -39.280 -13.246  27.662  1.00  0.00           C  
ATOM   4713  N   TRP   606     -36.649 -14.307  30.863  1.00  0.00              
ATOM   4714  CA  TRP   606     -36.856 -14.859  32.168  1.00  0.00              
ATOM   4715  CB  TRP   606     -35.510 -15.099  32.871  1.00  0.00              
ATOM   4716  C   TRP   606     -37.746 -14.054  33.080  1.00  0.00              
ATOM   4717  O   TRP   606     -38.658 -14.606  33.696  1.00  0.00              
ATOM   4718  CG  TRP   606     -34.593 -15.979  32.046  1.00  0.00           C  
ATOM   4719  CD2 TRP   606     -34.826 -17.368  31.758  1.00  0.00           C  
ATOM   4720  CD1 TRP   606     -33.449 -15.638  31.385  1.00  0.00           C  
ATOM   4721  NE1 TRP   606     -32.951 -16.727  30.709  1.00  0.00           N  
ATOM   4722  CE2 TRP   606     -33.789 -17.798  30.929  1.00  0.00           C  
ATOM   4723  CE3 TRP   606     -35.826 -18.214  32.144  1.00  0.00           C  
ATOM   4724  CZ2 TRP   606     -33.736 -19.085  30.473  1.00  0.00           C  
ATOM   4725  CZ3 TRP   606     -35.766 -19.513  31.688  1.00  0.00           C  
ATOM   4726  CH2 TRP   606     -34.740 -19.940  30.870  1.00  0.00           C  
ATOM   4727  N   LEU   607     -37.509 -12.727  33.200  1.00  0.00              
ATOM   4728  CA  LEU   607     -38.218 -11.953  34.191  1.00  0.00              
ATOM   4729  CB  LEU   607     -37.282 -11.312  35.234  1.00  0.00              
ATOM   4730  C   LEU   607     -39.015 -10.851  33.556  1.00  0.00              
ATOM   4731  O   LEU   607     -38.836 -10.512  32.388  1.00  0.00              
ATOM   4732  CG  LEU   607     -36.524 -12.336  36.104  1.00  0.00           C  
ATOM   4733  CD1 LEU   607     -35.612 -11.635  37.121  1.00  0.00           C  
ATOM   4734  CD2 LEU   607     -37.483 -13.334  36.776  1.00  0.00           C  
ATOM   4735  N   SER   608     -39.969 -10.302  34.342  1.00  0.00              
ATOM   4736  CA  SER   608     -40.802  -9.191  33.949  1.00  0.00              
ATOM   4737  CB  SER   608     -42.116  -9.115  34.731  1.00  0.00              
ATOM   4738  C   SER   608     -40.019  -7.944  34.247  1.00  0.00              
ATOM   4739  O   SER   608     -39.041  -7.992  34.993  1.00  0.00              
ATOM   4740  OG  SER   608     -41.851  -8.850  36.102  1.00  0.00           O  
ATOM   4741  N   PRO   609     -40.380  -6.826  33.670  1.00  0.00              
ATOM   4742  CA  PRO   609     -39.693  -5.585  33.909  1.00  0.00              
ATOM   4743  CB  PRO   609     -40.424  -4.553  33.066  1.00  0.00              
ATOM   4744  C   PRO   609     -39.697  -5.206  35.353  1.00  0.00              
ATOM   4745  O   PRO   609     -38.670  -4.758  35.867  1.00  0.00              
ATOM   4746  CD  PRO   609     -41.691  -6.620  33.069  1.00  0.00           C  
ATOM   4747  CG  PRO   609     -41.866  -5.091  33.027  1.00  0.00           C  
ATOM   4748  N   GLU   610     -40.842  -5.381  36.041  1.00  0.00              
ATOM   4749  CA  GLU   610     -40.947  -4.978  37.413  1.00  0.00              
ATOM   4750  CB  GLU   610     -42.333  -5.276  38.011  1.00  0.00              
ATOM   4751  C   GLU   610     -39.958  -5.786  38.180  1.00  0.00              
ATOM   4752  O   GLU   610     -39.257  -5.275  39.053  1.00  0.00              
ATOM   4753  CG  GLU   610     -42.506  -4.759  39.439  1.00  0.00           C  
ATOM   4754  CD  GLU   610     -43.829  -5.290  39.974  1.00  0.00           C  
ATOM   4755  OE1 GLU   610     -44.474  -6.103  39.259  1.00  0.00           O  
ATOM   4756  OE2 GLU   610     -44.210  -4.895  41.109  1.00  0.00           O  
ATOM   4757  N   GLU   611     -39.875  -7.085  37.852  1.00  0.00              
ATOM   4758  CA  GLU   611     -38.982  -7.970  38.531  1.00  0.00              
ATOM   4759  CB  GLU   611     -39.154  -9.431  38.083  1.00  0.00              
ATOM   4760  C   GLU   611     -37.570  -7.550  38.250  1.00  0.00              
ATOM   4761  O   GLU   611     -36.720  -7.563  39.140  1.00  0.00              
ATOM   4762  CG  GLU   611     -40.498 -10.032  38.506  1.00  0.00           C  
ATOM   4763  CD  GLU   611     -40.631 -11.410  37.873  1.00  0.00           C  
ATOM   4764  OE1 GLU   611     -40.355 -11.528  36.649  1.00  0.00           O  
ATOM   4765  OE2 GLU   611     -41.008 -12.365  38.603  1.00  0.00           O  
ATOM   4766  N   ALA   612     -37.285  -7.150  36.996  1.00  0.00              
ATOM   4767  CA  ALA   612     -35.949  -6.784  36.626  1.00  0.00              
ATOM   4768  CB  ALA   612     -35.836  -6.376  35.148  1.00  0.00              
ATOM   4769  C   ALA   612     -35.526  -5.612  37.455  1.00  0.00              
ATOM   4770  O   ALA   612     -34.415  -5.589  37.986  1.00  0.00              
ATOM   4771  N   ASP   613     -36.421  -4.619  37.624  1.00  0.00              
ATOM   4772  CA  ASP   613     -36.055  -3.438  38.357  1.00  0.00              
ATOM   4773  CB  ASP   613     -37.179  -2.396  38.473  1.00  0.00              
ATOM   4774  C   ASP   613     -35.691  -3.811  39.758  1.00  0.00              
ATOM   4775  O   ASP   613     -34.710  -3.309  40.303  1.00  0.00              
ATOM   4776  CG  ASP   613     -36.612  -1.228  39.271  1.00  0.00           C  
ATOM   4777  OD1 ASP   613     -35.676  -0.559  38.758  1.00  0.00           O  
ATOM   4778  OD2 ASP   613     -37.095  -1.002  40.413  1.00  0.00           O  
ATOM   4779  N   LYS   614     -36.485  -4.695  40.390  1.00  0.00              
ATOM   4780  CA  LYS   614     -36.231  -5.058  41.756  1.00  0.00              
ATOM   4781  CB  LYS   614     -37.319  -5.994  42.314  1.00  0.00              
ATOM   4782  C   LYS   614     -34.925  -5.793  41.856  1.00  0.00              
ATOM   4783  O   LYS   614     -34.090  -5.486  42.707  1.00  0.00              
ATOM   4784  CG  LYS   614     -38.725  -5.386  42.306  1.00  0.00           C  
ATOM   4785  CD  LYS   614     -39.836  -6.428  42.464  1.00  0.00           C  
ATOM   4786  CE  LYS   614     -41.252  -5.850  42.400  1.00  0.00           C  
ATOM   4787  NZ  LYS   614     -41.641  -5.297  43.716  1.00  0.00           N  
ATOM   4788  N   HIS   615     -34.703  -6.774  40.961  1.00  0.00              
ATOM   4789  CA  HIS   615     -33.540  -7.616  41.052  1.00  0.00              
ATOM   4790  CB  HIS   615     -33.566  -8.805  40.077  1.00  0.00              
ATOM   4791  C   HIS   615     -32.283  -6.839  40.813  1.00  0.00              
ATOM   4792  O   HIS   615     -31.269  -7.068  41.472  1.00  0.00              
ATOM   4793  ND1 HIS   615     -34.794 -11.017  39.799  1.00  0.00           N  
ATOM   4794  CG  HIS   615     -34.624  -9.807  40.434  1.00  0.00           C  
ATOM   4795  NE2 HIS   615     -36.359 -10.901  41.374  1.00  0.00           N  
ATOM   4796  CD2 HIS   615     -35.589  -9.752  41.392  1.00  0.00           C  
ATOM   4797  CE1 HIS   615     -35.844 -11.631  40.401  1.00  0.00           C  
ATOM   4798  N   CYS   616     -32.315  -5.886  39.866  1.00  0.00              
ATOM   4799  CA  CYS   616     -31.127  -5.159  39.528  1.00  0.00              
ATOM   4800  CB  CYS   616     -31.371  -4.120  38.421  1.00  0.00              
ATOM   4801  C   CYS   616     -30.636  -4.435  40.746  1.00  0.00              
ATOM   4802  O   CYS   616     -29.435  -4.401  41.017  1.00  0.00              
ATOM   4803  SG  CYS   616     -29.854  -3.246  37.939  1.00  0.00           S  
ATOM   4804  N   ILE   617     -31.563  -3.859  41.532  1.00  0.00              
ATOM   4805  CA  ILE   617     -31.201  -3.072  42.678  1.00  0.00              
ATOM   4806  CB  ILE   617     -32.405  -2.526  43.390  1.00  0.00              
ATOM   4807  C   ILE   617     -30.462  -3.922  43.671  1.00  0.00              
ATOM   4808  O   ILE   617     -29.442  -3.497  44.214  1.00  0.00              
ATOM   4809  CG2 ILE   617     -31.921  -1.782  44.645  1.00  0.00           C  
ATOM   4810  CG1 ILE   617     -33.240  -1.649  42.442  1.00  0.00           C  
ATOM   4811  CD1 ILE   617     -34.633  -1.328  42.981  1.00  0.00           C  
ATOM   4812  N   ALA   618     -30.972  -5.138  43.956  1.00  0.00              
ATOM   4813  CA  ALA   618     -30.345  -6.019  44.904  1.00  0.00              
ATOM   4814  CB  ALA   618     -31.163  -7.296  45.164  1.00  0.00              
ATOM   4815  C   ALA   618     -29.007  -6.433  44.374  1.00  0.00              
ATOM   4816  O   ALA   618     -28.023  -6.486  45.111  1.00  0.00              
ATOM   4817  N   GLY   619     -28.936  -6.739  43.066  1.00  0.00              
ATOM   4818  CA  GLY   619     -27.690  -7.127  42.467  1.00  0.00              
ATOM   4819  C   GLY   619     -27.719  -8.597  42.181  1.00  0.00              
ATOM   4820  O   GLY   619     -27.143  -9.045  41.189  1.00  0.00              
ATOM   4821  N   ALA   620     -28.389  -9.381  43.050  1.00  0.00              
ATOM   4822  CA  ALA   620     -28.539 -10.798  42.862  1.00  0.00              
ATOM   4823  CB  ALA   620     -27.489 -11.634  43.613  1.00  0.00              
ATOM   4824  C   ALA   620     -29.872 -11.126  43.455  1.00  0.00              
ATOM   4825  O   ALA   620     -30.305 -10.471  44.401  1.00  0.00              
ATOM   4826  N   SER   621     -30.586 -12.133  42.911  1.00  0.00              
ATOM   4827  CA  SER   621     -31.861 -12.417  43.509  1.00  0.00              
ATOM   4828  CB  SER   621     -33.015 -11.583  42.928  1.00  0.00              
ATOM   4829  C   SER   621     -32.224 -13.853  43.309  1.00  0.00              
ATOM   4830  O   SER   621     -31.826 -14.490  42.334  1.00  0.00              
ATOM   4831  OG  SER   621     -34.236 -11.923  43.571  1.00  0.00           O  
ATOM   4832  N   ILE   622     -33.018 -14.401  44.252  1.00  0.00              
ATOM   4833  CA  ILE   622     -33.452 -15.751  44.094  1.00  0.00              
ATOM   4834  CB  ILE   622     -33.797 -16.485  45.355  1.00  0.00              
ATOM   4835  C   ILE   622     -34.673 -15.713  43.238  1.00  0.00              
ATOM   4836  O   ILE   622     -35.501 -14.808  43.339  1.00  0.00              
ATOM   4837  CG2 ILE   622     -34.236 -17.890  44.914  1.00  0.00           C  
ATOM   4838  CG1 ILE   622     -32.604 -16.524  46.329  1.00  0.00           C  
ATOM   4839  CD1 ILE   622     -32.973 -17.028  47.724  1.00  0.00           C  
ATOM   4840  N   TRP   623     -34.772 -16.691  42.323  1.00  0.00              
ATOM   4841  CA  TRP   623     -35.900 -16.828  41.455  1.00  0.00              
ATOM   4842  CB  TRP   623     -35.540 -17.179  40.003  1.00  0.00              
ATOM   4843  C   TRP   623     -36.707 -17.943  42.018  1.00  0.00              
ATOM   4844  O   TRP   623     -36.613 -18.232  43.200  1.00  0.00              
ATOM   4845  CG  TRP   623     -35.034 -16.000  39.211  1.00  0.00           C  
ATOM   4846  CD2 TRP   623     -34.365 -16.093  37.944  1.00  0.00           C  
ATOM   4847  CD1 TRP   623     -35.119 -14.671  39.506  1.00  0.00           C  
ATOM   4848  NE1 TRP   623     -34.556 -13.928  38.496  1.00  0.00           N  
ATOM   4849  CE2 TRP   623     -34.086 -14.790  37.529  1.00  0.00           C  
ATOM   4850  CE3 TRP   623     -34.017 -17.175  37.186  1.00  0.00           C  
ATOM   4851  CZ2 TRP   623     -33.451 -14.548  36.345  1.00  0.00           C  
ATOM   4852  CZ3 TRP   623     -33.373 -16.928  35.994  1.00  0.00           C  
ATOM   4853  CH2 TRP   623     -33.098 -15.639  35.582  1.00  0.00           C  
ATOM   4854  N   LYS   624     -37.432 -18.680  41.171  1.00  0.00              
ATOM   4855  CA  LYS   624     -38.453 -19.597  41.585  1.00  0.00              
ATOM   4856  CB  LYS   624     -38.944 -20.445  40.399  1.00  0.00              
ATOM   4857  C   LYS   624     -38.022 -20.514  42.686  1.00  0.00              
ATOM   4858  O   LYS   624     -38.879 -20.833  43.506  1.00  0.00              
ATOM   4859  CG  LYS   624     -40.111 -21.398  40.675  1.00  0.00           C  
ATOM   4860  CD  LYS   624     -39.776 -22.596  41.564  1.00  0.00           C  
ATOM   4861  CE  LYS   624     -40.804 -23.724  41.464  1.00  0.00           C  
ATOM   4862  NZ  LYS   624     -40.617 -24.458  40.191  1.00  0.00           N  
ATOM   4863  N   PHE   625     -36.747 -20.969  42.779  1.00  0.00              
ATOM   4864  CA  PHE   625     -36.536 -21.911  43.853  1.00  0.00              
ATOM   4865  CB  PHE   625     -35.181 -22.509  44.167  1.00  0.00              
ATOM   4866  C   PHE   625     -36.858 -21.386  45.192  1.00  0.00              
ATOM   4867  O   PHE   625     -37.682 -22.009  45.843  1.00  0.00              
ATOM   4868  CG  PHE   625     -35.240 -23.041  45.618  1.00  0.00           C  
ATOM   4869  CD1 PHE   625     -35.996 -24.147  45.956  1.00  0.00           C  
ATOM   4870  CD2 PHE   625     -34.599 -22.424  46.691  1.00  0.00           C  
ATOM   4871  CE1 PHE   625     -36.063 -24.643  47.233  1.00  0.00           C  
ATOM   4872  CE2 PHE   625     -34.655 -22.903  47.977  1.00  0.00           C  
ATOM   4873  CZ  PHE   625     -35.386 -24.028  48.252  1.00  0.00           C  
ATOM   4874  N   CYS   626     -36.318 -20.221  45.600  1.00  0.00              
ATOM   4875  CA  CYS   626     -36.406 -19.803  46.980  1.00  0.00              
ATOM   4876  CB  CYS   626     -35.922 -18.374  47.261  1.00  0.00              
ATOM   4877  C   CYS   626     -37.837 -19.837  47.407  1.00  0.00              
ATOM   4878  O   CYS   626     -38.144 -20.041  48.579  1.00  0.00              
ATOM   4879  SG  CYS   626     -36.067 -17.942  49.020  1.00  0.00           S  
ATOM   4880  N   SER   627     -38.745 -19.662  46.437  1.00  0.00              
ATOM   4881  CA  SER   627     -40.155 -19.703  46.691  1.00  0.00              
ATOM   4882  CB  SER   627     -40.967 -19.416  45.420  1.00  0.00              
ATOM   4883  C   SER   627     -40.595 -21.058  47.203  1.00  0.00              
ATOM   4884  O   SER   627     -41.387 -21.136  48.138  1.00  0.00              
ATOM   4885  OG  SER   627     -42.352 -19.528  45.694  1.00  0.00           O  
ATOM   4886  N   THR   628     -40.117 -22.150  46.570  1.00  0.00              
ATOM   4887  CA  THR   628     -40.406 -23.541  46.806  1.00  0.00              
ATOM   4888  CB  THR   628     -40.075 -24.431  45.645  1.00  0.00              
ATOM   4889  C   THR   628     -39.822 -24.137  48.062  1.00  0.00              
ATOM   4890  O   THR   628     -40.352 -25.132  48.546  1.00  0.00              
ATOM   4891  OG1 THR   628     -38.689 -24.391  45.358  1.00  0.00           O  
ATOM   4892  CG2 THR   628     -40.884 -23.952  44.429  1.00  0.00           C  
ATOM   4893  N   ASP   629     -38.679 -23.673  48.602  1.00  0.00              
ATOM   4894  CA  ASP   629     -38.285 -24.337  49.818  1.00  0.00              
ATOM   4895  CB  ASP   629     -37.544 -25.664  49.567  1.00  0.00              
ATOM   4896  C   ASP   629     -37.387 -23.409  50.587  1.00  0.00              
ATOM   4897  O   ASP   629     -36.820 -22.471  50.028  1.00  0.00              
ATOM   4898  CG  ASP   629     -37.777 -26.620  50.734  1.00  0.00           C  
ATOM   4899  OD1 ASP   629     -37.968 -26.159  51.890  1.00  0.00           O  
ATOM   4900  OD2 ASP   629     -37.791 -27.850  50.464  1.00  0.00           O  
ATOM   4901  N   ASP   630     -37.236 -23.654  51.906  1.00  0.00              
ATOM   4902  CA  ASP   630     -36.407 -22.855  52.764  1.00  0.00              
ATOM   4903  CB  ASP   630     -36.655 -23.140  54.259  1.00  0.00              
ATOM   4904  C   ASP   630     -35.006 -23.180  52.411  1.00  0.00              
ATOM   4905  O   ASP   630     -34.826 -23.889  51.438  1.00  0.00              
ATOM   4906  CG  ASP   630     -36.470 -24.631  54.533  1.00  0.00           C  
ATOM   4907  OD1 ASP   630     -36.119 -25.384  53.586  1.00  0.00           O  
ATOM   4908  OD2 ASP   630     -36.702 -25.041  55.702  1.00  0.00           O  
ATOM   4909  N   GLY   631     -34.009 -22.592  53.111  1.00  0.00              
ATOM   4910  CA  GLY   631     -32.585 -22.772  52.941  1.00  0.00              
ATOM   4911  C   GLY   631     -32.094 -24.120  53.397  1.00  0.00              
ATOM   4912  O   GLY   631     -31.092 -24.617  52.879  1.00  0.00              
ATOM   4913  N   VAL   632     -32.731 -24.717  54.425  1.00  0.00              
ATOM   4914  CA  VAL   632     -32.302 -25.990  54.954  1.00  0.00              
ATOM   4915  CB  VAL   632     -33.044 -26.403  56.191  1.00  0.00              
ATOM   4916  C   VAL   632     -32.508 -27.092  53.962  1.00  0.00              
ATOM   4917  O   VAL   632     -31.652 -27.959  53.798  1.00  0.00              
ATOM   4918  CG1 VAL   632     -32.645 -27.850  56.533  1.00  0.00           C  
ATOM   4919  CG2 VAL   632     -32.730 -25.400  57.313  1.00  0.00           C  
ATOM   4920  N   SER   633     -33.673 -27.102  53.296  1.00  0.00              
ATOM   4921  CA  SER   633     -34.006 -28.124  52.345  1.00  0.00              
ATOM   4922  CB  SER   633     -35.485 -28.069  51.924  1.00  0.00              
ATOM   4923  C   SER   633     -33.188 -28.062  51.062  1.00  0.00              
ATOM   4924  O   SER   633     -33.217 -29.056  50.336  1.00  0.00              
ATOM   4925  OG  SER   633     -36.321 -28.343  53.039  1.00  0.00           O  
ATOM   4926  N   PRO   634     -32.466 -27.026  50.683  1.00  0.00              
ATOM   4927  CA  PRO   634     -31.724 -27.052  49.462  1.00  0.00              
ATOM   4928  CB  PRO   634     -31.263 -25.628  49.165  1.00  0.00              
ATOM   4929  C   PRO   634     -30.600 -27.996  49.404  1.00  0.00              
ATOM   4930  O   PRO   634     -29.745 -27.980  50.287  1.00  0.00              
ATOM   4931  CD  PRO   634     -32.842 -25.683  50.958  1.00  0.00           C  
ATOM   4932  CG  PRO   634     -32.336 -24.781  49.831  1.00  0.00           C  
ATOM   4933  N   ASP   635     -30.611 -28.841  48.364  1.00  0.00              
ATOM   4934  CA  ASP   635     -29.523 -29.724  48.095  1.00  0.00              
ATOM   4935  CB  ASP   635     -29.934 -30.856  47.142  1.00  0.00              
ATOM   4936  C   ASP   635     -28.406 -28.960  47.436  1.00  0.00
[truncated: 109,274 more chars]
